# Supplementary material for: H2A monoubiquitination in Arabidopsis thaliana is generally independent of LHP1 and PRC2 activity
Source: Genome Biol. 2017 Apr 12;18:69. doi: 10.1186/s13059-017-1197-z (PMC5389094; doi:10.1186/s13059-017-1197-z)
Supplement: Supplementary file 2 — Supplementary Dataset S1: Expression levels of Genes marked only-H2AK121ub, H2AK121ub/H3K27me3 and only-H3K27me3 marks. (XLSX 747 kb) [file 13059_2017_1197_MOESM2_ESM.xlsx]

## Sheet: Sheet1
Additional file 2: Dataset 1. Expression levels of Genes marked with only-H2AK121ub, H2AK121ub/H3K27me3 and only-H3K27me3 marks
only-H2AK121ub Marked Genes							H2AK121ub/H3K27me3 Marked Genes									only-H3K27me3 Marked Genes
Gene	FPKM WT	Symbol					Gene	FPKM WT	Symbol							Gene	FPKM WT	Symbol
AT1G01305	0						AT1G01280	0	CYTOCHROME P450, FAMILY 703, SUBFAMILY A, POLYPEPTIDE 2 (CYP703A2)							AT1G01073	0
AT1G01400	0						AT1G01355	0								AT1G02074	0
AT1G02490	0						AT1G01410	0	PUMILIO 22 (PUM22)							AT1G03720	0
AT1G02510	0	(TPK4)					AT1G02550	0								AT1G03810	0
AT1G02540	0						AT1G02790	0	POLYGALACTURONASE 4 (PGA4)							AT1G05291	0
AT1G02830	0						AT1G03022	0								AT1G09026	0
AT1G02965	0						AT1G03490	0	NAC DOMAIN CONTAINING PROTEIN 6 (NAC006)							AT1G09360	0
AT1G03050	0						AT1G03982	0								AT1G09483	0
AT1G03103	0						AT1G04450	0	ROP-INTERACTIVE CRIB MOTIF-CONTAINING PROTEIN 3 (RIC3)							AT1G10586	0
AT1G04890	0						AT1G04670	0								AT1G12540	0
AT1G05136	0						AT1G05080	0								AT1G12660	0
AT1G05615	0						AT1G05290	0								AT1G14110	0	FUCOSYLTRANSFERASE 9 (FUT9)
AT1G05920	0						AT1G05580	0	CATION/H+ EXCHANGER 23 (CHX23)							AT1G15610	0
AT1G05930	0						AT1G05800	0	DONGLE (DGL)							AT1G16940	0
AT1G07340	0	SUGAR TRANSPORTER 2 (STP2)					AT1G06135	0								AT1G16950	0
AT1G07485	0						AT1G06137	0								AT1G16980	0	TREHALOSE-PHOSPHATASE/SYNTHASE 2 (TPS2)
AT1G07540	0	TRF-LIKE 2 (TRFL2)					AT1G06225	0	CLAVATA3/ESR-RELATED 3 (CLE3)							AT1G17000	0	TREHALOSE-PHOSPHATASE/SYNTHASE 3 (TPS3)
AT1G07885	0						AT1G06280	0	LOB DOMAIN-CONTAINING PROTEIN 2 (LBD2)							AT1G18790	0	RWP-RK DOMAIN CONTAINING 1 (RKD1)
AT1G08790	0						AT1G06990	0								AT1G20132	0
AT1G10100	0						AT1G08135	0	CATION/H+ EXCHANGER 6B (CHX6B)							AT1G20135	0
AT1G10717	0						AT1G08150	0	(ATCHX5)							AT1G21327	0
AT1G11110	0						AT1G08170	0								AT1G21470	0
AT1G11810	0						AT1G09030	0	NUCLEAR FACTOR Y, SUBUNIT B4 (NF-YB4)							AT1G21864	0
AT1G12423	0						AT1G09550	0								AT1G21960	0
AT1G13755	0						AT1G09935	0								AT1G22010	0
AT1G15850	0						AT1G10250	0								AT1G22015	0	(DD46)
AT1G17545	0						AT1G10620	0	PROLINE-RICH EXTENSIN-LIKE RECEPTOR KINASE 11 (PERK11)							AT1G22090	0	EMBRYO DEFECTIVE 2204 (emb2204)
AT1G17615	0						AT1G10747	0								AT1G22120	0
AT1G17744	0						AT1G10880	0								AT1G23147	0	RALF-LIKE 3 (RALFL3)
AT1G18130	0						AT1G11230	0								AT1G23250	0
AT1G18510	0	TETRASPANIN 16 (TET16)					AT1G11470	0								AT1G23420	0	INNER NO OUTER (INO)
AT1G18520	0	TETRASPANIN11 (TET11)					AT1G11510	0								AT1G23590	0
AT1G20290	0						AT1G11520	0								AT1G23640	0
AT1G20320	0						AT1G11608	0								AT1G23650	0
AT1G20730	0						AT1G11610	0	CYTOCHROME P450, FAMILY 71, SUBFAMILY A, POLYPEPTIDE 18 (CYP71A18)							AT1G23660	0
AT1G21430	0	(YUC11)					AT1G11765	0								AT1G23670	0
AT1G21620	0	PUMILIO 20 (PUM20)					AT1G12170	0								AT1G23680	0
AT1G21722	0						AT1G12663	0								AT1G23690	0
AT1G21950	0						AT1G12960	0								AT1G23724	0
AT1G22420	0						AT1G13290	0	DEFECTIVELY ORGANIZED TRIBUTARIES 5 (DOT5)							AT1G24060	0
AT1G22720	0						AT1G13605	0								AT1G25330	0	CESTA (CES)
AT1G23074	0						AT1G13607	0								AT1G26350	0
AT1G23270	0						AT1G14549	0								AT1G26710	0
AT1G27008	0						AT1G14755	0								AT1G26773	0
AT1G27135	0						AT1G14940	0								AT1G26796	0
AT1G27213	0						AT1G15590	0								AT1G26797	0
AT1G27710	0						AT1G15600	0								AT1G26798	0
AT1G30800	0						AT1G15680	0								AT1G26799	0
AT1G31270	0						AT1G16760	0								AT1G27220	0
AT1G31450	0						AT1G17150	0								AT1G27870	0
AT1G32300	0	L -GULONO-1,4-LACTONE ( L -GULL) OXIDASE 1 (GULLO1)					AT1G17770	0	SU(VAR)3-9 HOMOLOG 7 (SUVH7)							AT1G28304	0
AT1G32480	0	ISOCITRATE DEHYDROGENASE IV (IDH-IV)					AT1G18050	0								AT1G28305	0
AT1G32763	0						AT1G18770	0								AT1G28306	0
AT1G34419	0						AT1G18780	0								AT1G28307	0
AT1G43600	0						AT1G19060	0								AT1G28500	0
AT1G43610	0						AT1G19500	0								AT1G28695	0
AT1G43780	0	SERINE CARBOXYPEPTIDASE-LIKE 44 (scpl44)					AT1G19890	0	MALE-GAMETE-SPECIFIC HISTONE H3 (MGH3)							AT1G29010	0
AT1G43810	0						AT1G19930	0								AT1G30925	0
AT1G44990	0						AT1G20735	0								AT1G30930	0
AT1G45403	0						AT1G20800	0								AT1G31000	0
AT1G48750	0						AT1G20940	0								AT1G31090	0
AT1G49015	0						AT1G21475	0								AT1G31260	0	ZINC TRANSPORTER 10 PRECURSOR (ZIP10)
AT1G52180	0						AT1G21850	0	SKU5 SIMILAR 8 (sks8)							AT1G31510	0
AT1G52325	0						AT1G21940	0								AT1G31520	0
AT1G53010	0						AT1G21970	0	LEAFY COTYLEDON 1 (LEC1)							AT1G31630	0	AGAMOUS-LIKE 86 (AGL86)
AT1G53541	0						AT1G23037	0								AT1G32020	0
AT1G53705	0						AT1G23201	0								AT1G32030	0
AT1G54070	0						AT1G23240	0								AT1G32420	0
AT1G54230	0						AT1G23300	0								AT1G32430	0
AT1G54620	0						AT1G23320	0	TRYPTOPHAN AMINOTRANSFERASE RELATED 1 (TAR1)							AT1G32975	0
AT1G54640	0						AT1G23570	0								AT1G33020	0
AT1G57730	0						AT1G23770	0								AT1G33709	0
AT1G59630	0						AT1G23810	0								AT1G33710	0
AT1G60880	0	AGAMOUS-LIKE-56 (AGL56)					AT1G24010	0								AT1G33820	0
AT1G63960	0						AT1G24110	0								AT1G33830	0
AT1G65160	0						AT1G24256	0								AT1G33850	0
AT1G66610	0						AT1G24650	0								AT1G33920	0	PHLOEM PROTEIN 2-A4 (PP2-A4)
AT1G67540	0						AT1G25270	0								AT1G33925	0
AT1G68526	0						AT1G25300	0								AT1G34046	0
AT1G68630	0						AT1G25340	0	MYB DOMAIN PROTEIN 116 (MYB116)							AT1G34790	0	TRANSPARENT TESTA 1 (TT1)
AT1G70209	0						AT1G26320	0								AT1G35183	0
AT1G70944	0						AT1G26355	0	SPIRAL1-LIKE1 (SP1L1)							AT1G35365	0
AT1G71235	0						AT1G26400	0								AT1G35550	0
AT1G72350	0						AT1G26795	0								AT1G35890	0
AT1G74220	0						AT1G27490	0								AT1G43005	0
AT1G75050	0						AT1G27550	0								AT1G44941	0
AT1G75530	0						AT1G28000	0								AT1G46840	0
AT1G76840	0						AT1G28020	0								AT1G46912	0
AT1G76954	0						AT1G28375	0								AT1G47317	0
AT1G76994	0						AT1G28640	0								AT1G47389	0
AT1G80470	0						AT1G29080	0								AT1G47390	0
AT1G80590	0	WRKY DNA-BINDING PROTEIN 66 (WRKY66)					AT1G29100	0								AT1G47780	0
AT2G01920	0						AT1G29870	0								AT1G47786	0
AT2G02890	0						AT1G29930	0	CHLOROPHYLL A/B BINDING PROTEIN 1 (CAB1)							AT1G47790	0
AT2G03300	0						AT1G30350	0								AT1G47800	0
AT2G05370	0						AT1G30710	0								AT1G47810	0
AT2G09970	0						AT1G30780	0								AT1G47813	0
AT2G16594	0						AT1G30790	0								AT1G48190	0
AT2G17160	0						AT1G30795	0								AT1G48980	0
AT2G17170	0						AT1G31163	0								AT1G49190	0	RESPONSE REGULATOR 19 (RR19)
AT2G17556	0						AT1G31530	0								AT1G49770	0	RETARDED GROWTH OF EMBRYO 1 (RGE1)
AT2G17723	0						AT1G31620	0								AT1G50220	0
AT2G18270	0						AT1G31670	0								AT1G50690	0
AT2G18420	0						AT1G32140	0								AT1G50691	0
AT2G18721	0						AT1G32280	0								AT1G50980	0
AT2G19700	0						AT1G32660	0								AT1G51010	0
AT2G20597	0						AT1G32710	0								AT1G51020	0
AT2G21680	0						AT1G32770	0	NAC DOMAIN CONTAINING PROTEIN 12 (NAC012)							AT1G51230	0
AT2G23040	0						AT1G32980	0								AT1G51240	0
AT2G24410	0						AT1G33530	0								AT1G51250	0
AT2G25169	0						AT1G33860	0								AT1G51290	0
AT2G27270	0						AT1G33940	0								AT1G51300	0
AT2G27410	0						AT1G34140	0	POLY(A) BINDING PROTEIN 1 (PAB1)							AT1G51330	0
AT2G27780	0						AT1G34575	0								AT1G51910	0
AT2G28725	0						AT1G35440	0	CYCLIN T1;1 (CYCT1;1)							AT1G51930	0
AT2G29150	0						AT1G35490	0								AT1G52191	0
AT2G29452	0						AT1G35750	0	PUMILIO 10 (PUM10)							AT1G52460	0
AT2G29770	0						AT1G36150	0								AT1G52470	0
AT2G30430	0						AT1G44080	0								AT1G52680	0
AT2G31018	0						AT1G44090	0	GIBBERELLIN 20-OXIDASE 5 (GA20OX5)							AT1G52695	0
AT2G31345	0						AT1G44191	0								AT1G53023	0
AT2G31850	0						AT1G44224	0								AT1G53366	0
AT2G31957	0	LOW-MOLECULAR-WEIGHT CYSTEINE-RICH 75 (LCR75)					AT1G45100	0								AT1G53820	0
AT2G32310	0						AT1G46408	0	AGAMOUS-LIKE 97 (AGL97)							AT1G54550	0
AT2G33030	0	RECEPTOR LIKE PROTEIN 25 (RLP25)					AT1G47300	0								AT1G54880	0
AT2G33090	0						AT1G47350	0								AT1G54950	0
AT2G33190	0						AT1G47730	0								AT1G54980	0
AT2G33300	0						AT1G47885	0								AT1G55560	0	SKU5 SIMILAR 14 (sks14)
AT2G33690	0						AT1G48730	0								AT1G55660	0
AT2G33705	0						AT1G48910	0	YUCCA 10 (YUC10)							AT1G55720	0	CATION EXCHANGER 6 (CAX6)
AT2G34270	0						AT1G49260	0								AT1G56380	0
AT2G35615	0						AT1G49270	0	PROLINE-RICH EXTENSIN-LIKE RECEPTOR KINASE 7 (PERK7)							AT1G56400	0
AT2G36550	0						AT1G49290	0								AT1G56415	0
AT2G37780	0						AT1G49800	0								AT1G57565	0
AT2G38365	0						AT1G49930	0								AT1G57650	0
AT2G38646	0						AT1G50470	0								AT1G57690	0
AT2G40925	0						AT1G50870	0								AT1G58090	0
AT2G41082	0						AT1G50880	0								AT1G58310	0
AT2G42000	0	ARABIDOPSIS THALIANA METALLOTHIONEIN 4A (ATMT4A)					AT1G50990	0								AT1G59535	0
AT2G42460	0						AT1G51000	0								AT1G59675	0
AT2G43371	0						AT1G51210	0								AT1G59680	0	EMBRYO SAC DEVELOPMENT ARREST 1 (EDA1)
AT2G43386	0						AT1G51490	0	BETA GLUCOSIDASE 36 (BGLU36)							AT1G59690	0
AT2G43730	0						AT1G52490	0								AT1G59722	0
AT2G43890	0						AT1G52810	0								AT1G59800	0
AT2G44130	0						AT1G52900	0								AT1G60370	0
AT2G44890	0	CYTOCHROME P450, FAMILY 704, SUBFAMILY A, POLYPEPTIDE 1 (CYP704A1)					AT1G53325	0								AT1G60400	0
AT2G46960	0	CYTOCHROME P450, FAMILY 709, SUBFAMILY B, POLYPEPTIDE 1 (CYP709B1)					AT1G55546	0								AT1G60815	0	RALF-LIKE 7 (RALFL7)
AT2G46995	0						AT1G55570	0	SKU5 SIMILAR 12 (sks12)							AT1G60983	0	SCR-LIKE 8 (SCRL8)
AT2G47150	0						AT1G55600	0	WRKY DNA-BINDING PROTEIN 10 (WRKY10)							AT1G60985	0	SCR-LIKE 6 (SCRL6)
AT3G01030	0						AT1G55650	0								AT1G60986	0	SCR-LIKE 4 (SCRL4)
AT3G01185	0						AT1G55928	0								AT1G61070	0	LOW-MOLECULAR-WEIGHT CYSTEINE-RICH 66 (LCR66)
AT3G01331	0						AT1G56030	0								AT1G61563	0	RALF-LIKE 8 (RALFL8)
AT3G01572	0						AT1G56040	0								AT1G61566	0	RALF-LIKE 9 (RALFL9)
AT3G02100	0						AT1G56385	0								AT1G61700	0
AT3G02810	0						AT1G56553	0								AT1G62070	0
AT3G04150	0						AT1G56620	0								AT1G62160	0
AT3G04250	0						AT1G57580	0								AT1G62225	0
AT3G04735	0	RALF-LIKE 21 (RALFL21)					AT1G57750	0	CYTOCHROME P450, FAMILY 96, SUBFAMILY A, POLYPEPTIDE 15 (CYP96A15)							AT1G62270	0
AT3G04854	0						AT1G58260	0	CYTOCHROME P450 79C2 (CYP79C2)							AT1G62340	0	ABNORMAL LEAF-SHAPE 1 (ALE1)
AT3G04903	0						AT1G58450	0	TETRATRICOPEPTIDE REPEAT 6 (TPR6)							AT1G62978	0
AT3G06280	0						AT1G59500	0	(GH3.4)							AT1G63060	0
AT3G07450	0						AT1G60040	0	AGAMOUS-LIKE 49 (AGL49)							AT1G63190	0
AT3G07710	0						AT1G60240	0								AT1G63200	0
AT3G08560	0	VACUOLAR H+-ATPASE SUBUNIT E ISOFORM 2 (VHA-E2)					AT1G60250	0								AT1G63205	0
AT3G09340	0						AT1G60300	0								AT1G63206	0
AT3G09530	0	EXOCYST SUBUNIT EXO70 FAMILY PROTEIN H3 (EXO70H3)					AT1G60320	0								AT1G64800	0
AT3G09590	0						AT1G60340	0								AT1G65340	0	CYTOCHROME P450, FAMILY 96, SUBFAMILY A, POLYPEPTIDE 3 (CYP96A3)
AT3G10526	0						AT1G60380	0								AT1G65352	0
AT3G10974	0						AT1G60410	0								AT1G65360	0	AGAMOUS-LIKE 23 (AGL23)
AT3G11380	0						AT1G60450	0	GALACTINOL SYNTHASE 7 (GolS7)							AT1G65681	0	BETA EXPANSIN 6 (EXPB6)
AT3G11405	0						AT1G60570	0								AT1G65740	0	UPWARD CURLY LEAF1 (UCL1)
AT3G12545	0						AT1G60830	0								AT1G65770	0	ASCORBIC ACID MANNOSE PATHWAY REGULATOR 1 (AMR1)
AT3G12660	0	FASCICLIN-LIKE ARABINOGALACTAN PROTEIN 14 PRECURSOR (FLA14)					AT1G61093	0								AT1G65907	0
AT3G12835	0						AT1G61095	0								AT1G65990	0
AT3G12840	0						AT1G61105	0								AT1G66210	0
AT3G13594	0						AT1G61330	0								AT1G66220	0
AT3G13686	0						AT1G62210	0								AT1G66310	0
AT3G14030	0						AT1G62421	0								AT1G66475	0
AT3G14970	0						AT1G62450	0								AT1G66490	0
AT3G15251	0						AT1G63070	0								AT1G66630	0
AT3G15359	0						AT1G63105	0								AT1G66640	0
AT3G16117	0						AT1G63590	0								AT1G66790	0
AT3G16851	0						AT1G64030	0	SERPIN 3 (SRP3)							AT1G66855	0
AT3G17370	0						AT1G64235	0								AT1G66870	0
AT3G18120	0						AT1G64255	0								AT1G67450	0
AT3G18590	0	EARLY NODULIN-LIKE PROTEIN 5 (ENODL5)					AT1G64295	0								AT1G67455	0
AT3G19140	0	DAY NEUTRAL FLOWERING (DNF)					AT1G64585	0	ROTUNDIFOLIA LIKE 22 (RTFL22)							AT1G67875	0
AT3G19560	0						AT1G64870	0								AT1G68210	0	PSEUDO-RESPONSE REGULATOR 6 (APRR6)
AT3G21120	0						AT1G65050	0								AT1G69090	0
AT3G23165	0	LOW-MOLECULAR-WEIGHT CYSTEINE-RICH 42 (LCR42)					AT1G65210	0								AT1G69650	0
AT3G23320	0						AT1G65483	0								AT1G71290	0
AT3G23460	0						AT1G65640	0	DEGP PROTEASE 4 (DegP4)							AT1G71680	0
AT3G23770	0						AT1G66045	0								AT1G72580	0
AT3G24093	0						AT1G66120	0	ACYL-ACTIVATING ENZYME 11 (AAE11)							AT1G77150	0
AT3G24850	0						AT1G66245	0								AT1G78470	0
AT3G26511	0						AT1G66290	0								AT1G80990	0
AT3G26855	0						AT1G66370	0	MYB DOMAIN PROTEIN 113 (MYB113)							AT2G01780	0
AT3G27415	0						AT1G66380	0	MYB DOMAIN PROTEIN 114 (MYB114)							AT2G01800	0
AT3G28216	0						AT1G66570	0	SUCROSE-PROTON SYMPORTER 7 (SUC7)							AT2G02320	0	PHLOEM PROTEIN 2-B7 (PP2-B7)
AT3G29020	0	MYB DOMAIN PROTEIN 110 (MYB110)					AT1G66770	0	(SWEET6)							AT2G02340	0	PHLOEM PROTEIN 2-B8 (PP2-B8)
AT3G29195	0						AT1G66850	0								AT2G03030	0
AT3G29305	0						AT1G67090	0	RIBULOSE BISPHOSPHATE CARBOXYLASE SMALL CHAIN 1A (RBCS1A)							AT2G03160	0	SKP1-LIKE 19 (SK19)
AT3G29380	0	PLANT-SPECIFIC TFIIB-RELATED PROTEIN 2 (pBRP2)					AT1G67160	0								AT2G03170	0	SKP1-LIKE 14 (SK14)
AT3G43250	0						AT1G67390	0								AT2G03180	0
AT3G44784	0						AT1G68250	0								AT2G04020	0
AT3G44785	0						AT1G68380	0								AT2G04045	0
AT3G44950	0						AT1G68875	0								AT2G04220	0
AT3G45790	0						AT1G69100	0								AT2G04300	0
AT3G45950	0						AT1G69190	0								AT2G04810	0
AT3G46770	0						AT1G70380	0								AT2G04830	0
AT3G47440	0	TONOPLAST INTRINSIC PROTEIN 5;1 (TIP5;1)					AT1G70970	0								AT2G04920	0
AT3G49051	0						AT1G71160	0	3-KETOACYL-COA SYNTHASE 7 (KCS7)							AT2G04930	0
AT3G51590	0	LIPID TRANSFER PROTEIN 12 (LTP12)					AT1G71390	0	RECEPTOR LIKE PROTEIN 11 (RLP11)							AT2G10450	0
AT3G52320	0						AT1G71470	0								AT2G13623	0
AT3G52330	0						AT1G72080	0								AT2G14282	0	SCR-LIKE 18 (SCRL18)
AT3G53305	0	CYTOCHROME P450, FAMILY 71, SUBFAMILY B, POLYPEPTIDE 32 (CYP71B32)					AT1G72110	0								AT2G14440	0
AT3G54550	0						AT1G72290	0								AT2G14500	0
AT3G54570	0						AT1G73510	0								AT2G14692	0
AT3G54802	0						AT1G74620	0								AT2G15260	0
AT3G56560	0	NAC DOMAIN CONTAINING PROTEIN 65 (NAC065)					AT1G75790	0	SKU5 SIMILAR 18 (sks18)							AT2G15325	0
AT3G57370	0						AT1G75870	0								AT2G15345	0
AT3G57690	0	ARABINOGALACTAN PROTEIN 23 (AGP23)					AT1G75910	0	EXTRACELLULAR LIPASE 4 (EXL4)							AT2G15360	0
AT3G57900	0						AT1G75930	0	EXTRACELLULAR LIPASE 6 (EXL6)							AT2G15660	0	AGAMOUS-LIKE 95 (AGL95)
AT3G57958	0						AT1G75940	0	(ATA27)							AT2G16220	0
AT3G57960	0						AT1G76290	0								AT2G16225	0
AT3G58230	0						AT1G76830	0								AT2G16300	0
AT3G58740	0	CITRATE SYNTHASE 1 (CSY1)					AT1G76910	0								AT2G16520	0
AT3G58950	0						AT1G76965	0								AT2G16955	0
AT3G60020	0	SKP1-LIKE 5 (SK5)					AT1G77160	0								AT2G17090	0	SHORT SUSPENSOR (SSP)
AT3G60060	0						AT1G77650	0								AT2G17305	0
AT3G60760	0						AT1G77655	0								AT2G18130	0	PURPLE ACID PHOSPHATASE 11 (PAP11)
AT3G60961	0						AT1G77780	0								AT2G18200	0
AT3G61117	0						AT1G78640	0								AT2G18870	0	VERNALIZATION5/VIN3-LIKE 3 (VEL3)
AT3G61571	0						AT1G78740	0								AT2G19010	0
AT3G61678	0						AT1G79370	0	CYTOCHROME P450, FAMILY 79, SUBFAMILY C, POLYPEPTIDE 1 (CYP79C1)							AT2G19020	0	RALF-LIKE 10 (RALFL10)
AT3G62528	0						AT1G80133	0								AT2G19030	0	RALF-LIKE 11 (RALFL11)
AT3G62988	0						AT1G80140	0								AT2G19040	0	RALF-LIKE 12 (RALFL12)
AT3G63233	0						AT1G80220	0								AT2G19420	0
AT4G03370	0						AT1G80580	0								AT2G19890	0
AT4G05030	0						AT2G01240	0								AT2G19893	0
AT4G05230	0						AT2G01500	0	PRETTY FEW SEEDS 2 (PFS2)							AT2G20070	0
AT4G05250	0						AT2G02140	0	LOW-MOLECULAR-WEIGHT CYSTEINE-RICH 72 (LCR72)							AT2G20170	0
AT4G05310	0						AT2G02650	0								AT2G20619	0
AT4G05370	0						AT2G02660	0								AT2G20805	0
AT4G11490	0	CYSTEINE-RICH RLK (RECEPTOR-LIKE PROTEIN KINASE) 33 (CRK33)					AT2G03000	0								AT2G21010	0
AT4G12190	0						AT2G03190	0	SKP1-LIKE 16 (SK16)							AT2G21727	0
AT4G14225	0						AT2G03250	0								AT2G21920	0
AT4G14301	0						AT2G03320	0								AT2G21980	0
AT4G14805	0						AT2G03560	0								AT2G22030	0
AT4G15250	0						AT2G03740	0								AT2G22050	0
AT4G17200	0						AT2G03840	0	TETRASPANIN13 (TET13)							AT2G22055	0	RALF-LIKE 15 (RALFL15)
AT4G17565	0						AT2G04046	0								AT2G22145	0
AT4G18090	0						AT2G05140	0								AT2G22155	0
AT4G18790	0	(NRAMP5)					AT2G05410	0								AT2G22160	0
AT4G19480	0						AT2G05500	0								AT2G22520	0
AT4G20790	0						AT2G05850	0	SERINE CARBOXYPEPTIDASE-LIKE 38 (scpl38)							AT2G22805	0
AT4G24300	0						AT2G13630	0								AT2G23250	0	UDP-GLUCOSYL TRANSFERASE 84B2 (UGT84B2)
AT4G25433	0						AT2G13950	0								AT2G23580	0	METHYL ESTERASE 4 (MES4)
AT4G26030	0						AT2G14206	0								AT2G23834	0
AT4G26483	0						AT2G14635	0								AT2G24205	0
AT4G27110	0	COBRA-LIKE PROTEIN 11 PRECURSOR (COBL11)					AT2G14700	0								AT2G24460	0
AT4G27670	0	HEAT SHOCK PROTEIN 21 (HSP21)					AT2G14710	0								AT2G24510	0
AT4G28564	0						AT2G15327	0								AT2G25360	0
AT4G28620	0	ATP-BINDING CASSETTE B24 (ABCB24)					AT2G15610	0								AT2G25370	0
AT4G30074	0	LOW-MOLECULAR-WEIGHT CYSTEINE-RICH 19 (LCR19)					AT2G15770	0								AT2G25500	0
AT4G30300	0	ATP-BINDING CASSETTE E3 (ABCE3)					AT2G16120	0	POLYOL/MONOSACCHARIDE TRANSPORTER 1 (PMT1)							AT2G25697	0
AT4G30380	0						AT2G16130	0	POLYOL/MONOSACCHARIDE TRANSPORTER 2 (PMT2)							AT2G25700	0	SKP1-LIKE 3 (SK3)
AT4G31280	0						AT2G16190	0								AT2G26850	0
AT4G31960	0						AT2G16290	0								AT2G26865	0
AT4G32208	0						AT2G16835	0								AT2G27070	0	RESPONSE REGULATOR 13 (RR13)
AT4G32924	0						AT2G17043	0								AT2G28020	0
AT4G33320	0						AT2G17310	0	SUPPRESSOR OF NIM1-1 1 (SON1)							AT2G28030	0
AT4G34300	0						AT2G17785	0								AT2G28170	0	(ATCHX7)
AT4G35610	0						AT2G17960	0								AT2G29790	0
AT4G36100	0						AT2G18070	0								AT2G29820	0
AT4G37360	0	CYTOCHROME P450, FAMILY 81, SUBFAMILY D, POLYPEPTIDE 2 (CYP81D2)					AT2G18080	0	EMBRYO SAC DEVELOPMENT ARREST 2 (EDA2)							AT2G29830	0
AT4G38401	0						AT2G18810	0								AT2G29840	0
AT4G38781	0						AT2G19000	0								AT2G30090	0
AT4G38820	0						AT2G19045	0	RALF-LIKE 13 (RALFL13)							AT2G30290	0	VACUOLAR SORTING RECEPTOR 2 (VSR2)
AT5G01680	0	CATION/H+ EXCHANGER 26 (CHX26)					AT2G19070	0	SPERMIDINE HYDROXYCINNAMOYL TRANSFERASE (SHT)							AT2G30650	0
AT5G01734	0						AT2G19220	0								AT2G31215	0
AT5G01849	0						AT2G19320	0								AT2G31432	0
AT5G02730	0						AT2G20160	0	MEIDOS (MEO)							AT2G31700	0
AT5G03750	0						AT2G20350	0								AT2G31760	0	ARIADNE 10 (ARI10)
AT5G03920	0						AT2G20430	0	ROP-INTERACTIVE CRIB MOTIF-CONTAINING PROTEIN 6 (RIC6)							AT2G31770	0	ARIADNE 9 (ARI9)
AT5G04640	0	AGAMOUS-LIKE 99 (AGL99)					AT2G21110	0								AT2G32835	0	RALF-LIKE 16 (RALFL16)
AT5G06170	0	SUCROSE-PROTON SYMPORTER 9 (SUC9)					AT2G21900	0	WRKY DNA-BINDING PROTEIN 59 (WRKY59)							AT2G33233	0	LOW-MOLECULAR-WEIGHT CYSTEINE-RICH 49 (LCR49)
AT5G09610	0	PUMILIO 21 (PUM21)					AT2G22960	0								AT2G34820	0
AT5G09711	0						AT2G23067	0								AT2G34825	0	RALF-LIKE 20 (RALFL20)
AT5G10500	0	NETWORKED 2C (NET2C)					AT2G23160	0								AT2G35580	0
AT5G11370	0						AT2G23171	0								AT2G36260	0
AT5G11416	0						AT2G23230	0								AT2G39851	0
AT5G13350	0						AT2G23570	0	METHYL ESTERASE 19 (MES19)							AT2G40210	0	AGAMOUS-LIKE 48 (AGL48)
AT5G13620	0						AT2G23800	0	GERANYLGERANYL PYROPHOSPHATE SYNTHASE 2 (GGPS2)							AT2G40440	0
AT5G14560	0						AT2G23900	0								AT2G40745	0
AT5G14602	0						AT2G23990	0	EARLY NODULIN-LIKE PROTEIN 11 (ENODL11)							AT2G40990	0
AT5G16023	0	ROTUNDIFOLIA LIKE 18 (RTFL18)					AT2G24080	0								AT2G40995	0
AT5G16430	0						AT2G24210	0	TERPENE SYNTHASE 10 (TPS10)							AT2G41997	0	LOW-MOLECULAR-WEIGHT CYSTEINE-RICH 51 (LCR51)
AT5G18748	0						AT2G24617	0								AT2G42470	0
AT5G18870	0	NUCLEOSIDE HYDROLASE 5 (NSH5)					AT2G24620	0								AT2G43261	0
AT5G20440	0						AT2G24670	0								AT2G43871	0
AT5G24370	0						AT2G24810	0								AT2G44925	0
AT5G25600	0						AT2G25120	0								AT2G45110	0	EXPANSIN B4 (EXPB4)
AT5G27050	0	AGAMOUS-LIKE 101 (AGL101)					AT2G25630	0	BETA GLUCOSIDASE 14 (BGLU14)							AT2G45434	0
AT5G27090	0	AGAMOUS-LIKE 54 (AGL54)					AT2G25990	0								AT2G45840	0
AT5G27140	0						AT2G26050	0								AT2G46494	0
AT5G27510	0						AT2G26880	0	AGAMOUS-LIKE 41 (AGL41)							AT3G01240	0
AT5G28410	0						AT2G27520	0								AT3G01250	0
AT5G32460	0						AT2G27570	0								AT3G01322	0
AT5G34780	0						AT2G27670	0								AT3G01323	0
AT5G35631	0						AT2G27700	0								AT3G01324	0
AT5G35715	0	CYTOCHROME P450, FAMILY 71, SUBFAMILY B, POLYPEPTIDE 8 (CYP71B8)					AT2G27750	0								AT3G01327	0
AT5G37760	0						AT2G27940	0								AT3G02960	0
AT5G38130	0						AT2G28010	0								AT3G04540	0
AT5G38490	0						AT2G28090	0								AT3G05460	0
AT5G38500	0						AT2G28180	0	(ATCHX8)							AT3G06019	0
AT5G38580	0						AT2G28507	0								AT3G06970	0
AT5G38620	0						AT2G29045	0	LOW-MOLECULAR-WEIGHT CYSTEINE-RICH 62 (LCR62)							AT3G10460	0
AT5G38740	0	AGAMOUS-LIKE 77 (AGL77)					AT2G29220	0								AT3G10585	0
AT5G39581	0						AT2G29250	0								AT3G10595	0
AT5G39810	0	AGAMOUS-LIKE 98 (AGL98)					AT2G29654	0								AT3G10845	0
AT5G41200	0	AGAMOUS-LIKE 75 (AGL75)					AT2G29780	0								AT3G11310	0
AT5G43000	0						AT2G29800	0								AT3G13630	0
AT5G48700	0						AT2G29810	0								AT3G13662	0
AT5G48750	0						AT2G29860	0								AT3G16550	0	DEGP PROTEASE 12 (DEGP12)
AT5G51250	0						AT2G29930	0								AT3G17261	0
AT5G52480	0						AT2G30240	0	(ATCHX13)							AT3G17265	0
AT5G52901	0						AT2G30310	0								AT3G17270	0
AT5G53040	0	RWP-RK DOMAIN-CONTAINING 4 (RKD4)					AT2G30760	0								AT3G17320	0	F-BOX OVEREXPRESSED/OPPRESSED ABA SIGNALING 1 (FOA1)
AT5G53690	0						AT2G31005	0								AT3G17480	0
AT5G54070	0	HEAT SHOCK TRANSCRIPTION FACTOR A9 (HSFA9)					AT2G31050	0								AT3G17490	0
AT5G55320	0						AT2G31425	0								AT3G17540	0
AT5G55980	0						AT2G31430	0								AT3G17550	0
AT5G56110	0	(MYB80)					AT2G31460	0								AT3G17560	0
AT5G56770	0						AT2G31690	0								AT3G17570	0
AT5G56820	0						AT2G31720	0								AT3G19055	0
AT5G57535	0						AT2G31780	0	ARIADNE 11 (ARI11)							AT3G19880	0
AT5G57747	0						AT2G32275	0								AT3G19890	0
AT5G58180	0	(ATYKT62)					AT2G32350	0								AT3G20362	0
AT5G58782	0						AT2G32360	0								AT3G20690	0
AT5G60740	0	ATP-BINDING CASSETTE G28 (ABCG28)					AT2G32785	0								AT3G20980	0
AT5G61320	0	CYTOCHROME P450, FAMILY 89, SUBFAMILY A, POLYPEPTIDE 3 (CYP89A3)					AT2G33080	0	RECEPTOR LIKE PROTEIN 28 (RLP28)							AT3G20993	0	LOW-MOLECULAR-WEIGHT CYSTEINE-RICH 56 (LCR56)
AT5G61495	0						AT2G33160	0								AT3G20997	0	LOW-MOLECULAR-WEIGHT CYSTEINE-RICH 55 (LCR55)
AT5G62065	0						AT2G33270	0	ATYPICAL CYS HIS RICH THIOREDOXIN 3 (ACHT3)							AT3G21730	0	(FOLB3)
AT5G62970	0						AT2G33655	0								AT3G21830	0	SKP1-LIKE 8 (SK8)
AT5G63720	0	KOKOPELLI (KPL)					AT2G33670	0	MILDEW RESISTANCE LOCUS O 5 (MLO5)							AT3G21840	0	SKP1-LIKE 7 (SK7)
AT5G66340	0						AT2G33870	0	RAB GTPASE HOMOLOG A1H (ArRABA1h)							AT3G21850	0	SKP1-LIKE 9 (SK9)
AT5G66607	0						AT2G34100	0								AT3G21920	0
AT5G67040	0						AT2G34110	0								AT3G21930	0
AT1G60500	0.00495231	DYNAMIN RELATED PROTEIN 4C (DRP4C)					AT2G35080	0								AT3G21945	0
AT3G52600	0.00499317	CELL WALL INVERTASE 2 (CWINV2)					AT2G35090	0								AT3G21960	0
AT3G18810	0.00507757	PROLINE-RICH EXTENSIN-LIKE RECEPTOR KINASE 6 (PERK6)					AT2G35215	0								AT3G21970	0
AT3G02270	0.00527357						AT2G35460	0								AT3G21980	0
AT1G18310	0.00551298						AT2G36020	0	HVA22-LIKE PROTEIN J (HVA22J)							AT3G21990	0
AT1G72460	0.00555973						AT2G36440	0								AT3G22000	0
AT4G28000	0.00558604						AT2G36450	0	HARDY (HRD)							AT3G22010	0
AT5G16020	0.00558815	GAMETE-EXPRESSED 3 (GEX3)					AT2G36815	0								AT3G22020	0
AT5G58080	0.00566866	RESPONSE REGULATOR 18 (RR18)					AT2G36940	0								AT3G22022	0
AT4G20080	0.00601543						AT2G37010	0	NON-INTRINSIC ABC PROTEIN 12 (NAP12)							AT3G22030	0
AT3G06560	0.00605607	POLY(A) POLYMERASE 3 (PAPS3)					AT2G37730	0								AT3G22050	0
AT2G33420	0.00703021						AT2G37810	0								AT3G22053	0
AT4G28811	0.00709289						AT2G38900	0								AT3G22057	0
AT1G78160	0.00724933	PUMILIO 7 (PUM7)					AT2G39060	0	(SWEET9)							AT3G22345	0
AT4G16080	0.00762973						AT2G39540	0								AT3G22350	0
AT3G18180	0.00788666						AT2G39640	0								AT3G22710	0
AT5G44330	0.00790568						AT2G39782	0								AT3G22723	0
AT2G27650	0.00798574						AT2G39790	0								AT3G22730	0
AT3G59030	0.00827284	TRANSPARENT TESTA 12 (TT12)					AT2G40220	0	ABA INSENSITIVE 4 (ABI4)							AT3G23130	0	SUPERMAN (SUP)
AT2G45580	0.00857853	CYTOCHROME P450, FAMILY 76, SUBFAMILY C, POLYPEPTIDE 3 (CYP76C3)					AT2G40233	0								AT3G23140	0	UPRIGHT ROSETTE (URO)
AT5G13940	0.00868853						AT2G40500	0								AT3G23145	0
AT1G68960	0.00873038						AT2G40560	0								AT3G24270	0	PUMILIO 25 (PUM25)
AT2G16450	0.00879649						AT2G40802	0								AT3G24280	0	SMALL ACIDIC PROTEIN 2 (SMAP2)
AT4G17210	0.00910113						AT2G41360	0								AT3G24290	0	AMMONIUM TRANSPORTER 1;5 (AMT1;5)
AT5G46540	0.0091376	ATP-BINDING CASSETTE B7 (ABCB7)					AT2G41390	0								AT3G24700	0
AT1G19470	0.00916533						AT2G41415	0								AT3G25265	0	LOW-MOLECULAR-WEIGHT CYSTEINE-RICH 4 (LCR4)
AT1G30473	0.00944115						AT2G41930	0								AT3G25270	0
AT4G22100	0.00949553	BETA GLUCOSIDASE 2 (BGLU3)					AT2G42410	0	ZINC FINGER PROTEIN 11 (ZFP11)							AT3G25280	0
AT5G15060	0.00978534						AT2G42550	0								AT3G27910	0
AT4G37840	0.00979258	HEXOKINASE-LIKE 3 (HKL3)					AT2G44030	0								AT3G27968	0
AT4G16050	0.0100054						AT2G44220	0								AT3G28020	0
AT1G16290	0.0100701						AT2G44240	0								AT3G28243	0
AT3G45670	0.0100967						AT2G44330	0								AT3G28250	0
AT1G20925	0.0102747						AT2G44810	0	DEFECTIVE ANTHER DEHISCENCE 1 (DAD1)							AT3G28280	0
AT3G10430	0.0103845						AT2G46770	0	NAC SECONDARY WALL THICKENING PROMOTING FACTOR1 (NST1)							AT3G28330	0
AT1G79400	0.0104413	CATION/H+ EXCHANGER 2 (CHX2)					AT2G46880	0	PURPLE ACID PHOSPHATASE 14 (PAP14)							AT3G28820	0
AT5G54450	0.0104507						AT2G47030	0	(VGDH1)							AT3G28830	0
AT4G27790	0.0104953						AT2G47040	0	VANGUARD1 (VGD1)							AT3G28980	0
AT1G02250	0.0106545	NAC DOMAIN CONTAINING PROTEIN 5 (NAC005)					AT2G47120	0								AT3G29050	0
AT2G33010	0.0107021						AT2G47430	0	CYTOKININ-INDEPENDENT 1 (CKI1)							AT3G29070	0
AT4G20900	0.0108335	MALE-STERILE 5 (MS5)					AT3G01010	0								AT3G29560	0
AT4G08550	0.0108436						AT3G01020	0	ISCU-LIKE 2 (ISU2)							AT3G29633	0
AT5G39750	0.0109025	AGAMOUS-LIKE 81 (AGL81)					AT3G01085	0								AT3G29800	0
AT5G55440	0.0109235						AT3G01230	0								AT3G29830	0
AT4G36490	0.0110694	SEC14-LIKE 12 (SFH12)					AT3G01326	0								AT3G30280	0
AT1G11560	0.0113556						AT3G01530	0	MYB DOMAIN PROTEIN 57 (MYB57)							AT3G30290	0	CYTOCHROME P450, FAMILY 702, SUBFAMILY A, POLYPEPTIDE 8 (CYP702A8)
AT4G28580	0.0115675	MAGNESIUM TRANSPORT 5 (MGT5)					AT3G01880	0								AT3G31068	0
AT3G05610	0.0115754						AT3G01961	0								AT3G42830	0
AT5G40940	0.0115777	PUTATIVE FASCICLIN-LIKE ARABINOGALACTAN PROTEIN 20 (FLA20)					AT3G02440	0	TRICHOME BIREFRINGENCE-LIKE 20 (TBL20)							AT3G43120	0
AT1G50680	0.0115966						AT3G02970	0	EXORDIUM LIKE 6 (EXL6)							AT3G43410	0
AT5G44690	0.0118519						AT3G03405	0								AT3G43710	0
AT1G67290	0.0119631	GLYOXAL OXIDASE 1 (GLOX1)					AT3G03410	0								AT3G43829	0
AT4G38590	0.0119687	BETA-GALACTOSIDASE 14 (BGAL14)					AT3G03540	0	NON-SPECIFIC PHOSPHOLIPASE C5 (NPC5)							AT3G43860	0	GLYCOSYL HYDROLASE 9A4 (GH9A4)
AT5G14980	0.0120217						AT3G03670	0								AT3G43900	0
AT5G06520	0.0121657						AT3G03730	0								AT3G43910	0
AT1G78400	0.0122235						AT3G04100	0	AGAMOUS-LIKE 57 (AGL57)							AT3G44080	0
AT1G63870	0.0122504						AT3G04170	0								AT3G44090	0
AT3G60100	0.0123867	CITRATE SYNTHASE 5 (CSY5)					AT3G04180	0								AT3G44718	0
AT1G27080	0.0125687	NITRATE TRANSPORTER 1.6 (NRT1.6)					AT3G04190	0								AT3G44760	0
AT2G38690	0.0127876						AT3G04200	0								AT3G44780	0
AT4G28815	0.0129731						AT3G04270	0								AT3G44783	0
AT4G10440	0.0131245						AT3G04280	0	RESPONSE REGULATOR 22 (RR22)							AT3G44810	0
AT2G34555	0.0131793	GIBBERELLIN 2-OXIDASE 3 (ATGA2OX3)					AT3G04545	0								AT3G45243	0
AT2G24370	0.0134058						AT3G04990	0								AT3G45245	0
AT4G33370	0.0134449						AT3G05300	0								AT3G45248	0
AT1G03670	0.0135182						AT3G05440	0								AT3G45285	0
AT5G55020	0.0139898	MYB DOMAIN PROTEIN 120 (MYB120)					AT3G05960	0	SUGAR TRANSPORTER 6 (STP6)							AT3G45460	0
AT1G06970	0.0140574	CATION/HYDROGEN EXCHANGER 14 (CHX14)					AT3G06230	0	MAP KINASE KINASE 8 (MKK8)							AT3G45470	0
AT2G36920	0.0143912						AT3G07820	0								AT3G45480	0
AT3G26160	0.0144842	CYTOCHROME P450, FAMILY 71, SUBFAMILY B, POLYPEPTIDE 17 (CYP71B17)					AT3G07840	0								AT3G45500	0
AT3G57100	0.015084						AT3G10240	0								AT3G45555	0
AT5G27130	0.0151542	AGAMOUS-LIKE 39 (AGL39)					AT3G10790	0								AT3G45560	0
AT2G04190	0.0151888						AT3G10990	0								AT3G45577	0
AT4G14080	0.015199	MATERNAL EFFECT EMBRYO ARREST 48 (MEE48)					AT3G11060	0								AT3G45580	0
AT1G32180	0.0153313	CELLULOSE SYNTHASE-LIKE D6 (CSLD6)					AT3G11165	0								AT3G45673	0
AT3G03726	0.0156293						AT3G11300	0								AT3G45810	0
AT1G80660	0.015755	H(+)-ATPASE 9 (HA9)					AT3G11480	0	(BSMT1)							AT3G46086	0
AT3G49540	0.0158853						AT3G12000	0								AT3G46850	0
AT5G10090	0.0159789	TETRATRICOPEPTIDE REPEAT 13 (TPR13)					AT3G12420	0								AT3G46901	0
AT5G06905	0.0162409	CYTOCHROME P450, FAMILY 712, SUBFAMILY A, POLYPEPTIDE 2 (CYP712A2)					AT3G12850	0								AT3G46904	0
AT5G07571	0.0163881						AT3G13228	0								AT3G47140	0
AT2G24840	0.0165465	AGAMOUS-LIKE 61 (AGL61)					AT3G13500	0								AT3G47150	0
AT3G11860	0.0165815						AT3G13890	0	MYB DOMAIN PROTEIN 26 (MYB26)							AT3G47543	0
AT2G40116	0.0165867						AT3G14040	0								AT3G48208	0
AT4G34440	0.0166475	PROLINE-RICH EXTENSIN-LIKE RECEPTOR KINASE 5 (PERK5)					AT3G14480	0								AT3G48209	0
AT1G51780	0.0166527	IAA-LEUCINE RESISTANT (ILR)-LIKE GENE 5 (ILL5)					AT3G14820	0								AT3G48960	0
AT5G35900	0.0169823	LOB DOMAIN-CONTAINING PROTEIN 35 (LBD35)					AT3G15604	0								AT3G49020	0
AT3G25960	0.0171115						AT3G15909	0								AT3G49030	0
AT3G55930	0.0171333						AT3G15910	0								AT3G49200	0
AT3G55810	0.0173048						AT3G16580	0								AT3G49300	0
AT1G04580	0.0174414	ALDEHYDE OXIDASE 4 (AO4)					AT3G16960	0								AT3G49305	0
AT3G09620	0.0174418						AT3G17060	0								AT3G49307	0
AT4G34940	0.0179888	ARMADILLO REPEAT ONLY 1 (ARO1)					AT3G17080	0								AT3G50730	0
AT4G19470	0.018078						AT3G17140	0								AT3G51020	0
AT3G55870	0.0181558						AT3G17150	0								AT3G51057	0
AT3G07620	0.0182098						AT3G17500	0								AT3G51700	0
AT2G45550	0.0188279	CYTOCHROME P450, FAMILY 76, SUBFAMILY C, POLYPEPTIDE 4 (CYP76C4)					AT3G17530	0								AT3G53050	0
AT1G01980	0.0196212						AT3G18150	0								AT3G53060	0	SKP1-LIKE 6 (SK6)
AT4G10010	0.0197943						AT3G18220	0	LIPID PHOSPHATE PHOSPHATASE 4 (LPP4)							AT3G53065	0
AT3G56920	0.0198513						AT3G18282	0								AT3G53290	0	CYTOCHROME P450, FAMILY 71, SUBFAMILY B, POLYPEPTIDE 30 PSEUDOGENE (CYP71B30P)
AT5G51420	0.0198624						AT3G18518	0	ROTUNDIFOLIA LIKE 20 (RTFL20)							AT3G55590	0
AT5G58050	0.0200784	SHV3-LIKE 4 (SVL4)					AT3G18650	0	AGAMOUS-LIKE 103 (agl103)							AT3G55677	0
AT5G44360	0.0202633						AT3G18957	0								AT3G55680	0
AT1G63340	0.0204455						AT3G19070	0								AT3G56610	0
AT3G02645	0.0207195						AT3G19160	0	ATP/ADP ISOPENTENYLTRANSFERASES (IPT8)							AT3G57250	0
AT2G31420	0.0208303						AT3G20555	0								AT3G58080	0
AT1G30455	0.0210168						AT3G20610	0								AT3G58240	0
AT3G04660	0.0210833						AT3G20750	0	GATA TRANSCRIPTION FACTOR 29 (GATA29)							AT3G58250	0
AT5G04500	0.0211769						AT3G20760	0								AT3G58260	0
AT4G01470	0.0212203	TONOPLAST INTRINSIC PROTEIN 1;3 (TIP1;3)					AT3G21371	0								AT3G58310	0
AT1G22240	0.0213491	PUMILIO 8 (PUM8)					AT3G21450	0								AT3G58330	0
AT2G25600	0.0214269	SHAKER POLLEN INWARD K+ CHANNEL (SPIK)					AT3G21880	0								AT3G58340	0
AT3G17010	0.0216609	REPRODUCTIVE MERISTEM 22 (REM22)					AT3G21900	0								AT3G58360	0
AT5G57810	0.0217416	TETRASPANIN15 (TET15)					AT3G21910	0								AT3G58390	0
AT5G18510	0.0218608						AT3G21940	0								AT3G58420	0
AT4G26930	0.0225524	MYB DOMAIN PROTEIN 97 (MYB97)					AT3G22040	0								AT3G58440	0
AT4G28670	0.0226862						AT3G22080	0								AT3G58877	0
AT3G58480	0.0230331						AT3G22500	0	LATE EMBRYOGENESIS ABUNDANT PROTEIN ECP31 (ATECP31)							AT3G58880	0
AT4G27920	0.0235757	PYR1-LIKE 10 (PYL10)					AT3G22510	0								AT3G59170	0
AT3G48620	0.0238145						AT3G22650	0	CEGENDUO (CEG)							AT3G59240	0
AT1G73050	0.0238912						AT3G22720	0								AT3G59455	0
AT1G01310	0.024251						AT3G22920	0								AT3G59620	0
AT5G47470	0.0243443						AT3G23040	0								AT3G61500	0
AT5G35090	0.0245487						AT3G23220	0	ETHYLENE AND SALT INDUCIBLE 1 (ESE1)							AT3G61962	0
AT1G13760	0.0248875						AT3G23245	0								AT3G62336	0
AT5G22545	0.025014						AT3G23970	0								AT4G00124	0
AT1G06920	0.0251501	OVATE FAMILY PROTEIN 4 (OFP4)					AT3G24130	0								AT4G00160	0
AT5G52000	0.0254342	IMPORTIN ALPHA ISOFORM 8 (IMPA-8)					AT3G24220	0	NINE-CIS-EPOXYCAROTENOID DIOXYGENASE 6 (NCED6)							AT4G00315	0
AT2G47340	0.0255088						AT3G24250	0								AT4G00320	0
AT3G16555	0.025563						AT3G24580	0								AT4G01516	0
AT1G27820	0.0256418						AT3G24610	0								AT4G02733	0
AT2G24130	0.0258413						AT3G24690	0								AT4G03160	0
AT5G41090	0.0263178	NAC DOMAIN CONTAINING PROTEIN 95 (NAC095)					AT3G24710	0								AT4G03165	0
AT5G15500	0.0264817						AT3G24790	0								AT4G03170	0
AT3G66656	0.0264953	AGAMOUS-LIKE 91 (AGL91)					AT3G25050	0	XYLOGLUCAN ENDOTRANSGLUCOSYLASE/HYDROLASE 3 (XTH3)							AT4G03565	0
AT2G46360	0.0271529						AT3G25165	0	RALF-LIKE 25 (RALFL25)							AT4G03566	0
AT4G21895	0.0274897						AT3G25170	0	RALF-LIKE 26 (RALFL26)							AT4G03570	0
AT5G15250	0.0275137	FTSH PROTEASE 6 (FTSH6)					AT3G25200	0								AT4G04080	0	ISCU-LIKE 3 (ISU3)
AT3G62640	0.0278215						AT3G25650	0	SKP1-LIKE 15 (SK15)							AT4G05260	0
AT4G23310	0.0280787	CYSTEINE-RICH RLK (RECEPTOR-LIKE PROTEIN KINASE) 23 (CRK23)					AT3G25750	0								AT4G05265	0
AT4G26380	0.0294863						AT3G26110	0								AT4G08151	0
AT3G17720	0.0295075						AT3G26140	0								AT4G08263	0
AT5G66150	0.0296409						AT3G26147	0								AT4G08395	0
AT3G19595	0.0297305						AT3G26150	0	CYTOCHROME P450, FAMILY 71, SUBFAMILY B, POLYPEPTIDE 16 (CYP71B16)							AT4G08560	0	PUMILIO 15 (PUM15)
AT1G04645	0.0299611						AT3G26190	0	CYTOCHROME P450, FAMILY 71, SUBFAMILY B, POLYPEPTIDE 21 (CYP71B21)							AT4G08670	0
AT5G63900	0.0301784						AT3G26270	0	CYTOCHROME P450, FAMILY 71, SUBFAMILY B, POLYPEPTIDE 25 (CYP71B25)							AT4G08730	0
AT1G26140	0.0304236						AT3G26390	0								AT4G08800	0
AT5G37460	0.0307021						AT3G26820	0								AT4G09120	0
AT2G30985	0.0308039						AT3G26940	0	CONSTITUTIVE DIFFERENTIAL GROWTH 1 (CDG1)							AT4G09440	0
AT4G31630	0.0308828						AT3G27809	0								AT4G09450	0
AT1G30560	0.0310175	GLYCEROL-3-PHOSPHATE PERMEASE 3 (G3Pp3)					AT3G27810	0	MYB DOMAIN PROTEIN 21 (MYB21)							AT4G09647	0
AT5G46380	0.0312179						AT3G27840	0	RIBOSOMAL PROTEIN L12-B (RPL12-B)							AT4G10190	0
AT2G32470	0.0312234						AT3G28223	0								AT4G10290	0
AT5G50070	0.0318678						AT3G28230	0								AT4G10595	0	LOW-MOLECULAR-WEIGHT CYSTEINE-RICH 2 (LCR2)
AT5G64720	0.0325317						AT3G28260	0								AT4G10596	0
AT3G61510	0.0325813	ACC SYNTHASE 1 (ACS1)					AT3G28390	0	ATP-BINDING CASSETTE B18 (ABCB18)							AT4G10660	0
AT2G17860	0.0329961						AT3G28415	0	ATP-BINDING CASSETTE B22 (ABCB22)							AT4G10670	0	(GTC2)
AT4G00350	0.0332851						AT3G28990	0								AT4G10680	0
AT4G34470	0.0335266	SKP1-LIKE 12 (SK12)					AT3G29040	0								AT4G11580	0
AT1G23700	0.0337412						AT3G29255	0								AT4G11730	0
AT5G08730	0.0339952	ARIADNE 16 (ARI16)					AT3G30160	0								AT4G11745	0
AT3G20190	0.0341859						AT3G31051	0								AT4G11750	0
AT2G17010	0.0349956						AT3G43431	0								AT4G11760	0	LOW-MOLECULAR-WEIGHT CYSTEINE-RICH 17 (LCR17)
AT4G31660	0.0352065						AT3G43660	0								AT4G11770	0
AT1G60090	0.0353443	BETA GLUCOSIDASE 4 (BGLU4)					AT3G44060	0								AT4G11940	0
AT5G64210	0.0362017	ALTERNATIVE OXIDASE 2 (AOX2)					AT3G44140	0								AT4G12150	0
AT3G13227	0.036464						AT3G44460	0	(DPBF2)							AT4G12280	0
AT1G06925	0.0369096						AT3G44704	0								AT4G12825	0
AT3G21660	0.0370857						AT3G44910	0	CATION/H+ EXCHANGER 12 (CHX12)							AT4G12920	0	UNDEAD (UND)
AT4G31690	0.0372158						AT3G44920	0	CATION/H+ EXCHANGER 11 (CHX11)							AT4G12930	0
AT4G12220	0.0372914						AT3G44930	0	CATION/H+ EXCHANGER 10 (CHX10)							AT4G13080	0	XYLOGLUCAN ENDOTRANSGLUCOSYLASE/HYDROLASE 1 (XTH1)
AT3G14950	0.037563	TETRATRICOPETIDE-REPEAT THIOREDOXIN-LIKE 2 (TTL2)					AT3G45110	0								AT4G13095	0	LOW-MOLECULAR-WEIGHT CYSTEINE-RICH 37 (LCR37)
AT3G21320	0.0375678						AT3G46160	0								AT4G13240	0	RHO GUANYL-NUCLEOTIDE EXCHANGE FACTOR 9 (ROPGEF9)
AT1G50770	0.0376444						AT3G46360	0								AT4G13261	0
AT3G10560	0.0377361	UNFERTILIZED EMBRYO SAC 9 (UNE9)					AT3G46570	0								AT4G13263	0
AT5G54990	0.0381837						AT3G47020	0								AT4G13266	0
AT3G62850	0.0386731						AT3G47190	0								AT4G13610	0	MATERNAL EFFECT EMBRYO ARREST 57 (MEE57)
AT2G15130	0.0388139						AT3G47410	0								AT4G13955	0
AT3G03400	0.0395666						AT3G48298	0								AT4G13965	0
AT4G01535	0.0395666						AT3G48630	0								AT4G14251	0
AT2G41240	0.0397535	BASIC HELIX-LOOP-HELIX PROTEIN 100 (BHLH100)					AT3G48950	0								AT4G15060	0
AT1G67855	0.0401377						AT3G49040	0								AT4G15061	0
AT2G27630	0.040194						AT3G49115	0								AT4G15310	0	CYTOCHROME P450, FAMILY 702, SUBFAMILY A, POLYPEPTIDE 3 (CYP702A3)
AT1G74480	0.0403563	RWP-RK DOMAIN CONTAINING 2 (RKD2)					AT3G49270	0								AT4G15715	0
AT3G24600	0.0408068						AT3G49440	0								AT4G15733	0	SCR-LIKE 11 (SCRL11)
AT3G59740	0.0410494						AT3G49450	0								AT4G15735	0	SCR-LIKE 10 (SCRL10)
AT4G10250	0.0413579	(ATHSP22.0)					AT3G49460	0								AT4G15755	0
AT5G49200	0.0414442						AT3G49610	0								AT4G16024	0
AT1G55790	0.0417146						AT3G49770	0								AT4G16030	0
AT5G40680	0.0418975						AT3G50337	0								AT4G16930	0
AT1G11040	0.0420385						AT3G50764	0								AT4G17585	0
AT2G33720	0.042283						AT3G51690	0								AT4G17713	0
AT5G21030	0.0423908						AT3G52000	0	SERINE CARBOXYPEPTIDASE-LIKE 36 (scpl36)							AT4G18310	0
AT5G54550	0.0425631						AT3G52020	0	SERINE CARBOXYPEPTIDASE-LIKE 39 (scpl39)							AT4G18320	0
AT4G23320	0.0428333	CYSTEINE-RICH RLK (RECEPTOR-LIKE PROTEIN KINASE) 24 (CRK24)					AT3G52810	0	PURPLE ACID PHOSPHATASE 21 (PAP21)							AT4G18850	0
AT5G62780	0.0429334						AT3G52980	0								AT4G19250	0
AT5G22470	0.0430204						AT3G53070	0								AT4G19330	0
AT4G04480	0.0439404						AT3G53075	0								AT4G20200	0
AT5G41030	0.0443745						AT3G53080	0								AT4G20670	0
AT3G02430	0.0444271						AT3G53300	0	CYTOCHROME P450, FAMILY 71, SUBFAMILY B, POLYPEPTIDE 31 (CYP71B31)							AT4G20680	0
AT3G13820	0.0446681						AT3G53330	0								AT4G20810	0
AT5G05282	0.0452646	CONSERVED PEPTIDE UPSTREAM OPEN READING FRAME 64 (CPuORF64)					AT3G53790	0	TRF-LIKE 4 (TRFL4)							AT4G21000	0	ALPHA CARBONIC ANHYDRASE 6 (ACA6)
AT5G09700	0.0453734						AT3G53820	0								AT4G21050	0
AT4G03290	0.0461905						AT3G55190	0								AT4G22030	0
AT4G04540	0.0465586	CYSTEINE-RICH RLK (RECEPTOR-LIKE PROTEIN KINASE) 39 (CRK39)					AT3G55540	0								AT4G22060	0
AT5G13600	0.0466104						AT3G55570	0								AT4G22115	0	SCR-LIKE 14 (SCRL14)
AT3G09450	0.0467747						AT3G55790	0								AT4G22165	0
AT5G46660	0.0468497						AT3G58890	0								AT4G22400	0
AT1G77932	0.0468984						AT3G58960	0								AT4G22430	0
AT3G06545	0.0479558						AT3G59460	0								AT4G22440	0
AT5G27060	0.0482873	RECEPTOR LIKE PROTEIN 53 (RLP53)					AT3G59590	0								AT4G23080	0
AT5G64590	0.0489097						AT3G60560	0								AT4G23090	0
AT4G26460	0.0495082						AT3G60790	0								AT4G23120	0
AT3G61730	0.0502868	REDUCED MALE FERTILITY (RMF)					AT3G61040	0	CYTOCHROME P450, FAMILY 76, SUBFAMILY C, POLYPEPTIDE 7 (CYP76C7)							AT4G23370	0
AT1G26790	0.0508803						AT3G61182	0	LOW-MOLECULAR-WEIGHT CYSTEINE-RICH 54 (LCR54)							AT4G23380	0
AT1G66420	0.0514546						AT3G61720	0								AT4G23580	0
AT1G05880	0.0524921	ARIADNE 12 (ARI12)					AT3G61723	0								AT4G24644	0
AT3G61035	0.0527092						AT3G61910	0	NAC DOMAIN PROTEIN 66 (NAC066)							AT4G24980	0
AT1G72980	0.0528088	LOB DOMAIN-CONTAINING PROTEIN 7 (LBD7)					AT3G62097	0								AT4G26340	0
AT4G18540	0.0532169						AT3G62170	0	VANGUARD 1 HOMOLOG 2 (VGDH2)							AT4G28130	0	DIACYLGLYCEROL KINASE 6 (DGK6)
AT1G48940	0.0534219	EARLY NODULIN-LIKE PROTEIN 6 (ENODL6)					AT3G62180	0								AT4G28775	0
AT2G21450	0.0536211	CHROMATIN REMODELING 34 (CHR34)					AT3G62380	0								AT4G28920	0
AT1G33220	0.0536319						AT3G62440	0	SECONDARY WALL THICKENING-ASSOCIATED F-BOX 1 (SAF1)							AT4G29033	0
AT2G33020	0.0538095	RECEPTOR LIKE PROTEIN 24 (RLP24)					AT3G62670	0	RESPONSE REGULATOR 20 (RR20)							AT4G29273	0	LOW-MOLECULAR-WEIGHT CYSTEINE-RICH 23 (LCR23)
AT2G34230	0.0539168						AT3G62710	0								AT4G29280	0	LOW-MOLECULAR-WEIGHT CYSTEINE-RICH 22 (LCR22)
AT1G51530	0.0545657						AT3G63230	0								AT4G29283	0	LOW-MOLECULAR-WEIGHT CYSTEINE-RICH 21 (LCR21)
AT3G02125	0.0547864						AT4G00120	0	INDEHISCENT (IND)							AT4G29970	0
AT3G63350	0.0555861	(AT-HSFA7B)					AT4G00190	0	PECTIN METHYLESTERASE 38 (PME38)							AT4G30040	0
AT1G05085	0.0558115						AT4G00260	0	MATERNAL EFFECT EMBRYO ARREST 45 (MEE45)							AT4G30050	0
AT2G46375	0.0561643						AT4G00540	0	MYB DOMAIN PROTEIN 3R2 (MYB3R2)							AT4G30770	0
AT2G31550	0.0564259						AT4G00610	0								AT4G31260	0
AT5G42410	0.0573223						AT4G00872	0								AT4G32378	0
AT2G23190	0.0574595	CYTOCHROME P450, FAMILY 81, SUBFAMILY D, POLYPEPTIDE 7 (CYP81D7)					AT4G01180	0								AT4G34780	0
AT4G11480	0.057947	CYSTEINE-RICH RLK (RECEPTOR-LIKE PROTEIN KINASE) 32 (CRK32)					AT4G01520	0	NAC DOMAIN CONTAINING PROTEIN 67 (NAC067)							AT4G35670	0
AT2G03130	0.0583192						AT4G02235	0	AGAMOUS-LIKE 51 (AGL51)							AT4G35725	0
AT3G63020	0.0588829						AT4G02250	0								AT4G39756	0
AT4G31640	0.0595908						AT4G02300	0								AT5G02930	0
AT5G46770	0.0596066						AT4G02870	0								AT5G02990	0
AT5G04400	0.0597758	NAC DOMAIN CONTAINING PROTEIN 77 (NAC077)					AT4G02871	0								AT5G03837	0
AT5G09910	0.0602202						AT4G03040	0								AT5G04347	0
AT2G45610	0.0605907						AT4G03630	0								AT5G04350	0
AT3G50030	0.0609963						AT4G05240	0								AT5G05030	0
AT4G23280	0.0614055	CYSTEINE-RICH RLK (RECEPTOR-LIKE PROTEIN KINASE) 20 (CRK20)					AT4G05270	0								AT5G05050	0
AT1G74130	0.061666						AT4G05350	0								AT5G07210	0	RESPONSE REGULATOR 21 (RR21)
AT2G30560	0.0629967						AT4G05475	0								AT5G07225	0
AT4G28005	0.0630317						AT4G05490	0								AT5G07420	0
AT2G44590	0.0642044	DYNAMIN-LIKE 1D (DL1D)					AT4G08867	0								AT5G07930	0	MEI2 C-TERMINAL RRM ONLY LIKE 2 (MCT2)
AT5G42325	0.0650851						AT4G09190	0								AT5G09490	0
AT3G48010	0.0652814	CYCLIC NUCLEOTIDE-GATED CHANNEL 16 (CNGC16)					AT4G09610	0	GAST1 PROTEIN HOMOLOG 2 (GASA2)							AT5G10504	0
AT5G11080	0.0658729						AT4G09740	0	GLYCOSYL HYDROLASE 9B14 (GH9B14)							AT5G10590	0
AT3G01870	0.0660564						AT4G09870	0								AT5G11660	0
AT1G50820	0.0666122						AT4G09965	0								AT5G12323	0
AT1G49900	0.0667346						AT4G10740	0								AT5G17080	0
AT2G33230	0.0689147	YUCCA 7 (YUC7)					AT4G11030	0								AT5G17730	0
AT2G33100	0.0690535	CELLULOSE SYNTHASE-LIKE D1 (CSLD1)					AT4G11180	0								AT5G17740	0
AT4G31680	0.069235						AT4G11340	0								AT5G18160	0
AT5G63070	0.069266						AT4G11911	0								AT5G18880	0
AT1G61440	0.0693513						AT4G11930	0								AT5G18890	0	NUCLEOSIDE HYDROLASE 4 (NSH4)
AT5G11412	0.0697851						AT4G12210	0								AT5G18990	0
AT1G61290	0.0701587	SYNTAXIN OF PLANTS 124 (SYP124)					AT4G12380	0								AT5G19710	0
AT5G53240	0.07122						AT4G13480	0	MYB DOMAIN PROTEIN 79 (MYB79)							AT5G22180	0
AT3G13850	0.0716662	LOB DOMAIN-CONTAINING PROTEIN 22 (LBD22)					AT4G13490	0								AT5G22190	0
AT5G04010	0.07195						AT4G13700	0	PURPLE ACID PHOSPHATASE 23 (PAP23)							AT5G22420	0	FATTY ACID REDUCTASE 7 (FAR7)
AT4G03470	0.0725337						AT4G13960	0								AT5G22960	0
AT4G23160	0.072943	CYSTEINE-RICH RLK (RECEPTOR-LIKE PROTEIN KINASE) 8 (CRK8)					AT4G13985	0	FBD-ASSOCIATED F-BOX PROTEIN (FBD1)							AT5G22970	0
AT2G33280	0.0733419						AT4G14165	0								AT5G22980	0	SERINE CARBOXYPEPTIDASE-LIKE 47 (scpl47)
AT5G41280	0.073894						AT4G14250	0								AT5G22990	0
AT3G05260	0.0739467						AT4G14260	0								AT5G23027	0
AT3G25716	0.0740737						AT4G14315	0								AT5G23180	0
AT4G35660	0.0755216						AT4G14810	0								AT5G23650	0
AT1G24250	0.0756037						AT4G14815	0								AT5G23989	0
AT2G20470	0.0757051						AT4G15100	0	SERINE CARBOXYPEPTIDASE-LIKE 30 (scpl30)							AT5G25030	0
AT4G01340	0.0763674						AT4G15870	0	TERPENE SYNTHASE 1 (TS1)							AT5G25400	0
AT5G60140	0.0766911						AT4G15980	0								AT5G25410	0
AT1G66170	0.0770764	MALE MEIOCYTE DEATH 1 (MMD1)					AT4G16040	0								AT5G25415	0
AT5G27020	0.0774665						AT4G16045	0								AT5G25422	0
AT3G05770	0.0778164						AT4G16095	0								AT5G25425	0
AT5G14900	0.0780299						AT4G16550	0								AT5G25850	0
AT3G14140	0.0801536						AT4G16560	0								AT5G25860	0
AT2G31335	0.0804479						AT4G16590	0	CELLULOSE SYNTHASE-LIKE A01 (CSLA01)							AT5G25870	0
AT3G14380	0.0811296						AT4G16730	0	TERPENE SYNTHASE 02 (TPS02)							AT5G26060	0
AT4G36950	0.0812281	MITOGEN-ACTIVATED PROTEIN KINASE KINASE KINASE 21 (MAPKKK21)					AT4G16810	0								AT5G26090	0
AT4G04710	0.0814961	CALCIUM-DEPENDENT PROTEIN KINASE 22 (CPK22)					AT4G17505	0								AT5G26100	0
AT4G37022	0.0818305						AT4G17580	0								AT5G26114	0
AT2G31985	0.08189						AT4G17690	0								AT5G26120	0	ALPHA-L-ARABINOFURANOSIDASE 2 (ASD2)
AT5G42120	0.0819281						AT4G17700	0								AT5G26130	0
AT1G09157	0.083934						AT4G17850	0								AT5G27870	0
AT2G01280	0.0840993	MATERNAL EFFECT EMBRYO ARREST 65 (MEE65)					AT4G17990	0								AT5G27880	0
AT4G01820	0.0845322	ATP-BINDING CASSETTE B3 (ABCB3)					AT4G18860	0								AT5G28000	0
AT1G11990	0.0850095						AT4G19620	0								AT5G28463	0
AT5G05490	0.0860732	SYNAPTIC 1 (SYN1)					AT4G19730	0								AT5G28491	0
AT1G65130	0.0861564						AT4G19760	0								AT5G28680	0	ANXUR2 (ANX2)
AT1G78390	0.0864433	NINE-CIS-EPOXYCAROTENOID DIOXYGENASE 9 (NCED9)					AT4G19910	0								AT5G28690	0
AT5G59390	0.087797						AT4G19930	0								AT5G35917	0	CYTOCHROME P450, FAMILY 79, SUBFAMILY A, POLYPEPTIDE 3 PSEUDOGENE (CYP79A3P)
AT4G25200	0.088161	MITOCHONDRION-LOCALIZED SMALL HEAT SHOCK PROTEIN 23.6 (HSP23.6-MITO)					AT4G20220	0								AT5G35950	0
AT3G01311	0.0907206						AT4G20250	0								AT5G36200	0
AT1G07690	0.0919282						AT4G20700	0								AT5G37160	0
AT5G09930	0.092224	ATP-BINDING CASSETTE F2 (ABCF2)					AT4G21010	0								AT5G37200	0
AT3G55780	0.0928498						AT4G21240	0								AT5G37220	0
AT5G43755	0.0940842						AT4G21950	0								AT5G37270	0
AT2G45940	0.0951423						AT4G22180	0								AT5G37470	0
AT5G04630	0.0955004	CYTOCHROME P450, FAMILY 77, SUBFAMILY A, POLYPEPTIDE 9 (CYP77A9)					AT4G22700	0	LOB DOMAIN-CONTAINING PROTEIN 32 (LBD32)							AT5G37650	0
AT1G79780	0.0978194						AT4G22800	0								AT5G37810	0	NOD26-LIKE INTRINSIC PROTEIN 4;1 (NIP4;1)
AT3G26742	0.0983341						AT4G23110	0								AT5G37910	0
AT5G28960	0.0986977						AT4G23960	0								AT5G38090	0
AT5G60350	0.0996564						AT4G24640	0	(APPB1)							AT5G38195	0
AT5G42230	0.100279	SERINE CARBOXYPEPTIDASE-LIKE 41 (scpl41)					AT4G24650	0	ISOPENTENYLTRANSFERASE 4 (IPT4)							AT5G38378	0
AT3G14710	0.102733						AT4G25040	0								AT5G38390	0
AT1G12340	0.103218						AT4G25590	0	ACTIN DEPOLYMERIZING FACTOR 7 (ADF7)							AT5G38440	0
AT4G18450	0.10378						AT4G25920	0								AT5G38680	0
AT4G21902	0.103948						AT4G26280	0								AT5G38760	0
AT3G48770	0.104989						AT4G26420	0	(GAMT1)							AT5G38950	0
AT3G07920	0.105105						AT4G26485	0								AT5G38960	0
AT5G65130	0.105156						AT4G26920	0								AT5G39270	0	EXPANSIN A22 (EXPA22)
AT4G26330	0.105218	UNFERTILIZED EMBRYO SAC 17 (UNE17)					AT4G27330	0	SPOROCYTELESS (SPL)							AT5G39280	0	EXPANSIN A23 (EXPA23)
AT5G48400	0.107224	(ATGLR1.2)					AT4G27420	0	ATP-BINDING CASSETTE G9 (ABCG9)							AT5G39430	0
AT5G37250	0.107428						AT4G28395	0	ANTHER 7 (A7)							AT5G39440	0	SNF1-RELATED PROTEIN KINASE 1.3 (SnRK1.3)
AT1G50760	0.10787						AT4G28397	0								AT5G39620	0	RAB GTPASE HOMOLOG G1 (RABG1)
AT1G16770	0.108685						AT4G29580	0								AT5G39630	0
AT3G50940	0.10919						AT4G29620	0								AT5G39700	0	MYB DOMAIN PROTEIN 89 (MYB89)
AT1G14686	0.109198						AT4G29630	0								AT5G39920	0
AT4G38092	0.109496						AT4G30064	0	LOW-MOLECULAR-WEIGHT CYSTEINE-RICH 61 (LCR61)							AT5G40050	0
AT5G15430	0.111416						AT4G30070	0	LOW-MOLECULAR-WEIGHT CYSTEINE-RICH 59 (LCR59)							AT5G40290	0
AT3G28060	0.112899						AT4G30540	0								AT5G40350	0	MYB DOMAIN PROTEIN 24 (MYB24)
AT5G39520	0.114478						AT4G30590	0	EARLY NODULIN-LIKE PROTEIN 12 (ENODL12)							AT5G40360	0	MYB DOMAIN PROTEIN 115 (MYB115)
AT5G03710	0.11459						AT4G30730	0								AT5G40430	0	MYB DOMAIN PROTEIN 22 (MYB22)
AT5G54150	0.114805						AT4G30970	0								AT5G40750	0
AT4G28460	0.116119						AT4G31970	0	CYTOCHROME P450, FAMILY 82, SUBFAMILY C, POLYPEPTIDE 2 (CYP82C2)							AT5G41500	0
AT5G48890	0.117196	LATE FLOWERING (LATE)					AT4G32090	0								AT5G41630	0
AT3G03620	0.117461						AT4G32100	0								AT5G41660	0
AT2G24285	0.117699						AT4G32230	0								AT5G42170	0
AT1G77790	0.117869						AT4G32370	0								AT5G42635	0
AT1G48400	0.117874						AT4G32375	0								AT5G43066	0
AT1G18830	0.117878						AT4G32380	0								AT5G43110	0	PUMILIO 14 (PUM14)
AT3G12160	0.118855	RAB GTPASE HOMOLOG A4D (RABA4D)					AT4G32490	0	EARLY NODULIN-LIKE PROTEIN 4 (ENODL4)							AT5G43185	0
AT4G25580	0.119205						AT4G33710	0								AT5G44470	0
AT3G60966	0.120138						AT4G33830	0								AT5G44630	0
AT3G01630	0.120264						AT4G33840	0								AT5G44840	0
AT1G52415	0.120774						AT4G33900	0								AT5G44950	0
AT4G33870	0.122085						AT4G35120	0								AT5G44960	0
AT1G53260	0.123514						AT4G35150	0								AT5G44970	0
AT1G18410	0.123543						AT4G35170	0								AT5G45875	0	SCR-LIKE 27 (SCRL27)
AT3G20140	0.123595	CYTOCHROME P450, FAMILY 705, SUBFAMILY A, POLYPEPTIDE 23 (CYP705A23)					AT4G35280	0	DUO1-ACTIVATED ZINC FINGER 2 (DAZ2)							AT5G46010	0
AT4G03175	0.124142						AT4G35370	0								AT5G46013	0
AT1G45616	0.124188	RECEPTOR LIKE PROTEIN 6 (RLP6)					AT4G35700	0	DUO1-ACTIVATED ZINC FINGER 3 (DAZ3)							AT5G46300	0
AT5G05220	0.124274						AT4G35710	0								AT5G46310	0
AT3G46300	0.124472						AT4G35733	0								AT5G46810	0
AT1G04380	0.124608						AT4G36350	0	PURPLE ACID PHOSPHATASE 25 (PAP25)							AT5G46820	0
AT2G18540	0.124704						AT4G36370	0								AT5G46873	0
AT2G44195	0.12586						AT4G36560	0								AT5G46877	0
AT3G19090	0.126519						AT4G37409	0								AT5G46970	0
AT2G33796	0.128328						AT4G37720	0	PHYTOSULFOKINE 6 PRECURSOR (PSK6)							AT5G46980	0
AT1G10980	0.128776						AT4G38990	0	GLYCOSYL HYDROLASE 9B16 (GH9B16)							AT5G46990	0
AT4G30880	0.129083						AT4G39060	0								AT5G47300	0
AT5G24355	0.129794						AT4G39290	0								AT5G48280	0
AT5G67310	0.130723	CYTOCHROME P450, FAMILY 81, SUBFAMILY G, POLYPEPTIDE 1 (CYP81G1)					AT4G39745	0								AT5G48510	0
AT1G65110	0.131194						AT4G39750	0								AT5G49240	0	PSEUDO-RESPONSE REGULATOR 4 (APRR4)
AT1G32960	0.132598	(SBT3.3)					AT4G39760	0								AT5G49250	0
AT4G01023	0.133054						AT5G02340	0								AT5G49260	0
AT1G61160	0.133459						AT5G03000	0								AT5G49334	0
AT1G05330	0.135338						AT5G03580	0								AT5G50040	0
AT1G13230	0.136174						AT5G03590	0								AT5G50050	0
AT3G50610	0.136464						AT5G03600	0								AT5G50220	0
AT1G34315	0.137621						AT5G03810	0								AT5G50500	0
AT3G05720	0.137984	IMPORTIN ALPHA ISOFORM 7 (IMPA-7)					AT5G03820	0								AT5G50801	0
AT3G12220	0.138479	SERINE CARBOXYPEPTIDASE-LIKE 16 (scpl16)					AT5G04030	0								AT5G51000	0
AT1G52430	0.139222						AT5G05040	0								AT5G51812	0
AT1G32910	0.139784						AT5G05113	0								AT5G51845	0
AT1G14420	0.139849	(AT59)					AT5G05720	0								AT5G51860	0	AGAMOUS-LIKE 72 (AGL72)
AT1G01150	0.141036						AT5G05770	0	WUSCHEL RELATED HOMEOBOX 7 (WOX7)							AT5G51870	0	AGAMOUS-LIKE 71 (AGL71)
AT5G51990	0.14206	C-REPEAT-BINDING FACTOR 4 (CBF4)					AT5G06040	0								AT5G52130	0
AT2G45570	0.142763	CYTOCHROME P450, FAMILY 76, SUBFAMILY C, POLYPEPTIDE 2 (CYP76C2)					AT5G06500	0	AGAMOUS-LIKE 96 (AGL96)							AT5G52140	0
AT2G02061	0.143054						AT5G07050	0								AT5G52150	0
AT2G07000	0.14399						AT5G07160	0								AT5G52690	0
AT1G11690	0.145564						AT5G07230	0								AT5G52770	0
AT5G62080	0.146184						AT5G07430	0								AT5G53635	0
AT5G59670	0.146215						AT5G07480	0	KAR-UP OXIDOREDUCTASE 1 (KUOX1)							AT5G54210	0
AT5G62730	0.14682						AT5G07490	0								AT5G54225	0	LOW-MOLECULAR-WEIGHT CYSTEINE-RICH 83 (LCR83)
AT1G06030	0.14699						AT5G07520	0	GLYCINE-RICH PROTEIN 18 (GRP18)							AT5G54320	0
AT5G41780	0.148164						AT5G07540	0	GLYCINE-RICH PROTEIN 16 (GRP16)							AT5G54340	0
AT3G23010	0.148359	RECEPTOR LIKE PROTEIN 36 (RLP36)					AT5G08695	0								AT5G54350	0
AT5G47670	0.149918	NUCLEAR FACTOR Y, SUBUNIT B6 (NF-YB6)					AT5G09550	0								AT5G54360	0
AT3G59190	0.150282						AT5G09560	0								AT5G55131	0
AT1G17810	0.150592	BETA-TONOPLAST INTRINSIC PROTEIN (BETA-TIP)					AT5G11130	0								AT5G55132	0
AT5G66660	0.150899						AT5G11220	0								AT5G55855	0
AT3G08810	0.151191						AT5G12060	0								AT5G56070	0
AT1G48660	0.151336						AT5G12070	0								AT5G56325	0
AT1G27890	0.151595						AT5G13380	0								AT5G56368	0
AT4G20160	0.151967						AT5G13825	0								AT5G56369	0
AT1G66600	0.151971	ABA OVERLY SENSITIVE MUTANT 3 (ABO3)					AT5G14010	0	KNUCKLES (KNU)							AT5G56400	0
AT1G07500	0.15204						AT5G14011	0								AT5G56410	0
AT3G10185	0.152315						AT5G14290	0								AT5G56430	0
AT5G49340	0.153449	TRICHOME BIREFRINGENCE-LIKE 4 (TBL4)					AT5G14300	0	PROHIBITIN 5 (PHB5)							AT5G56440	0
AT5G03435	0.15568						AT5G14345	0	EARLY NODULIN-LIKE PROTEIN 21 (ENODL21)							AT5G56470	0	L -GULONO-1,4-LACTONE ( L -GULL) OXIDASE 1 (GULLO7)
AT1G69540	0.156061	AGAMOUS-LIKE 94 (AGL94)					AT5G14670	0	ADP-RIBOSYLATION FACTOR A1B (ARFA1B)							AT5G56480	0
AT4G29450	0.156132						AT5G15670	0								AT5G59105	0
AT5G51330	0.158426	SWITCH1 (SWI1)					AT5G16090	0								AT5G59110	0
AT4G24600	0.158472						AT5G16100	0								AT5G60500	0
AT5G66780	0.160567						AT5G16285	0								AT5G61110	0
AT3G56660	0.16138	BASIC REGION/LEUCINE ZIPPER MOTIF PROTEIN 49 (BZIP49)					AT5G16286	0								AT5G61630	0
AT1G61610	0.161755						AT5G16700	0								AT5G61680	0
AT5G06820	0.161769	STRUBBELIG-RECEPTOR FAMILY 2 (SRF2)					AT5G17073	0								AT5G61720	0
AT1G02230	0.162228	NAC DOMAIN CONTAINING PROTEIN 4 (NAC004)					AT5G17110	0								AT5G62110	0
AT5G25470	0.164594						AT5G17120	0								AT5G63170	0
AT4G24260	0.165344	GLYCOSYL HYDROLASE 9A3 (GH9A3)					AT5G17200	0								AT5G63230	0
AT5G26950	0.165731	AGAMOUS-LIKE 93 (AGL93)					AT5G17262	0								AT5G63740	0
AT4G20920	0.166573						AT5G17750	0								AT1G65780	0.00324395
AT1G10710	0.166891	POOR HOMOLOGOUS SYNAPSIS 1 (PHS1)					AT5G17950	0								AT1G08140	0.00386009	CATION/H+ EXCHANGER 6A (CHX6A)
AT2G38490	0.16807	CBL-INTERACTING PROTEIN KINASE 22 (CIPK22)					AT5G18037	0								AT1G51810	0.0039342
AT5G05390	0.168183	LACCASE 12 (LAC12)					AT5G19270	0								AT2G24740	0.00467904	SET DOMAIN GROUP 21 (SDG21)
AT3G18360	0.16857						AT5G19640	0								AT3G46350	0.0053086
AT5G60180	0.169077	PUMILIO 19 (PUM19)					AT5G19720	0								AT5G46610	0.00541229
AT3G28560	0.171445						AT5G20100	0								AT3G28360	0.00542214	ATP-BINDING CASSETTE B16 (ABCB16)
AT4G24860	0.172874						AT5G20310	0								AT1G49250	0.00543981
AT4G12735	0.173858						AT5G20330	0	BETA-1,3-GLUCANASE 4 (BETAG4)							AT4G33230	0.00591051
AT3G18570	0.173954						AT5G20340	0	BETA-1,3-GLUCANASE 5 (BG5)							AT5G53390	0.00627633
AT1G62490	0.174498						AT5G20370	0								AT4G20800	0.00639881
AT2G04038	0.174789	BASIC LEUCINE-ZIPPER 48 (bZIP48)					AT5G20390	0								AT5G45230	0.00648289
AT1G75600	0.174875						AT5G21110	0								AT4G15360	0.00671325	CYTOCHROME P450, FAMILY 705, SUBFAMILY A, POLYPEPTIDE 3 (CYP705A3)
AT4G15248	0.177237						AT5G22160	0								AT1G28430	0.00702489	CYTOCHROME P450, FAMILY 705, SUBFAMILY A, POLYPEPTIDE 24 (CYP705A24)
AT1G55980	0.17893						AT5G22170	0								AT4G12820	0.00709584
AT5G18320	0.179938						AT5G22260	0	MALE STERILITY 1 (MS1)							AT2G23260	0.00730125	UDP-GLUCOSYL TRANSFERASE 84B1 (UGT84B1)
AT1G71690	0.18025						AT5G22610	0								AT1G28630	0.00737759
AT1G68845	0.181202						AT5G22900	0	CATION/H+ EXCHANGER 3 (CHX3)							AT3G47170	0.00792478
AT5G55350	0.182578						AT5G22910	0	CATION/H+ EXCHANGER 9 (CHX9)							AT4G23360	0.00800935
AT3G53600	0.182968						AT5G23470	0								AT3G09140	0.00805007
AT4G05497	0.185269						AT5G23960	0	TERPENE SYNTHASE 21 (TPS21)							AT1G28700	0.0082229
AT3G54310	0.185628						AT5G24540	0	BETA GLUCOSIDASE 31 (BGLU31)							AT3G05450	0.00850003
AT4G32080	0.185864						AT5G24550	0	BETA GLUCOSIDASE 32 (BGLU32)							AT2G26960	0.00878863	MYB DOMAIN PROTEIN 81 (MYB81)
AT2G03520	0.187065	UREIDE PERMEASE 4 (UPS4)					AT5G24560	0	PHLOEM PROTEIN 2-B12 (PP2-B12)							AT1G68270	0.00895239
AT3G05790	0.187928	LON PROTEASE 4 (LON4)					AT5G24790	0								AT5G25420	0.00898943
AT4G39340	0.188592						AT5G25300	0								AT1G20795	0.00901414
AT3G57210	0.188697						AT5G25330	0								AT2G35670	0.00930045	FERTILIZATION INDEPENDENT SEED 2 (FIS2)
AT5G45850	0.189386						AT5G25950	0								AT3G18720	0.00935714
AT1G55770	0.189651						AT5G26050	0								AT3G44560	0.00944098	FATTY ACID REDUCTASE 8 (FAR8)
AT5G37490	0.191683						AT5G26594	0	RESPONSE REGULATOR 24 (RR24)							AT5G25320	0.00964177
AT1G51538	0.192069						AT5G26617	0								AT2G22060	0.00995367
AT1G43000	0.193307						AT5G27310	0								AT2G34880	0.0101239	MATERNAL EFFECT EMBRYO ARREST 27 (MEE27)
AT5G47850	0.194293	CRINKLY4 RELATED 4 (CCR4)					AT5G27530	0								AT3G28520	0.0101322
AT5G65165	0.194839	SUCCINATE DEHYDROGENASE 2-3 (SDH2-3)					AT5G28160	0								AT5G25960	0.0110123
AT2G42150	0.195089						AT5G28180	0								AT4G04510	0.011102	CYSTEINE-RICH RLK (RECEPTOR-LIKE PROTEIN KINASE) 38 (CRK38)
AT3G27416	0.195904						AT5G28237	0								AT4G02310	0.0111244
AT3G14640	0.198293	CYTOCHROME P450, FAMILY 72, SUBFAMILY A, POLYPEPTIDE 10 (CYP72A10)					AT5G30500	0	GALACTINOL SYNTHASE 10 (GolS10)							AT3G45540	0.0111623
AT2G29430	0.198799						AT5G33330	0								AT1G50960	0.0116377	GIBBERELLIN 2-OXIDASE 7 (GA2OX7)
AT4G16162	0.199258						AT5G35510	0								AT1G23580	0.011763
AT1G06148	0.200898						AT5G35830	0								AT1G61630	0.0117958	EQUILIBRATIVE NUCLEOSIDE TRANSPORTER 7 (ENT7)
AT5G16850	0.201131	TELOMERASE REVERSE TRANSCRIPTASE (TERT)					AT5G36970	0	NDR1/HIN1-LIKE 25 (NHL25)							AT5G37950	0.0118329
AT1G02030	0.202243						AT5G36980	0								AT5G37970	0.0119567
AT4G14180	0.203959	PUTATIVE RECOMBINATION INITIATION DEFECT 1 (PRD1)					AT5G37040	0								AT4G09960	0.0123486	SEEDSTICK (STK)
AT5G05530	0.204125						AT5G37060	0	CATION/H+ EXCHANGER 24 (CHX24)							AT4G17780	0.0124316
AT5G16960	0.204582						AT5G37150	0								AT1G12190	0.0132993
AT1G05490	0.206782	CHROMATIN REMODELING 31 (chr31)					AT5G37170	0								AT1G51320	0.0132993
AT5G66670	0.208022						AT5G37280	0								AT5G17100	0.0135739
AT4G28280	0.208153	LORELEI-LIKE-GPI ANCHORED PROTEIN 3 (LLG3)					AT5G37840	0								AT3G28510	0.0135982
AT2G33000	0.209044						AT5G37870	0								AT1G65760	0.0138455
AT4G18500	0.209448						AT5G37920	0								AT3G46190	0.0138499
AT2G48150	0.209628	GLUTATHIONE PEROXIDASE 4 (GPX4)					AT5G38170	0								AT3G46410	0.0138499
AT4G37140	0.210679	MATERNAL EFFECT EMBRYO ARREST 69 (MEE69)					AT5G38317	0	LOW-MOLECULAR-WEIGHT CYSTEINE-RICH 58 (LCR58)							AT3G46420	0.0138967
AT5G20430	0.210958						AT5G38400	0								AT1G27860	0.0139679
AT1G79130	0.211925						AT5G38435	0	S-PROTEIN HOMOLOGUE 8 (SPH8)							AT1G22000	0.0139736
AT5G53710	0.212534						AT5G38670	0								AT2G22040	0.013978	LETHAL WITH SEC THIRTEEN 8-2 (LST8-2)
AT4G35210	0.212543						AT5G38810	0								AT1G35630	0.0142817
AT5G23270	0.213101	SUGAR TRANSPORTER 11 (STP11)					AT5G39010	0								AT2G16960	0.0145485
AT1G63370	0.213495						AT5G39290	0	EXPANSIN A26 (EXP26)							AT1G66860	0.0147558
AT5G01225	0.213676						AT5G39300	0	EXPANSIN A25 (EXPA25)							AT5G33340	0.0149011	CONSTITUTIVE DISEASE RESISTANCE 1 (CDR1)
AT2G32670	0.214031	VESICLE-ASSOCIATED MEMBRANE PROTEIN 725 (VAMP725)					AT5G39310	0	EXPANSIN A24 (EXPA24)							AT3G52700	0.0149283
AT4G31520	0.214642						AT5G39370	0								AT5G02980	0.0151368
AT2G27180	0.216049						AT5G39470	0								AT1G66235	0.0155586
AT1G15150	0.216346						AT5G39540	0								AT3G53550	0.0162527
AT2G34240	0.217405						AT5G39560	0								AT2G15780	0.0165257
AT4G17160	0.218648	RAB GTPASE HOMOLOG B1A (RABB1a)					AT5G39650	0	DUO1-ACTIVATED UNKNOWN 2 (DAU2)							AT5G41310	0.0168055
AT1G79900	0.219647	(BAC2)					AT5G39910	0								AT3G29580	0.0168218
AT3G49830	0.219959						AT5G40560	0	DEGP PROTEASE 13 (DegP13)							AT1G61320	0.0168481
AT2G17845	0.220594						AT5G40790	0								AT3G10580	0.017309
AT2G36540	0.220828						AT5G41250	0								AT3G55100	0.0173129	ATP-BINDING CASSETTE G17 (ABCG17)
AT1G61230	0.221293						AT5G41490	0								AT2G05420	0.0174237
AT2G35075	0.221432						AT5G41510	0								AT5G50115	0.0175828
AT1G06020	0.225256						AT5G41640	0								AT5G37320	0.0177237
AT4G17920	0.227776						AT5G41720	0								AT4G18870	0.0178012
AT5G55360	0.228802						AT5G42203	0								AT5G52680	0.0178449
AT4G02650	0.229023						AT5G42430	0								AT1G59670	0.0181201	GLUTATHIONE S-TRANSFERASE TAU 15 (GSTU15)
AT1G02630	0.229189						AT5G42591	0								AT1G51040	0.0182782
AT4G19095	0.230034						AT5G43340	0	PHOSPHATE TRANSPORTER 1;6 (PHT1;6)							AT1G56360	0.0183846	PURPLE ACID PHOSPHATASE 6 (PAP6)
AT1G01520	0.233746	ALTERED SEED GERMINATION 4 (ASG4)					AT5G43360	0	PHOSPHATE TRANSPORTER 1;3 (PHT1;3)							AT4G21040	0.0184473
AT2G28670	0.239539	ENHANCED SUBERIN 1 (ESB1)					AT5G43410	0								AT1G30920	0.0189669
AT5G58610	0.239569						AT5G43550	0								AT4G22050	0.0189669
AT3G16020	0.240307						AT5G43610	0	SUCROSE-PROTON SYMPORTER 6 (SUC6)							AT1G74820	0.0189813
AT1G49640	0.241965						AT5G43935	0	FLAVONOL SYNTHASE 6 (FLS6)							AT3G45760	0.0194795
AT5G53700	0.242244						AT5G44220	0								AT5G38910	0.0195471
AT1G11490	0.243731						AT5G44345	0								AT1G66360	0.019724
AT5G18710	0.24383						AT5G45105	0	ZINC TRANSPORTER 8 PRECURSOR (ZIP8)							AT3G29385	0.0200246
AT4G01970	0.244659	STACHYOSE SYNTHASE (STS)					AT5G45180	0								AT5G07310	0.0201472
AT1G04570	0.245026						AT5G45640	0								AT5G39460	0.0210294
AT3G54490	0.245966	RNA POLYMERASE II FIFTH LARGEST SUBUNIT, E (RPB5E)					AT5G45890	0	SENESCENCE-ASSOCIATED GENE 12 (SAG12)							AT3G30210	0.0214174	MYB DOMAIN PROTEIN 121 (MYB121)
AT1G27045	0.246373	HOMEOBOX PROTEIN 54 (ATHB54)					AT5G45973	0								AT5G38270	0.0214774
AT3G13210	0.246549						AT5G45980	0	WUSCHEL RELATED HOMEOBOX 8 (WOX8)							AT1G65630	0.021526	DEGP PROTEASE 3 (DegP3)
AT2G22460	0.24692						AT5G46000	0								AT1G35170	0.0217109
AT2G33240	0.248124	MYOSIN XI D (XID)					AT5G46025	0								AT4G01420	0.0220439	CALCINEURIN B-LIKE PROTEIN 5 (CBL5)
AT3G06100	0.24954	NOD26-LIKE INTRINSIC PROTEIN 7;1 (NIP7;1)					AT5G46200	0								AT4G00467	0.0221931
AT1G72620	0.250136						AT5G46874	0								AT5G37900	0.0224142
AT4G07408	0.251558						AT5G47290	0								AT2G25230	0.0232465	MYB DOMAIN PROTEIN 100 (MYB100)
AT3G17690	0.252061	CYCLIC NUCLEOTIDE GATED CHANNEL 19 (CNGC19)					AT5G47306	0								AT5G44940	0.0233784
AT3G59730	0.252657						AT5G48200	0								AT5G24180	0.0235219
AT3G27620	0.254931	ALTERNATIVE OXIDASE 1C (AOX1C)					AT5G48205	0								AT3G16590	0.0235944
AT4G24150	0.255637	GROWTH-REGULATING FACTOR 8 (GRF8)					AT5G48210	0								AT2G34370	0.023717
AT5G66710	0.259194						AT5G48270	0								AT5G02920	0.0237652
AT3G06090	0.259962						AT5G48375	0	THIOGLUCOSIDE GLUCOSIDASE 3 (TGG3)							AT2G15025	0.0238039
AT5G11140	0.260383						AT5G48420	0								AT5G37730	0.0238799
AT2G48121	0.261389						AT5G49050	0								AT1G42980	0.0245
AT1G51960	0.26169	IQ-DOMAIN 27 (IQD27)					AT5G49180	0								AT3G13370	0.0245155
AT5G41380	0.266988						AT5G49750	0								AT1G67260	0.0247354	(TCP1)
AT1G26890	0.270501						AT5G49860	0								AT3G28600	0.025583
AT2G44578	0.274118						AT5G50080	0	ETHYLENE RESPONSE FACTOR 110 (ERF110)							AT1G28460	0.0256663	AGAMOUS-LIKE 59 (AGL59)
AT4G14280	0.274944						AT5G50136	0								AT5G46940	0.025903
AT4G25000	0.27502	ALPHA-AMYLASE-LIKE (AMY1)					AT5G50361	0								AT5G56510	0.0261174	PUMILIO 12 (PUM12)
AT5G56700	0.275584						AT5G50470	0	NUCLEAR FACTOR Y, SUBUNIT C7 (NF-YC7)							AT4G15970	0.0263059
AT5G48410	0.277297	GLUTAMATE RECEPTOR 1.3 (GLR1.3)					AT5G50480	0	NUCLEAR FACTOR Y, SUBUNIT C6 (NF-YC6)							AT2G18190	0.0269977
AT4G30120	0.278224	HEAVY METAL ATPASE 3 (HMA3)					AT5G50490	0	NUCLEAR FACTOR Y, SUBUNIT C5 (NF-YC5)							AT5G02700	0.0269982
AT1G50830	0.278797						AT5G50880	0								AT1G23600	0.0271936
AT5G60220	0.279432	TETRASPANIN4 (TET4)					AT5G50910	0								AT3G22770	0.0275887
AT2G40200	0.280088						AT5G51360	0								AT5G38386	0.0282056
AT2G02380	0.283431	GLUTATHIONE S-TRANSFERASE (CLASS ZETA) 2 (GSTZ2)					AT5G51610	0								AT1G60350	0.0283023	NAC DOMAIN CONTAINING PROTEIN 24 (NAC024)
AT3G18840	0.284325						AT5G52160	0								AT3G45450	0.0296589
AT4G24410	0.284774						AT5G52360	0	ACTIN DEPOLYMERIZING FACTOR 10 (ADF10)							AT1G13200	0.0311131
AT1G03170	0.28804	FANTASTIC FOUR 2 (FAF2)					AT5G52400	0	CYTOCHROME P450, FAMILY 715, SUBFAMILY A, POLYPEPTIDE 1 (CYP715A1)							AT1G51220	0.0312477	WIP DOMAIN PROTEIN 5 (WIP5)
AT1G76770	0.290875						AT5G52460	0	EMBRYO SAC DEVELOPMENT ARREST 41 (EDA41)							AT2G27535	0.0321799
AT5G58630	0.291244	TON1 RECRUITING MOTIF 31 (TRM31)					AT5G52610	0								AT5G14400	0.0323675	CYTOCHROME P450, FAMILY 724, SUBFAMILY A, POLYPEPTIDE 1 (CYP724A1)
AT1G61390	0.292733						AT5G52620	0								AT1G60783	0.0329273
AT3G52310	0.293189	ATP-BINDING CASSETTE G27 (ABCG27)					AT5G53510	0	OLIGOPEPTIDE TRANSPORTER 9 (OPT9)							AT4G08990	0.0329351
AT1G15520	0.295841	ATP-BINDING CASSETTE G40 (ABCG40)					AT5G53610	0								AT1G70030	0.0344403
AT5G22530	0.296921						AT5G53640	0								AT1G26510	0.0345004
AT5G46915	0.296967						AT5G53780	0								AT2G23830	0.0345838
AT3G26235	0.2976						AT5G53790	0								AT5G43640	0.0345838
AT3G22100	0.297776						AT5G53840	0								AT2G18140	0.0347897
AT5G63390	0.298562						AT5G53910	0								AT1G47603	0.0349003	PURINE PERMEASE 19 (PUP19)
AT4G03940	0.299211						AT5G53960	0								AT1G66000	0.03493
AT1G24270	0.301327						AT5G54000	0								AT1G59530	0.0349511	BASIC LEUCINE-ZIPPER 4 (bZIP4)
AT1G04880	0.304064						AT5G54330	0								AT2G31470	0.035518	DROUGHT TOLERANCE REPRESSOR (DOR)
AT1G30050	0.304799						AT5G54480	0								AT1G55030	0.0356644
AT3G16130	0.305319	RHO GUANYL-NUCLEOTIDE EXCHANGE FACTOR 13 (ROPGEF13)					AT5G54560	0								AT2G05400	0.0363661
AT2G46455	0.306524						AT5G54745	0								AT1G59790	0.0369342
AT4G38140	0.308255						AT5G55080	0	RAS-RELATED NUCLEAR PROTEIN 4 (RAN4)							AT1G57830	0.0369768
AT5G21080	0.308377						AT5G55135	0								AT4G23350	0.0383973
AT1G55050	0.309241						AT5G55240	0	ARABIDOPSIS THALIANA PEROXYGENASE 2 (ATPXG2)							AT3G28610	0.0384918
AT4G35680	0.312375						AT5G55800	0								AT1G23610	0.0392502
AT1G80745	0.31406						AT5G55856	0								AT4G09110	0.0397047
AT3G53840	0.314115						AT5G56075	0								AT2G02640	0.0397824
AT5G14870	0.315749	CYCLIC NUCLEOTIDE-GATED CHANNEL 18 (CNGC18)					AT5G56330	0	ALPHA CARBONIC ANHYDRASE 8 (ACA8)							AT2G39590	0.0400466
AT1G12940	0.31737	NITRATE TRANSPORTER2.5 (NRT2.5)					AT5G56390	0								AT3G09930	0.0402856
AT2G32680	0.318429	RECEPTOR LIKE PROTEIN 23 (RLP23)					AT5G56452	0								AT4G34210	0.0411425	SKP1-LIKE 11 (SK11)
AT5G38310	0.320745						AT5G56560	0								AT2G05430	0.0412459
AT2G23110	0.324649						AT5G56690	0								AT1G33880	0.0414886
AT5G59170	0.324885						AT5G57750	0								AT1G62940	0.0418963	ACYL-COA SYNTHETASE 5 (ACOS5)
AT4G33970	0.325069						AT5G58850	0	MYB DOMAIN PROTEIN 119 (MYB119)							AT2G20620	0.0424461
AT1G17240	0.325484	RECEPTOR LIKE PROTEIN 2 (RLP2)					AT5G58890	0	AGAMOUS-LIKE 82 (AGL82)							AT5G24080	0.0428053
AT5G07572	0.325913						AT5G59100	0								AT1G43640	0.0430414	TUBBY LIKE PROTEIN 5 (TLP5)
AT1G09180	0.326213	SECRETION-ASSOCIATED RAS SUPER FAMILY 1 (SARA1A)					AT5G59120	0	SUBTILASE 4.13 (SBT4.13)							AT1G54560	0.0437041	(XIE)
AT2G18640	0.326345	GERANYLGERANYL PYROPHOSPHATE SYNTHASE 4 (GGPS4)					AT5G59810	0	(SBT5.4)							AT4G22660	0.044194
AT2G27300	0.326555	NTM1-LIKE 8 (NTL8)					AT5G60010	0								AT5G43370	0.0447396	PHOSPHATE TRANSPORTER 2 (PHT1;2)
AT5G13320	0.327141	AVRPPHB SUSCEPTIBLE 3 (PBS3)					AT5G60070	0								AT5G61100	0.048286
AT2G18180	0.32761						AT5G60110	0	PUMILIO 18 (PUM18)							AT1G18960	0.0491338
AT4G40020	0.327772						AT5G60615	0								AT3G29110	0.0501301
AT1G52650	0.327981						AT5G61605	0								AT2G26940	0.0505898
AT1G19550	0.328981						AT5G61700	0	ATP-BINDING CASSETTE A12 (ABCA12)							AT1G10588	0.051806
AT5G66740	0.329228						AT5G61710	0								AT5G25340	0.0534703
AT3G61450	0.329235	SYNTAXIN OF PLANTS 73 (SYP73)					AT5G62060	0								AT2G15340	0.0535672
AT3G25060	0.329475						AT5G62120	0	RESPONSE REGULATOR 23 (RR23)							AT4G23390	0.0554564
AT1G23540	0.329531	PROLINE-RICH EXTENSIN-LIKE RECEPTOR KINASE 12 (PERK12)					AT5G62660	0								AT1G69660	0.0556552
AT3G07150	0.32985						AT5G62750	0								AT1G54470	0.0558947	RESISTANCE TO PERONOSPORA PARASITICA 27 (RPP27)
AT5G57260	0.330124	CYTOCHROME P450, FAMILY 71, SUBFAMILY B, POLYPEPTIDE 10 (CYP71B10)					AT5G62860	0								AT5G15140	0.0569307
AT2G24010	0.330731	SERINE CARBOXYPEPTIDASE-LIKE 23 (scpl23)					AT5G63085	0								AT5G46130	0.0572255
AT2G40350	0.331488						AT5G63225	0								AT1G65342	0.0573223
AT5G48090	0.331818	EDM2-LIKE PROTEIN1 (ELP1)					AT5G66260	0								AT3G02242	0.0573223
AT5G38565	0.336787						AT5G66430	0								AT2G44250	0.0574041
AT4G22620	0.339059						AT5G66970	0								AT1G65670	0.0584057	CYTOCHROME P450, FAMILY 702, SUBFAMILY A, POLYPEPTIDE 1 (CYP702A1)
AT2G22905	0.3402						AT5G66980	0								AT4G10780	0.0585831
AT2G38152	0.341424						AT5G66990	0	RWP-RK DOMAIN-CONTAINING 3 (RKD3)							AT4G12360	0.0603033
AT4G36820	0.341822						AT5G67000	0								AT5G37960	0.0604173
AT4G31760	0.342211						AT3G14300	0.00358831	(ATPMEPCRC)							AT3G58290	0.06075
AT5G53660	0.34225	GROWTH-REGULATING FACTOR 7 (GRF7)					AT5G61690	0.00379165	ATP-BINDING CASSETTE A11 (ABCA11)							AT3G47870	0.0607993	LOB DOMAIN-CONTAINING PROTEIN 27 (LBD27)
AT1G63570	0.342858						AT5G58460	0.0040845	CATION/H+ EXCHANGER 25 (CHX25)							AT5G41830	0.0611011
AT3G46760	0.344034						AT1G65200	0.00415184								AT3G27710	0.0617291	ARIADNE 3 (ARI3)
AT1G32570	0.344261						AT1G78980	0.00423029	STRUBBELIG-RECEPTOR FAMILY 5 (SRF5)							AT3G02310	0.062417	SEPALLATA 2 (SEP2)
AT3G24340	0.345785	CHROMATIN REMODELING 40 (chr40)					AT5G12000	0.00424124								AT4G19630	0.0657141
AT3G04050	0.346487						AT5G17970	0.00451786								AT3G56780	0.0662504
AT4G16160	0.34726	(ATOEP16-2)					AT1G51900	0.00455552								AT2G39320	0.0671422
AT2G31920	0.349058						AT1G64070	0.00460564	RESISTANCE TO LEPTOSPHAERIA MACULANS 1 (RLM1)							AT3G18330	0.0672816
AT4G15480	0.350792	(UGT84A1)					AT5G11940	0.00463276								AT5G51530	0.0677768
AT1G23210	0.352372	GLYCOSYL HYDROLASE 9B6 (GH9B6)					AT2G28220	0.00467237								AT1G66852	0.0679103
AT5G55370	0.353839						AT5G01690	0.00474678	CATION/H+ EXCHANGER 27 (CHX27)							AT3G24068	0.068645
AT2G47110	0.355093	UBIQUITIN 6 (UBQ6)					AT1G58050	0.00481205								AT5G52720	0.0689109
AT5G48710	0.355414						AT1G34650	0.00483783	HOMEODOMAIN GLABROUS 10 (HDG10)							AT5G22560	0.0691206
AT3G05820	0.355741	INVERTASE H (INVH)					AT5G61730	0.00489912	ATP-BINDING CASSETTE A9 (ABCA9)							AT4G37860	0.069636
AT2G46840	0.356012	DOMAIN OF UNKNOWN FUNCTION 724 4 (DUF4)					AT2G26450	0.00490783								AT1G31772	0.070498
AT1G52920	0.356535	G PROTEIN COUPLED RECEPTOR (GPCR)					AT5G17320	0.00493987	HOMEODOMAIN GLABROUS 9 (HDG9)							AT3G45490	0.0713756
AT1G07550	0.35874						AT3G49150	0.00556287								AT1G68800	0.0716875	TCP DOMAIN PROTEIN 12 (TCP12)
AT4G28140	0.359636						AT3G53640	0.00557864								AT5G37940	0.0735473
AT1G33030	0.3614						AT4G38190	0.00587733	CELLULOSE SYNTHASE LIKE D4 (CSLD4)							AT3G59230	0.0740341
AT5G20420	0.365582	CHROMATIN REMODELING 42 (CHR42)					AT1G67270	0.00612393								AT5G10660	0.0764015
AT4G27980	0.366431						AT3G50180	0.00613539								AT4G12370	0.0783402
AT4G28560	0.368994	ROP-INTERACTIVE CRIB MOTIF-CONTAINING PROTEIN 7 (RIC7)					AT3G57620	0.00625637								AT2G32130	0.0787957
AT5G03270	0.370147	LONELY GUY 6 (LOG6)					AT1G11770	0.00640715								AT5G51480	0.0792454	SKU5 SIMILAR 2 (SKS2)
AT1G68765	0.371716	INFLORESCENCE DEFICIENT IN ABSCISSION (IDA)					AT3G07850	0.00644916								AT1G30140	0.080091
AT5G07650	0.373107						AT3G25490	0.00652185								AT4G00893	0.0813064
AT3G10150	0.373682	PURPLE ACID PHOSPHATASE 16 (PAP16)					AT2G19500	0.00655226	CYTOKININ OXIDASE 2 (CKX2)							AT2G21910	0.0826681	CYTOCHROME P450, FAMILY 96, SUBFAMILY A, POLYPEPTIDE 5 (CYP96A5)
AT3G14225	0.374054	GDSL-MOTIF LIPASE 4 (GLIP4)					AT5G16500	0.0066014								AT3G16680	0.0832884
AT1G10540	0.374547	NUCLEOBASE-ASCORBATE TRANSPORTER 8 (NAT8)					AT3G13390	0.00662135	SKU5 SIMILAR 11 (sks11)							AT5G28520	0.0841296
AT2G20880	0.376946	ERF DOMAIN 53 (ERF53)					AT3G25420	0.00682504	SERINE CARBOXYPEPTIDASE-LIKE 21 (scpl21)							AT2G40450	0.0847571
AT3G15740	0.377084						AT2G44540	0.00686793	GLYCOSYL HYDROLASE 9B9 (GH9B9)							AT2G23640	0.0857655	RETICULAN LIKE PROTEIN B13 (RTNLB13)
AT1G74550	0.377696	CYTOCHROME P450, FAMILY 98, SUBFAMILY A, POLYPEPTIDE 9 (CYP98A9)					AT3G62230	0.00686793	DUO1-ACTIVATED F-BOX 1 (DAF1)							AT3G11160	0.0865897
AT3G25510	0.377957						AT3G19700	0.00694523	HAIKU2 (IKU2)							AT2G04840	0.0872473
AT4G33905	0.379939						AT5G22600	0.00698995								AT3G47760	0.0878154	ATP-BINDING CASSETTE A5 (ABCA5)
AT1G30220	0.380168	INOSITOL TRANSPORTER 2 (INT2)					AT5G05260	0.00699492	CYTOCHROME P450 79A2 (CYP79A2)							AT1G28450	0.0878997	AGAMOUS-LIKE 58 (AGL58)
AT1G16705	0.381445						AT4G31950	0.00700488	CYTOCHROME P450, FAMILY 82, SUBFAMILY C, POLYPEPTIDE 3 (CYP82C3)							AT1G62410	0.0882366
AT2G02930	0.38286	GLUTATHIONE S-TRANSFERASE F3 (GSTF3)					AT4G33860	0.00726134								AT1G33890	0.0889831
AT4G36700	0.386699						AT3G61290	0.00735585								AT5G43120	0.0891947
AT3G48790	0.388778						AT2G28850	0.00747322	CYTOCHROME P450, FAMILY 710, SUBFAMILY A, POLYPEPTIDE 3 (CYP710A3)							AT3G21000	0.0898168
AT3G28650	0.389124						AT2G43960	0.0074789								AT5G59305	0.0901575
AT5G52930	0.390609						AT2G14670	0.00749029	SUCROSE-PROTON SYMPORTER 8 (SUC8)							AT5G65330	0.0902275	AGAMOUS-LIKE 78 (AGL78)
AT3G47090	0.39151						AT2G44550	0.00752467	GLYCOSYL HYDROLASE 9B10 (GH9B10)							AT5G24190	0.091273
AT4G03460	0.391513						AT5G48140	0.00771349								AT2G28700	0.0916233	AGAMOUS-LIKE 46 (AGL46)
AT5G47170	0.391877						AT3G25810	0.00775384								AT4G35165	0.0918814
AT4G14700	0.39262	ORIGIN RECOGNITION COMPLEX 1 (ORC1A)					AT5G54820	0.0078489								AT1G33870	0.0921852
AT1G24580	0.392778						AT5G09210	0.00786047								AT2G22750	0.0950939
AT1G77730	0.393088						AT5G38396	0.0080414								AT3G47130	0.0954216
AT3G12060	0.394255	TRICHOME BIREFRINGENCE-LIKE 1 (TBL1)					AT5G52350	0.00810769	EXOCYST SUBUNIT EXO70 FAMILY PROTEIN A3 (EXO70A3)							AT4G22105	0.0960116	SCR-LIKE 26 (SCRL26)
AT2G37900	0.395081						AT1G66300	0.0081615								AT5G53592	0.0963699
AT2G17890	0.397202	CALCIUM-DEPENDENT PROTEIN KINASE 16 (CPK16)					AT5G49140	0.00823122								AT1G33900	0.0986876
AT5G52340	0.398034	EXOCYST SUBUNIT EXO70 FAMILY PROTEIN A2 (EXO70A2)					AT2G23510	0.00826436	SPERMIDINE DISINAPOYL ACYLTRANSFERASE (SDT)							AT4G08450	0.101813
AT2G37000	0.399003						AT1G08100	0.00837631	NITRATE TRANSPORTER 2.2 (NRT2.2)							AT5G52670	0.102672
AT4G28405	0.399335						AT2G27120	0.00838832	TILTED 2 (TIL2)							AT5G43200	0.102864
AT5G14380	0.400039	ARABINOGALACTAN PROTEIN 6 (AGP6)					AT3G27785	0.00842461	MYB DOMAIN PROTEIN 118 (MYB118)							AT4G19035	0.104539	LOW-MOLECULAR-WEIGHT CYSTEINE-RICH 7 (LCR7)
AT4G31615	0.400739						AT3G59610	0.00856177								AT1G58300	0.108106	HEME OXYGENASE 4 (ho4)
AT3G57110	0.402259						AT4G08840	0.00858413	PUMILIO 11 (PUM11)							AT3G47050	0.109296
AT4G28170	0.402953						AT1G20790	0.00861166								AT5G20260	0.109351
AT5G24640	0.403428						AT3G48230	0.00864623								AT5G19473	0.110531
AT3G18485	0.403588	IAA-LEUCINE RESISTANT 2 (ILR2)					AT5G49420	0.0086724								AT5G26140	0.110729	LONELY GUY 9 (LOG9)
AT4G37690	0.406394						AT4G28090	0.00873818	SKU5 SIMILAR 10 (sks10)							AT2G04495	0.112649
AT5G65980	0.409394						AT2G38590	0.00876513								AT1G49100	0.113668
AT2G36660	0.413075	POLY(A) BINDING PROTEIN 7 (PAB7)					AT2G16730	0.00879169	(BGAL13)							AT2G24710	0.113984	GLUTAMATE RECEPTOR 2.3 (GLR2.3)
AT1G09080	0.416135	BINDING PROTEIN 3 (BIP3)					AT5G16740	0.00882015								AT1G26720	0.114284
AT5G59760	0.416699						AT5G50140	0.00895239								AT4G12170	0.117294
AT3G09790	0.417481	UBIQUITIN 8 (UBQ8)					AT1G20860	0.00897071	PHOSPHATE TRANSPORTER 1;8 (PHT1;8)							AT2G21030	0.117665
AT3G01840	0.418827	LYSM-CONTAINING RECEPTOR-LIKE KINASE 2 (LYK2)					AT4G10490	0.00898122								AT5G38080	0.117894
AT3G53690	0.419903						AT3G09990	0.00903899								AT1G11925	0.121186
AT5G01320	0.420033						AT2G41860	0.00904395	CALCIUM-DEPENDENT PROTEIN KINASE 14 (CPK14)							AT2G29000	0.122477
AT1G52343	0.421777						AT1G19460	0.00906398								AT3G18550	0.125139	BRANCHED 1 (BRC1)
AT1G29230	0.423613	CBL-INTERACTING PROTEIN KINASE 18 (CIPK18)					AT1G32270	0.00906398	(ATSYP24)							AT3G27410	0.126261
AT3G63360	0.424219						AT3G56700	0.00910113	FATTY ACID REDUCTASE 6 (FAR6)							AT1G61710	0.127463
AT2G42005	0.424379						AT2G23220	0.00933373	CYTOCHROME P450, FAMILY 81, SUBFAMILY D, POLYPEPTIDE 6 (CYP81D6)							AT1G75717	0.129157
AT3G13090	0.425153	ATP-BINDING CASSETTE C6 (ABCC6)					AT1G80740	0.00941089	CHROMOMETHYLASE 1 (CMT1)							AT5G52710	0.131748
AT1G26680	0.425717						AT1G61540	0.0094289								AT3G30260	0.131947	AGAMOUS-LIKE 79 (AGL79)
AT4G19050	0.42736						AT1G22210	0.00944701	TREHALOSE-6-PHOSPHATE PHOSPHATASE C (TPPC)							AT3G28570	0.134135
AT1G26590	0.429615						AT5G11050	0.00950239	MYB DOMAIN PROTEIN 64 (MYB64)							AT1G49110	0.134492
AT2G32660	0.429633	RECEPTOR LIKE PROTEIN 22 (RLP22)					AT5G22791	0.00952768								AT2G18590	0.137037
AT1G16420	0.430479	METACASPASE 8 (MC8)					AT2G26130	0.00953862								AT1G65680	0.14345	EXPANSIN B2 (EXPB2)
AT1G57630	0.430583						AT4G19800	0.00953862								AT1G26310	0.145391	CAULIFLOWER (CAL)
AT3G60160	0.431816	ATP-BINDING CASSETTE C9 (ABCC9)					AT2G24255	0.00958553								AT3G60710	0.146599
AT4G29550	0.433596						AT4G22090	0.00965092								AT1G61270	0.14939
AT3G63095	0.433997						AT3G07250	0.00966481								AT2G38920	0.152876
AT5G45810	0.434492	CBL-INTERACTING PROTEIN KINASE 19 (CIPK19)					AT5G10420	0.00969867								AT2G45650	0.153805	AGAMOUS-LIKE 6 (AGL6)
AT1G20530	0.436271						AT5G24950	0.00972737	CYTOCHROME P450, FAMILY 71, SUBFAMILY A, POLYPEPTIDE 15 (CYP71A15)							AT5G36100	0.155775
AT3G08870	0.43822						AT3G48270	0.0098809	CYTOCHROME P450, FAMILY 71, SUBFAMILY A, POLYPEPTIDE 26 (CYP71A26)							AT4G11810	0.157226
AT3G56550	0.440486						AT5G04380	0.00991354								AT3G45180	0.157345
AT3G06520	0.44182						AT3G07830	0.00995573								AT2G18490	0.159308
AT3G56890	0.442395						AT1G30814	0.00996306								AT5G50060	0.160736
AT3G21620	0.443238						AT5G02900	0.0100856	CYTOCHROME P450, FAMILY 96, SUBFAMILY A, POLYPEPTIDE 13 (CYP96A13)							AT5G24220	0.165136
AT5G57567	0.443984						AT3G50720	0.0101593								AT5G37820	0.16591	NOD26-LIKE INTRINSIC PROTEIN 4;2 (NIP4;2)
AT5G51850	0.444177	TON1 RECRUITING MOTIF 24 (TRM24)					AT5G05150	0.0102546	AUTOPHAGY-RELATED GENE 18E (G18E)							AT5G64810	0.166556	WRKY DNA-BINDING PROTEIN 51 (WRKY51)
AT1G53950	0.444883						AT3G19410	0.0102868								AT4G16230	0.167429
AT4G30430	0.445666	TETRASPANIN9 (TET9)					AT3G26010	0.0102989								AT2G28085	0.167763
AT3G05650	0.451774	RECEPTOR LIKE PROTEIN 32 (RLP32)					AT4G10850	0.0104175	(SWEET7)							AT4G18960	0.171841	AGAMOUS (AG)
AT3G16380	0.452988	POLY(A) BINDING PROTEIN 6 (PAB6)					AT1G33730	0.0104507	CYTOCHROME P450, FAMILY 76, SUBFAMILY C, POLYPEPTIDE 5 (CYP76C5)							AT5G36150	0.184917	PUTATIVE PENTACYCLIC TRITERPENE SYNTHASE 3 (PEN3)
AT3G54510	0.453649						AT2G42090	0.0105178	ACTIN 9 (ACT9)							AT2G16910	0.189812	ABORTED MICROSPORES (AMS)
AT2G22600	0.453815						AT4G18900	0.0105467								AT3G54070	0.193412
AT3G07120	0.455001						AT1G17010	0.0108157								AT1G51030	0.195613
AT4G11470	0.455269	CYSTEINE-RICH RLK (RECEPTOR-LIKE PROTEIN KINASE) 31 (CRK31)					AT1G53370	0.0109025								AT3G59790	0.198564	MAP KINASE 10 (MPK10)
AT1G22810	0.455451						AT1G80330	0.0109025	GIBBERELLIN 3-OXIDASE 4 (GA3OX4)							AT4G13300	0.199773	TERPENOID SYNTHASE 13 (TPS13)
AT4G34400	0.457329						AT2G32370	0.0109406	HOMEODOMAIN GLABROUS 3 (HDG3)							AT3G46400	0.204071
AT4G35590	0.458031	RWP-RK DOMAIN-CONTAINING 5 (RKD5)					AT5G57380	0.011102	VERNALIZATION INSENSITIVE 3 (VIN3)							AT2G31082	0.206575	CLAVATA3/ESR-RELATED 7 (CLE7)
AT1G23110	0.460833						AT4G21690	0.0111244	GIBBERELLIN 3-OXIDASE 3 (GA3OX3)							AT5G39230	0.210809
AT1G77010	0.461304						AT1G68750	0.0111378	PHOSPHOENOLPYRUVATE CARBOXYLASE 4 (PPC4)							AT5G17340	0.212132
AT3G11773	0.463495						AT4G26250	0.011226	GALACTINOL SYNTHASE 6 (GolS6)							AT3G01329	0.217023
AT2G39240	0.466475						AT4G29640	0.0112388								AT4G23560	0.218846	GLYCOSYL HYDROLASE 9B15 (GH9B15)
AT2G35950	0.466503	EMBRYO SAC DEVELOPMENT ARREST 12 (EDA12)					AT3G46260	0.0112797								AT1G08860	0.21915	BONZAI 3 (BON3)
AT1G20680	0.470578						AT5G52500	0.0112797								AT1G34460	0.219498	CYCLIN B1;5 (CYCB1;5)
AT1G19750	0.475269						AT5G54620	0.0113675								AT2G42440	0.224288	ASYMMETRIC LEAVES 2-LIKE 15 (ASL15)
AT1G12610	0.476186	DWARF AND DELAYED FLOWERING 1 (DDF1)					AT5G40260	0.0113819	(SWEET8)							AT2G19050	0.233381
AT2G47780	0.480399						AT4G17710	0.0114334	HOMEODOMAIN GLABROUS 4 (HDG4)							AT2G39855	0.236985
AT2G17210	0.480588						AT5G62510	0.0117013								AT1G51915	0.242857
AT3G16210	0.486736						AT1G72570	0.0118597								AT5G39420	0.244143	CDC2C (cdc2cAt)
AT3G19040	0.487808	HISTONE ACETYLTRANSFERASE OF THE TAFII250 FAMILY 2 (HAF2)					AT3G15870	0.0120776								AT5G41550	0.24417
AT2G31250	0.488142	(HEMA3)					AT5G24820	0.0121221								AT2G33880	0.24425	HOMEOBOX-3 (HB-3)
AT5G37750	0.489526						AT5G01900	0.0121405	WRKY DNA-BINDING PROTEIN 62 (WRKY62)							AT5G44310	0.247687
AT4G23230	0.491257	CYSTEINE-RICH RLK (RECEPTOR-LIKE PROTEIN KINASE) 15 (CRK15)					AT2G43860	0.0121895								AT5G41300	0.251891
AT1G06310	0.491695	ACYL-COA OXIDASE 6 (ACX6)					AT5G08090	0.0122463								AT4G10720	0.253546
AT4G38780	0.493247						AT5G03480	0.0122922								AT1G43010	0.260773
AT3G29300	0.494321						AT1G15540	0.0123384								AT2G15350	0.260798	FUCOSYLTRANSFERASE 10 (FUT10)
AT1G64020	0.494923						AT4G10220	0.0123615								AT5G59370	0.264424	ACTIN 4 (ACT4)
AT1G20120	0.495073						AT5G25290	0.012467								AT3G46330	0.266274	MATERNAL EFFECT EMBRYO ARREST 39 (MEE39)
AT1G60190	0.497106	PLANT U-BOX 19 (PUB19)					AT3G14250	0.012559								AT5G54030	0.269387
AT2G34238	0.497464						AT5G20690	0.0125648								AT3G24225	0.270655	CLAVATA3/ESR-RELATED 19 (CLE19)
AT5G01060	0.49832						AT1G67130	0.0126835								AT3G19310	0.271651
AT5G01760	0.4992						AT4G39610	0.0126835								AT5G03060	0.276608
AT5G49190	0.502612	SUCROSE SYNTHASE 2 (SUS2)					AT3G45570	0.0127214								AT1G33540	0.278732	SERINE CARBOXYPEPTIDASE-LIKE 18 (scpl18)
AT4G16540	0.503317						AT3G54410	0.0127214								AT5G57200	0.278993
AT3G61090	0.503596						AT2G47280	0.0127945								AT2G21890	0.284347	CINNAMYL ALCOHOL DEHYDROGENASE HOMOLOG 3 (CAD3)
AT5G39220	0.50539						AT4G29600	0.0129731								AT1G51870	0.287722
AT4G27850	0.510078						AT5G18450	0.0129731								AT1G15630	0.28826
AT1G16150	0.510249	WALL ASSOCIATED KINASE-LIKE 4 (WAKL4)					AT1G75470	0.0130615	PURINE PERMEASE 15 (PUP15)							AT5G23035	0.289753
AT2G20870	0.512684						AT4G38030	0.0131632								AT5G44770	0.296024
AT5G26930	0.513216	GATA TRANSCRIPTION FACTOR 23 (GATA23)					AT2G42100	0.0131793								AT2G03850	0.298033
AT5G13230	0.514778						AT2G24696	0.0132993								AT5G54050	0.299449
AT4G00695	0.516951						AT5G16580	0.0133971	BETA GLUCOSIDASE 2 (BGLU2)							AT3G27950	0.300662
AT5G09950	0.517694	MITOCHONDRIAL EDITING FACTOR 7 (MEF7)					AT2G18460	0.0134337	LIKE COV 3 (LCV3)							AT4G16920	0.303808
AT5G25910	0.518049	RECEPTOR LIKE PROTEIN 52 (RLP52)					AT1G55230	0.013602								AT2G31220	0.306481
AT1G22460	0.518337						AT1G68510	0.0136302	LOB DOMAIN-CONTAINING PROTEIN 42 (LBD42)							AT1G23910	0.309843
AT4G32990	0.522303						AT3G52010	0.0136312	SERINE CARBOXYPEPTIDASE-LIKE 37 (scpl37)							AT2G33775	0.313836	RALF-LIKE 19 (RALFL19)
AT4G09170	0.522931						AT1G27580	0.0137586								AT2G02300	0.323321	PHLOEM PROTEIN 2-B5 (PP2-B5)
AT3G23240	0.523069	ETHYLENE RESPONSE FACTOR 1 (ERF1)					AT4G19750	0.0138455								AT4G37050	0.323976	PATATIN-LIKE PROTEIN 4 (PLP4)
AT1G71420	0.523643						AT5G53270	0.0139283								AT5G48980	0.328198
AT2G21770	0.524279	CELLULOSE SYNTHASE A9 (CESA9)					AT1G09510	0.0140078								AT1G43140	0.332941
AT5G62490	0.52492	HVA22 HOMOLOGUE B (HVA22B)					AT4G15650	0.0141081								AT1G51260	0.333904	LYSOPHOSPHATIDYL ACYLTRANSFERASE 3 (LPAT3)
AT3G46170	0.525451						AT2G36560	0.0141508								AT5G24200	0.339418
AT1G70450	0.525516						AT5G62160	0.0141587	ZINC TRANSPORTER 12 PRECURSOR (ZIP12)							AT5G43590	0.342783
AT4G39403	0.528577	POLARIS (PLS)					AT5G49490	0.01421	AGAMOUS-LIKE 83 (AGL83)							AT1G66030	0.347794	CYTOCHROME P450, FAMILY 96, SUBFAMILY A, POLYPEPTIDE 14 PSEUDOGENE (CYP96A14P)
AT3G13640	0.529664	ATP-BINDING CASSETTE E1 (ABCE1)					AT4G37420	0.0142209								AT3G05860	0.349071
AT5G03020	0.53043						AT3G19940	0.0142637								AT1G57570	0.349331
AT5G58280	0.535204						AT3G03760	0.0143128	LOB DOMAIN-CONTAINING PROTEIN 20 (LBD20)							AT5G39330	0.351862
AT5G53870	0.536935	EARLY NODULIN-LIKE PROTEIN 1 (ENODL1)					AT4G27550	0.0144409	TREHALOSE-6-PHOSPHATASE SYNTHASE S4 (TPS4)							AT2G21730	0.361322	CINNAMYL ALCOHOL DEHYDROGENASE HOMOLOG 2 (CAD2)
AT5G42040	0.537264	REGULATORY PARTICLE NON-ATPASE 12B (RPN12b)					AT3G51560	0.01457								AT4G10160	0.365743
AT3G02410	0.540525	ISOPRENYLCYSTEINE METHYLESTERASE-LIKE 2 (ICME-LIKE2)					AT5G07530	0.0145877	GLYCINE RICH PROTEIN 17 (GRP17)							AT5G43300	0.368336	GLYCEROPHOSPHODIESTER PHOSPHODIESTERASE 3 (GDPD3)
AT5G40210	0.542943						AT2G42180	0.0145989								AT3G29970	0.368718
AT1G74870	0.54687						AT4G09690	0.0146314								AT4G12890	0.370926
AT4G02660	0.550859						AT4G14730	0.0146328								AT1G26700	0.378753	MILDEW RESISTANCE LOCUS O 14 (MLO14)
AT5G45540	0.553532						AT2G30300	0.0147117								AT4G15320	0.39094	CELLULOSE SYNTHASE-LIKE B6 (CSLB06)
AT1G61950	0.556822	CALCIUM-DEPENDENT PROTEIN KINASE 19 (CPK19)					AT3G25160	0.0147298								AT5G43175	0.391119
AT4G09080	0.557399	TRANSLOCON AT THE OUTER ENVELOPE MEMBRANE OF CHLOROPLASTS 75-IV (TOC75-IV)					AT5G09360	0.0147408	LACCASE 14 (LAC14)							AT3G44710	0.403176
AT5G18340	0.557755						AT5G54062	0.0147868								AT1G61130	0.405518	SERINE CARBOXYPEPTIDASE-LIKE 32 (SCPL32)
AT5G09430	0.557812						AT3G22700	0.0149815								AT5G40320	0.414268
AT4G28700	0.558254	AMMONIUM TRANSPORTER 1;4 (AMT1;4)					AT5G20560	0.0150329								AT2G46495	0.414922
AT2G25130	0.558443						AT2G03290	0.0151746								AT4G16220	0.417392
AT5G12020	0.560634	17.6 KDA CLASS II HEAT SHOCK PROTEIN (HSP17.6II)					AT5G07600	0.0152451								AT5G40382	0.418486
AT2G29460	0.56074	GLUTATHIONE S-TRANSFERASE TAU 4 (GSTU4)					AT1G52440	0.0152688								AT4G28930	0.420661
AT3G47580	0.561183						AT1G56410	0.0153358	EARLY-RESPONSIVE TO DEHYDRATION 2 (ERD2)							AT2G23400	0.421036
AT5G44700	0.563913	GASSHO 2 (GSO2)					AT1G49120	0.0154571	CYTOKININ RESPONSE FACTOR 9 (CRF9)							AT4G20235	0.426338	CYTOCHROME P450, FAMILY 71, SUBFAMILY A, POLYPEPTIDE 28 (CYP71A28)
AT2G39230	0.565924	LATERAL ORGAN JUNCTION (LOJ)					AT3G60120	0.0157492	BETA GLUCOSIDASE 27 (BGLU27)							AT4G15300	0.426349	CYTOCHROME P450, FAMILY 702, SUBFAMILY A, POLYPEPTIDE 2 (CYP702A2)
AT5G67050	0.567214						AT5G03980	0.0157913								AT5G28510	0.431904	BETA GLUCOSIDASE 24 (BGLU24)
AT4G36791	0.569713						AT1G28030	0.0158484								AT1G66020	0.43703
AT3G03910	0.570805	GLUTAMATE DEHYDROGENASE 3 (GDH3)					AT4G19770	0.0158596								AT4G13310	0.441179	CYTOCHROME P450, FAMILY 71, SUBFAMILY A, POLYPEPTIDE 20 (CYP71A20)
AT3G63060	0.575489	EID1-LIKE 3 (EDL3)					AT2G33780	0.0159367								AT1G13400	0.449259	NUBBIN (NUB)
AT2G46950	0.57854	CYTOCHROME P450, FAMILY 709, SUBFAMILY B, POLYPEPTIDE 2 (CYP709B2)					AT5G43090	0.0160369	PUMILIO 13 (PUM13)							AT3G22231	0.453875	PATHOGEN AND CIRCADIAN CONTROLLED 1 (PCC1)
AT5G59660	0.579801						AT4G19740	0.0161403								AT5G26630	0.454271
AT2G37880	0.580733						AT2G43220	0.0161497								AT2G14510	0.461769
AT1G11112	0.581639						AT4G00920	0.0163206								AT5G49780	0.462131
AT1G02575	0.584545						AT1G70840	0.0166658	MLP-LIKE PROTEIN 31 (MLP31)							AT5G15800	0.467419	SEPALLATA1 (SEP1)
AT5G60260	0.584666						AT1G77950	0.0167764	AGAMOUS-LIKE 67 (AGL67)							AT4G02180	0.47891
AT1G51670	0.587805						AT3G46910	0.0170117								AT3G43890	0.480872
AT4G20040	0.588417						AT4G31900	0.0170782	PICKLE RELATED 2 (PKR2)							AT5G08141	0.485147	BASIC LEUCINE-ZIPPER 75 (bZIP75)
AT1G19210	0.588419						AT2G01960	0.0171733	TETRASPANIN14 (TET14)							AT1G67150	0.485549
AT3G51410	0.588558						AT2G21930	0.0171883								AT5G26070	0.493436
AT4G14390	0.589009						AT5G45120	0.017344								AT1G61080	0.495572
AT5G54060	0.591532	UDP-GLUCOSE:FLAVONOID 3-O-GLUCOSYLTRANSFERASE (UF3GT)					AT3G29060	0.0174244								AT2G02690	0.496464
AT1G61410	0.592363						AT3G42960	0.0175634	TAPETUM 1 (ATA1)							AT2G44340	0.496966
AT4G23140	0.592613	CYSTEINE-RICH RLK (RECEPTOR-LIKE PROTEIN KINASE) 6 (CRK6)					AT1G52130	0.0176639								AT4G13190	0.499115
AT5G20810	0.596637						AT4G34170	0.0177053								AT2G39520	0.500369
AT5G61940	0.598681						AT5G26810	0.0177053								AT5G44440	0.50492
AT2G05180	0.598975	CYTOCHROME P450, FAMILY 705, SUBFAMILY A, POLYPEPTIDE 6 (CYP705A6)					AT2G13900	0.0178924								AT1G29200	0.516938
AT1G13800	0.599577	EMBRYONIC FACTOR 19 (FAC19)					AT4G18680	0.0181411								AT3G30580	0.522829
AT3G11000	0.601391						AT3G13229	0.0181782								AT5G46600	0.528825
AT5G64450	0.607937						AT1G08080	0.0182712	ALPHA CARBONIC ANHYDRASE 7 (ACA7)							AT1G66440	0.532486
AT1G04920	0.609588	SUCROSE PHOSPHATE SYNTHASE 3F (SPS3F)					AT1G21990	0.0184288								AT5G39471	0.535981
AT1G77405	0.611062						AT3G21410	0.0184337								AT2G28580	0.546757
AT1G69485	0.617705						AT1G67000	0.0184601								AT5G63580	0.551193	FLAVONOL SYNTHASE 2 (FLS2)
AT1G05450	0.617952						AT2G23210	0.0185329								AT1G24540	0.557353	CYTOCHROME P450, FAMILY 86, SUBFAMILY C, POLYPEPTIDE 1 (CYP86C1)
AT2G21510	0.619108						AT1G65880	0.0186505	BENZOYLOXYGLUCOSINOLATE 1 (BZO1)							AT3G58190	0.562357	LATERAL ORGAN BOUNDARIES-DOMAIN 29 (LBD29)
AT2G44390	0.619514						AT2G19630	0.0186563								AT2G35990	0.582043	LONELY GUY 2 (LOG2)
AT5G07390	0.624934	RESPIRATORY BURST OXIDASE HOMOLOG A (RBOHA)					AT2G36190	0.0186691	CELL WALL INVERTASE 4 (cwINV4)							AT1G51880	0.582658	ROOT HAIR SPECIFIC 6 (RHS6)
AT5G39820	0.626224	NAC DOMAIN CONTAINING PROTEIN 94 (NAC094)					AT3G26790	0.0186988	FUSCA 3 (FUS3)							AT3G30730	0.59753
AT3G15050	0.626371	IQ-DOMAIN 10 (IQD10)					AT2G17680	0.0188367								AT2G43660	0.603877
AT3G15170	0.626497	CUP-SHAPED COTYLEDON1 (CUC1)					AT1G56100	0.018837								AT2G31081	0.614617	CLAVATA3/ESR-RELATED 4 (CLE4)
AT5G05350	0.626892						AT1G30170	0.0188521								AT3G21352	0.615549
AT3G29140	0.627697						AT4G39650	0.0189199	GAMMA-GLUTAMYL TRANSPEPTIDASE 2 (GGT2)							AT4G13570	0.61703	HISTONE H2A 4 (HTA4)
AT1G67370	0.630712	ASYNAPTIC 1 (ASY1)					AT1G28270	0.0189562	RALF-LIKE 4 (RALFL4)							AT3G20557	0.619263
AT5G54190	0.631222	PROTOCHLOROPHYLLIDE OXIDOREDUCTASE A (PORA)					AT4G22600	0.0192617								AT3G09922	0.620768	INDUCED BY PHOSPHATE STARVATION1 (IPS1)
AT1G74150	0.642591						AT1G63560	0.0193018								AT1G68350	0.641764
AT2G35200	0.642747						AT1G18760	0.0193168								AT1G63410	0.642266
AT3G01580	0.649893						AT5G57720	0.0194161								AT1G51920	0.647493
AT3G17280	0.649964						AT3G29260	0.0195481								AT1G02940	0.656124	GLUTATHIONE S-TRANSFERASE (CLASS PHI) 5 (GSTF5)
AT3G26480	0.650891						AT3G52970	0.0197172	CYTOCHROME P450, FAMILY 76, SUBFAMILY G, POLYPEPTIDE 1 (CYP76G1)							AT1G58007	0.662436
AT1G17030	0.651064						AT1G70040	0.0197537								AT2G15042	0.683428
AT3G47840	0.651448						AT3G29190	0.0198827								AT5G44565	0.69708
AT1G29600	0.652202						AT5G56640	0.0198872	MYO-INOSITOL OXYGENASE 5 (MIOX5)							AT3G27940	0.712846	LOB DOMAIN-CONTAINING PROTEIN 26 (LBD26)
AT2G33760	0.652827						AT1G31140	0.0200566	GORDITA (GOA)							AT1G58037	0.716311
AT1G20065	0.654028						AT4G17980	0.0202402	NAC DOMAIN CONTAINING PROTEIN 71 (NAC071)							AT5G37800	0.718937	RHD SIX-LIKE 1 (RSL1)
AT2G45350	0.654488	CHLORORESPIRATORY REDUCTION 4 (CRR4)					AT2G25330	0.0203038								AT4G20210	0.720549
AT4G21550	0.655418	VP1/ABI3-LIKE 3 (VAL3)					AT2G21040	0.0203342								AT5G26320	0.723153
AT2G20030	0.655956						AT1G05550	0.0206207								AT4G20190	0.726455
AT3G61660	0.656171						AT1G66720	0.0207253								AT3G10470	0.734134
AT3G50420	0.657941						AT4G32500	0.0207403	K+ TRANSPORTER 5 (KT5)							AT5G38350	0.738082
AT1G52560	0.663673						AT2G29100	0.0209035	GLUTAMATE RECEPTOR 2.9 (GLR2.9)							AT4G12440	0.768452	ADENINE PHOSPHORIBOSYL TRANSFERASE 4 (APT4)
AT4G19560	0.664691	(CYCT1;2)					AT4G09590	0.0209189	NDR1/HIN1-LIKE 22 (NHL22)							AT5G41470	0.770483
AT4G25380	0.665258	STRESS-ASSOCIATED PROTEIN 10 (SAP10)					AT3G13010	0.0209891								AT4G15710	0.774226
AT3G05327	0.665409						AT1G26515	0.0210355								AT3G47040	0.790481
AT5G55950	0.665429						AT3G60470	0.0210882								AT3G29430	0.794545
AT1G74630	0.667996						AT5G53100	0.0211714								AT5G04370	0.797285	(NAMT1)
AT5G12030	0.669192	HEAT SHOCK PROTEIN 17.6A (HSP17.6A)					AT4G29650	0.0213236								AT1G44180	0.809208
AT2G27389	0.670092						AT5G23970	0.0213504								AT3G50460	0.820781	HOMOLOG OF RPW8 2 (HR2)
AT2G44880	0.670547	ABA HYPERSENSITIVE GERMINATION 11 (AHG11)					AT4G32105	0.0213734								AT1G65481	0.838623
AT1G27940	0.67115	ATP-BINDING CASSETTE B13 (ABCB13)					AT4G21080	0.0215331								AT1G19790	0.842993	SHI-RELATED SEQUENCE 7 (SRS7)
AT3G05660	0.671754	RECEPTOR LIKE PROTEIN 33 (RLP33)					AT5G64790	0.0216396								AT4G13560	0.843261	UNFERTILIZED EMBRYO SAC 15 (UNE15)
AT4G25160	0.672958						AT3G12900	0.0216609								AT5G14650	0.846886
AT3G48240	0.677202						AT1G47485	0.0217035								AT1G60050	0.854482
AT3G56980	0.678755	(BHLH039)					AT3G23960	0.021721								AT5G66815	0.863586
AT1G20310	0.680121						AT1G01590	0.0217938	FERRIC REDUCTION OXIDASE 1 (FRO1)							AT1G53635	0.875455
AT5G54148	0.68221						AT1G70540	0.0218553	EMBRYO SAC DEVELOPMENT ARREST 24 (EDA24)							AT3G44770	0.880812
AT5G61490	0.682392						AT5G61090	0.0219283								AT3G02940	0.884868	MYB DOMAIN PROTEIN 107 (MYB107)
AT4G11690	0.684239						AT4G19940	0.0219382								AT2G04480	0.889517
AT4G37235	0.684373						AT2G37800	0.022097								AT5G65230	0.89594	MYB DOMAIN PROTEIN 53 (MYB53)
AT2G24310	0.684859						AT1G62060	0.0221873								AT1G64480	0.907321	CALCINEURIN B-LIKE PROTEIN 8 (CBL8)
AT2G18969	0.685087						AT1G74990	0.0222433								AT5G49870	0.916694
AT3G47100	0.688291						AT3G15605	0.0222574								AT1G59780	0.920884
AT4G26890	0.689519	MITOGEN-ACTIVATED PROTEIN KINASE KINASE KINASE 16 (MAPKKK16)					AT5G25550	0.0226176								AT4G14723	0.93301	CHALLAH-LIKE 2 (CLL2)
AT5G02570	0.690525						AT3G29636	0.022653								AT4G11050	0.941844	GLYCOSYL HYDROLASE 9C3 (GH9C3)
AT4G29710	0.691497						AT3G28320	0.0227153								AT4G13572	0.948543
AT3G11640	0.691569						AT1G61120	0.0227583	TERPENE SYNTHASE 04 (TPS04)							AT1G58410	0.961213
AT4G27250	0.693044						AT2G42480	0.0227689								AT1G11460	0.972833
AT2G46850	0.69412						AT1G25410	0.0227901	ISOPENTENYLTRANSFERASE 6 (IPT6)							AT3G55900	0.990691
AT2G43440	0.69542						AT1G11572	0.0228105								AT4G14630	0.997	GERMIN-LIKE PROTEIN 9 (GLP9)
AT1G60740	0.701147						AT3G04430	0.0228105	NAC DOMAIN CONTAINING PROTEIN 49 (NAC049)							AT2G17070	1.00633
AT5G53200	0.703452	TRIPTYCHON (TRY)					AT4G25530	0.0229349	FLOWERING WAGENINGEN (FWA)							AT1G51190	1.01533	PLETHORA 2 (PLT2)
AT1G33612	0.704468						AT3G25180	0.0229923	CYTOCHROME P450, FAMILY 82, SUBFAMILY G, POLYPEPTIDE 1 (CYP82G1)							AT1G58320	1.02568
AT3G46230	0.707408	HEAT SHOCK PROTEIN 17.4 (HSP17.4)					AT5G17500	0.0230209								AT5G52330	1.02841
AT5G49110	0.708222						AT5G54700	0.0231042								AT2G28970	1.04766
AT5G59060	0.710603						AT5G19470	0.0232288	NUDIX HYDROLASE HOMOLOG 24 (NUDT24)							AT1G65180	1.05419
AT5G42840	0.71283						AT1G57800	0.0234981	VARIANT IN METHYLATION 5 (VIM5)							AT4G05130	1.05817	EQUILIBRATIVE NUCLEOSIDE TRANSPORTER 4 (ENT4)
AT4G23030	0.715299						AT2G37435	0.0235378								AT2G03830	1.06109	ROOT MERISTEM GROWTH FACTOR 8 (RGF8)
AT4G13000	0.720202						AT3G45170	0.0239669	GATA TRANSCRIPTION FACTOR 14 (GATA14)							AT3G49690	1.07661	MYB DOMAIN PROTEIN 84 (MYB84)
AT4G11910	0.720389						AT2G40910	0.0239809								AT2G38995	1.10072
AT3G06160	0.722289						AT3G54700	0.0240984	PHOSPHATE TRANSPORTER 1;7 (PHT1;7)							AT3G46500	1.10345
AT1G51440	0.72243						AT5G35600	0.0241108	HISTONE DEACETYLASE7 (HDA7)							AT5G25970	1.1163
AT2G24800	0.722744						AT1G50090	0.0241144	BRANCHED-CHAIN AMINO ACID TRANSAMINASE 7 (BCAT7)							AT2G30670	1.1483
AT4G25540	0.723929	HOMOLOG OF DNA MISMATCH REPAIR PROTEIN MSH3 (MSH3)					AT2G39030	0.0242809	N-ACETYLTRANSFERASE ACTIVITY 1 (NATA1)							AT2G28990	1.15182
AT3G51340	0.725643						AT4G38000	0.0243109	DNA BINDING WITH ONE FINGER 4.7 (DOF4.7)							AT1G62700	1.18554	ARABIDOPSIS NAC DOMAIN CONTAINING PROTEIN 26 (ANAC026)
AT5G23770	0.725957	DOMAIN OF UNKNOWN FUNCTION 724 8 (DUF8)					AT4G19000	0.0243115	(IWS2)							AT2G14620	1.18919	XYLOGLUCAN ENDOTRANSGLUCOSYLASE/HYDROLASE 10 (XTH10)
AT3G25880	0.727441						AT2G40250	0.0245786								AT2G36500	1.19164
AT4G31070	0.734175						AT4G03050	0.0245888	(AOP3)							AT5G25370	1.1977	PHOSPHOLIPASE D ALPHA 3 (PLDALPHA3)
AT1G05100	0.736778	MITOGEN-ACTIVATED PROTEIN KINASE KINASE KINASE 18 (MAPKKK18)					AT5G55750	0.0246382								AT1G51913	1.22038
AT1G03990	0.73859						AT2G28625	0.0248738								AT5G46960	1.22839
AT4G02482	0.740044						AT3G58210	0.0248867								AT2G01008	1.26853
AT3G59580	0.740361						AT5G59230	0.0248875								AT3G60700	1.27079
AT5G09710	0.740845						AT4G25430	0.0250335	TON1 RECRUITING MOTIF 23 (TRM23)							AT4G17860	1.29839
AT4G19191	0.742776						AT2G41400	0.0250635								AT4G15740	1.30683
AT5G01070	0.743094						AT1G10680	0.0251064	P-GLYCOPROTEIN 10 (PGP10)							AT1G52040	1.31656	MYROSINASE-BINDING PROTEIN 1 (MBP1)
AT3G09040	0.743137						AT5G56060	0.0251114								AT1G17950	1.32794	MYB DOMAIN PROTEIN 52 (MYB52)
AT3G43580	0.744273						AT3G20580	0.025153	COBRA-LIKE PROTEIN 10 PRECURSOR (COBL10)							AT5G45220	1.33261
AT2G34330	0.744323						AT3G12440	0.0252262								AT1G60095	1.37732
AT5G67090	0.745169						AT1G52110	0.0252366								AT3G20840	1.40717	PLETHORA 1 (PLT1)
AT1G10790	0.747374						AT1G51150	0.0252561	DEGP PROTEASE 6 (DegP6)							AT1G60360	1.42182
AT5G48670	0.748082	AGAMOUS-LIKE 80 (AGL80)					AT2G25340	0.0252561	VESICLE-ASSOCIATED MEMBRANE PROTEIN 712 (VAMP712)							AT4G30420	1.42808
AT3G45870	0.749389						AT3G18460	0.0252709								AT5G08070	1.43262	TCP DOMAIN PROTEIN 17 (tcp17)
AT1G07620	0.755517	(ATOBGM)					AT1G09790	0.025331	COBRA-LIKE PROTEIN 6 PRECURSOR (COBL6)							AT5G62165	1.46128	AGAMOUS-LIKE 42 (AGL42)
AT5G15840	0.764047	CONSTANS (CO)					AT5G45450	0.0257004								AT5G50260	1.47542	CYSTEINE ENDOPEPTIDASE 1 (CEP1)
AT4G11230	0.764674						AT5G46370	0.0257282	CA2+ ACTIVATED OUTWARD RECTIFYING K+ CHANNEL 2 (KCO2)							AT5G46680	1.48297
AT4G33170	0.76476						AT4G18690	0.0257925								AT2G04032	1.50312	ZINC TRANSPORTER 7 PRECURSOR (ZIP7)
AT5G57123	0.764762						AT1G62220	0.0258013								AT5G56370	1.67863
AT1G55550	0.767516						AT1G78500	0.0259484								AT1G59730	1.7054	THIOREDOXIN H-TYPE 7 (TH7)
AT1G24130	0.768786						AT4G26560	0.0260055	CALCINEURIN B-LIKE PROTEIN 7 (CBL7)							AT5G45970	1.73392	RAC-LIKE 2 (RAC2)
AT3G61300	0.771989						AT5G62400	0.0260055								AT4G04900	1.77434	ROP-INTERACTIVE CRIB MOTIF-CONTAINING PROTEIN 10 (RIC10)
AT4G39790	0.773578						AT4G08740	0.0261607								AT5G44973	1.80426
AT1G54095	0.774276						AT5G19700	0.0261762								AT5G53905	1.88601
AT2G27420	0.777987						AT1G66110	0.0265372								AT1G12260	1.89751	NAC 007 (NAC007)
AT5G43230	0.780122						AT4G12950	0.0269301								AT1G43020	1.90883
AT2G26750	0.781171						AT5G53260	0.0269301								AT3G30340	1.92874
AT2G34940	0.783845	VACUOLAR SORTING RECEPTOR 5 (VSR5)					AT5G45880	0.026978								AT1G35310	1.93339	MLP-LIKE PROTEIN 168 (MLP168)
AT2G22070	0.786026						AT3G17152	0.0271886								AT1G66470	2.03037	ROOT HAIR DEFECTIVE6 (RHD6)
AT5G03550	0.786923						AT3G50580	0.0272018								AT1G30990	2.06027
AT5G23700	0.786934						AT3G15960	0.027242								AT3G47180	2.06757
AT1G43980	0.787238						AT1G20500	0.027287								AT1G65484	2.08242
AT5G47460	0.788467						AT1G30250	0.0273794								AT3G48260	2.09908	WITH NO LYSINE (K) KINASE 3 (WNK3)
AT1G02670	0.788928						AT4G13090	0.0275832	XYLOGLUCAN ENDOTRANSGLUCOSYLASE/HYDROLASE 2 (XTH2)							AT4G22950	2.10441	AGAMOUS-LIKE 19 (AGL19)
AT1G69430	0.789327						AT1G12180	0.0277628								AT1G51035	2.14602
AT2G24030	0.789776						AT4G10240	0.0277654								AT3G58350	2.15151	RESTRICTED TEV MOVEMENT 3 (RTM3)
AT4G38830	0.790297	CYSTEINE-RICH RLK (RECEPTOR-LIKE PROTEIN KINASE) 26 (CRK26)					AT1G37140	0.0279367	MEI2 C-TERMINAL RRM ONLY LIKE 1 (MCT1)							AT5G52760	2.16411
AT3G58150	0.790564						AT1G06810	0.0279993								AT4G18050	2.16984	ATP-BINDING CASSETTE B9 (ABCB9)
AT4G36450	0.791828	MITOGEN-ACTIVATED PROTEIN KINASE 14 (MPK14)					AT3G50160	0.0280388								AT3G19210	2.18479	HOMOLOG OF RAD54 (RAD54)
AT1G30860	0.793004						AT1G78840	0.0281806								AT2G17080	2.19227
AT4G16640	0.793042						AT1G10010	0.0281989	AMINO ACID PERMEASE 8 (AAP8)							AT1G33930	2.221
AT2G37670	0.793905						AT5G49310	0.0282205	IMPORTIN ALPHA ISOFORM 5 (IMPA-5)							AT3G44860	2.29408	FARNESOIC ACID CARBOXYL-O-METHYLTRANSFERASE (FAMT)
AT2G16870	0.794857						AT3G46070	0.0283244								AT1G35290	2.30682
AT3G19500	0.798453						AT4G13790	0.028654								AT3G58270	2.3107
AT5G46220	0.798937						AT1G14950	0.028964								AT4G33790	2.35681	ECERIFERUM 4 (CER4)
AT3G46650	0.799197						AT1G07850	0.0290527								AT5G28030	2.45504	L-CYSTEINE DESULFHYDRASE 1 (DES1)
AT5G17590	0.804469						AT2G03040	0.0293367								AT2G23410	2.488	CIS-PRENYLTRANSFERASE (CPT)
AT5G65510	0.804964	AINTEGUMENTA-LIKE 7 (AIL7)					AT5G50770	0.0294439	HYDROXYSTEROID DEHYDROGENASE 6 (HSD6)							AT4G15290	2.57238	(ATCSLB05)
AT5G14890	0.80673						AT1G66320	0.0295151								AT2G28830	2.58241	PLANT U-BOX 12 (PUB12)
AT1G29020	0.809121						AT3G45150	0.0296011	TCP DOMAIN PROTEIN 16 (TCP16)							AT2G15370	2.61069	FUCOSYLTRANSFERASE 5 (FUT5)
AT5G62310	0.810492	INCOMPLETE ROOT HAIR ELONGATION (IRE)					AT1G44478	0.0297075								AT4G13280	2.63173	TERPENOID SYNTHASE 12 (TPS12)
AT1G13520	0.811297						AT5G22380	0.0299241	NAC DOMAIN CONTAINING PROTEIN 90 (NAC090)							AT1G73280	2.68223	SERINE CARBOXYPEPTIDASE-LIKE 3 (scpl3)
AT1G60030	0.813398	NUCLEOBASE-ASCORBATE TRANSPORTER 7 (NAT7)					AT4G14368	0.0300665								AT1G62360	2.68742	SHOOT MERISTEMLESS (STM)
AT1G78440	0.814291	ARABIDOPSIS THALIANA GIBBERELLIN 2-OXIDASE 1 (ATGA2OX1)					AT5G27370	0.0301158								AT1G63295	2.72229
AT3G61880	0.815351	CYTOCHROME P450 78A9 (CYP78A9)					AT4G37060	0.030119	PATATIN-LIKE PROTEIN 5 (PLP5)							AT1G26250	2.73142
AT1G56120	0.81541						AT5G59040	0.0302545	COPPER TRANSPORTER 3 (COPT3)							AT1G62010	2.7338
AT3G24310	0.815609	MYB DOMAIN PROTEIN 305 (MYB305)					AT2G26380	0.0302567								AT5G26080	2.74324
AT2G18470	0.819577	PROLINE-RICH EXTENSIN-LIKE RECEPTOR KINASE 4 (PERK4)					AT2G44990	0.0303295	CAROTENOID CLEAVAGE DIOXYGENASE 7 (CCD7)							AT3G61898	2.81023
AT2G13570	0.8216	NUCLEAR FACTOR Y, SUBUNIT B7 (NF-YB7)					AT4G22630	0.0304236								AT3G59150	2.92694
AT3G06630	0.822852						AT4G39753	0.0304317								AT1G70860	3.01498
AT5G61400	0.824518						AT1G48590	0.0307564								AT5G49850	3.01591
AT2G33130	0.825718	RALF-LIKE 18 (RALFL18)					AT2G34315	0.0316366								AT2G18600	3.0815
AT4G35190	0.825862	LONELY GUY 5 (LOG5)					AT5G39930	0.0317634	CLP1-SIMILAR PROTEIN 5 (CLPS5)							AT3G22235	3.09911
AT2G26150	0.826755	HEAT SHOCK TRANSCRIPTION FACTOR A2 (HSFA2)					AT3G51190	0.0318735								AT3G27150	3.13118
AT1G15580	0.829275	INDOLE-3-ACETIC ACID INDUCIBLE 5 (IAA5)					AT1G11370	0.0320979								AT5G46880	3.17379	HOMEOBOX-7 (HB-7)
AT2G35550	0.83331	BASIC PENTACYSTEINE 7 (BPC7)					AT3G45940	0.032101								AT1G03180	3.23786
AT1G53542	0.834092						AT4G29570	0.0321025								AT3G21950	3.30645
AT4G00305	0.836604						AT5G05020	0.0321879								AT4G15990	3.32655
AT1G74420	0.83692	FUCOSYLTRANSFERASE 3 (FUT3)					AT4G22650	0.0322129								AT5G24410	3.40428	6-PHOSPHOGLUCONOLACTONASE 4 (PGL4)
AT5G06540	0.841491						AT1G27461	0.0322232								AT2G35585	3.48538
AT5G51920	0.842753						AT1G25988	0.0325786								AT1G51840	3.83644
AT1G53860	0.843633						AT2G44560	0.0328488	GLYCOSYL HYDROLASE 9B11 (GH9B11)							AT2G42820	3.8815	HVA22-LIKE PROTEIN F (HVA22F)
AT4G22760	0.84485						AT4G16460	0.0328616								AT3G48940	3.95929
AT1G04840	0.847092						AT3G49980	0.0330313								AT1G34047	4.02414
AT1G01810	0.849214						AT3G25240	0.0330681								AT3G46370	4.29319
AT5G03640	0.850074						AT3G24540	0.0333296	PROLINE-RICH EXTENSIN-LIKE RECEPTOR KINASE 3 (PERK3)							AT5G43620	4.33759
AT4G25480	0.850523	DEHYDRATION RESPONSE ELEMENT B1A (DREB1A)					AT1G64340	0.0333537								AT1G54540	4.42554
AT5G39090	0.851787						AT1G73560	0.0334915								AT5G23190	4.51382	CYTOCHROME P450, FAMILY 86, SUBFAMILY B, POLYPEPTIDE 1 (CYP86B1)
AT3G28150	0.851875	TRICHOME BIREFRINGENCE-LIKE 22 (TBL22)					AT2G41225	0.0335266								AT2G12646	4.51478
AT4G12740	0.85447						AT3G01270	0.0336463								AT2G18800	4.52305	XYLOGLUCAN ENDOTRANSGLUCOSYLASE/HYDROLASE 21 (XTH21)
AT4G25420	0.854659	(GA20OX1)					AT1G54300	0.0336779								AT3G19200	4.64149
AT5G57550	0.856083	XYLOGLUCAN ENDOTRANSGLUCOSYLASE/HYDROLASE 25 (XTH25)					AT2G22950	0.0339463	AUTO-REGULATED CA2+-ATPASE 7 (ACA7)							AT4G13290	4.81064	CYTOCHROME P450, FAMILY 71, SUBFAMILY A, POLYPEPTIDE 19 (CYP71A19)
AT4G37230	0.858642						AT1G64290	0.0343564								AT1G30845	4.81884
AT1G68930	0.860828						AT1G52120	0.0345028								AT2G03330	4.82764
AT5G21050	0.860859						AT5G60000	0.0345838								AT5G40330	4.90817	MYB DOMAIN PROTEIN 23 (MYB23)
AT4G14819	0.862372						AT2G28680	0.0346415								AT2G27740	4.91343
AT1G03010	0.865343						AT2G01810	0.0348728								AT5G40440	4.93142	MITOGEN-ACTIVATED PROTEIN KINASE KINASE 3 (MKK3)
AT1G73860	0.86563						AT3G50373	0.0349511								AT4G13345	4.94786	MATERNAL EFFECT EMBRYO ARREST 55 (MEE55)
AT3G08660	0.866078						AT4G32580	0.035101								AT4G09950	4.95316
AT1G67856	0.868002						AT1G20740	0.0353582								AT5G53730	5.11942
AT3G02330	0.869036						AT1G80865	0.0354328								AT5G10280	5.19258	MYB DOMAIN PROTEIN 92 (MYB92)
AT3G21080	0.869975						AT4G34520	0.0354985	3-KETOACYL-COA SYNTHASE 18 (KCS18)							AT5G11530	5.19718	EMBRYONIC FLOWER 1 (EMF1)
AT2G45800	0.869994	PLIM2A (PLIM2a)					AT5G41390	0.0355327								AT3G21360	5.22893
AT4G35200	0.870447						AT1G69630	0.0355999								AT5G10230	5.35104	ANNEXIN 7 (ANNAT7)
AT2G45040	0.870658						AT4G23520	0.0358458								AT2G21880	5.40054	RAB GTPASE HOMOLOG 7A (RAB7A)
AT2G35140	0.870753						AT3G13280	0.035942								AT3G45700	5.45018
AT1G15190	0.871133						AT1G25310	0.0361007	MATERNAL EFFECT EMBRYO ARREST 8 (MEE8)							AT3G44540	5.50765	FATTY ACID REDUCTASE 4 (FAR4)
AT1G14260	0.872165						AT2G44581	0.0361007								AT1G51450	5.56891	TRAUCO (TRO)
AT2G36590	0.874106	PROLINE TRANSPORTER 3 (ProT3)					AT2G46493	0.036122								AT2G43670	5.6272
AT5G57920	0.876064	EARLY NODULIN-LIKE PROTEIN 10 (ENODL10)					AT3G49700	0.0364196	1-AMINOCYCLOPROPANE-1-CARBOXYLATE SYNTHASE 9 (ACS9)							AT1G34510	5.78693
AT4G01080	0.876583	TRICHOME BIREFRINGENCE-LIKE 26 (TBL26)					AT3G46613	0.0365007	ROTUNDIFOLIA LIKE 4 (RTFL4)							AT4G39420	5.88821
AT1G48870	0.877753						AT3G18470	0.0365519								AT1G51270	5.90876
AT2G28650	0.880061	EXOCYST SUBUNIT EXO70 FAMILY PROTEIN H8 (EXO70H8)					AT5G15480	0.0368764								AT1G53140	5.93219	DYNAMIN RELATED PROTEIN 5A (DRP5A)
AT4G15215	0.881426	ATP-BINDING CASSETTE G41 (ABCG41)					AT5G16460	0.0369366								AT3G48185	6.09302
AT3G06830	0.88431						AT1G55220	0.0369768								AT5G56250	6.1966	HAPLESS 8 (HAP8)
AT1G07795	0.884792						AT4G18620	0.0369768	PYR1-LIKE 13 (PYL13)							AT3G23190	6.28912
AT1G52030	0.887624	MYROSINASE-BINDING PROTEIN 2 (MBP2)					AT1G69120	0.037041	APETALA1 (AP1)							AT2G15080	6.31676	RECEPTOR LIKE PROTEIN 19 (RLP19)
AT5G59590	0.888703	UDP-GLUCOSYL TRANSFERASE 76E2 (UGT76E2)					AT3G09400	0.0373048	POL-LIKE 3 (PLL3)							AT5G33370	6.34641
AT1G26500	0.890672						AT5G36240	0.0374323								AT1G01040	6.4247	DICER-LIKE 1 (DCL1)
AT2G23060	0.890816						AT3G11740	0.0375281								AT4G13575	6.44923
AT5G51270	0.890865						AT3G26930	0.0377835								AT4G01440	6.46774
AT1G06923	0.892978						AT2G43270	0.0378245								AT1G66800	6.78385
AT3G09330	0.895027						AT3G50330	0.037903	HECATE 2 (HEC2)							AT5G60820	6.99551
AT1G79890	0.895974						AT5G07510	0.0380219	GLYCINE-RICH PROTEIN 14 (GRP14)							AT4G16008	7.10196
AT3G54870	0.898609	MORPHOGENESIS OF ROOT HAIR 2 (MRH2)					AT5G23903	0.0380469								AT3G55510	7.27368	REBELOTE (RBL)
AT4G38010	0.900398						AT1G69470	0.0381925								AT4G15670	7.27492
AT3G03700	0.905111						AT2G47570	0.0382462								AT1G34470	7.32749
AT3G13590	0.905143						AT3G03230	0.0382643								AT2G18150	7.42589
AT1G01560	0.905403	MAP KINASE 11 (MPK11)					AT1G77100	0.0383601								AT3G55370	7.43302	OBF-BINDING PROTEIN 3 (OBP3)
AT3G59200	0.907753						AT1G08440	0.0384824								AT2G39518	7.65028
AT3G07290	0.910046						AT1G70870	0.03864								AT1G26820	7.82914	RIBONUCLEASE 3 (RNS3)
AT3G49142	0.91018						AT1G32350	0.0387208	ALTERNATIVE OXIDASE 1D (AOX1D)							AT3G44550	7.86587	FATTY ACID REDUCTASE 5 (FAR5)
AT1G62190	0.912987						AT5G65100	0.0387458								AT5G60970	8.50564	TEOSINTE BRANCHED 1, CYCLOIDEA AND PCF TRANSCRIPTION FACTOR 5 (TCP5)
AT4G03965	0.913492						AT4G24000	0.038855	CELLULOSE SYNTHASE LIKE G2 (CSLG2)							AT1G44900	8.66839	MINICHROMOSOME MAINTENANCE 2 (MCM2)
AT1G76820	0.913629						AT1G35880	0.0390942								AT1G47410	8.73089
AT2G22820	0.915261						AT2G21235	0.0392865								AT3G27325	8.80277
AT1G44414	0.917229						AT2G23440	0.0394092								AT1G04230	9.08388
AT2G35345	0.917291						AT1G06340	0.0396277								AT1G51830	9.34334
AT1G26530	0.919146						AT4G26820	0.0397649								AT1G47480	9.49732
AT5G06510	0.92298	NUCLEAR FACTOR Y, SUBUNIT A10 (NF-YA10)					AT1G23070	0.0397928								AT1G67148	9.71498
AT3G26170	0.925766	CYTOCHROME P450, FAMILY 71, SUBFAMILY B, POLYPEPTIDE 19 (CYP71B19)					AT5G37620	0.0398723								AT4G33730	9.88251
AT1G34420	0.92611						AT4G20095	0.0398913								AT5G23380	9.97822
AT5G23480	0.926417						AT3G25080	0.0399967								AT5G09978	9.99269	ELICITOR PEPTIDE 7 PRECURSOR (PEP7)
AT2G42510	0.927005						AT3G36659	0.04011								AT1G17340	10.0542
AT1G05530	0.930287	UDP-GLUCOSYL TRANSFERASE 75B2 (UGT75B2)					AT1G72590	0.0401795								AT4G08580	10.0806
AT4G23070	0.931267	RHOMBOID-LIKE PROTEIN 7 (RBL7)					AT3G23120	0.0402674	RECEPTOR LIKE PROTEIN 38 (RLP38)							AT5G44170	10.1657
AT2G47480	0.93162						AT4G25330	0.0403233								AT3G23100	10.8034	HOMOLOG OF HUMAN DNA LIGASE IV-BINDING PROTEIN XRCC4 (XRCC4)
AT2G35600	0.931637	BREVIS RADIX-LIKE 1 (BRXL1)					AT3G13433	0.0403731								AT2G28760	10.8534	UDP-XYL SYNTHASE 6 (UXS6)
AT2G19910	0.931813						AT2G29380	0.0405305	HIGHLY ABA-INDUCED PP2C GENE 3 (HAI3)							AT1G35260	10.926	MLP-LIKE PROTEIN 165 (MLP165)
AT3G04960	0.933902						AT3G21860	0.0411425	SKP1-LIKE 10 (SK10)							AT1G52050	10.9846
AT4G11950	0.938015						AT2G33070	0.0412264	NITRILE SPECIFIER PROTEIN 2 (NSP2)							AT3G46490	11.1067
AT5G67020	0.938266						AT3G10510	0.0414069								AT5G26010	11.1407
AT5G65600	0.938904						AT1G04370	0.041558	ETHYLENE-RESPONSIVE ELEMENT BINDING FACTOR 14 (ERF14)							AT1G20640	11.2652
AT1G56690	0.939248						AT5G15100	0.0419365	PIN-FORMED 8 (PIN8)							AT5G38020	11.5698
AT3G09060	0.941491						AT5G09370	0.0420165								AT1G24260	11.7705	SEPALLATA3 (SEP3)
AT1G73700	0.943469						AT5G15660	0.0420385								AT1G66400	12.0325	CALMODULIN LIKE 23 (CML23)
AT1G05540	0.946934						AT5G55430	0.0423785								AT3G09940	12.0426	MONODEHYDROASCORBATE REDUCTASE (MDHAR)
AT3G16300	0.947614						AT1G33840	0.0424077								AT4G08770	12.2623	PEROXIDASE 37 (Prx37)
AT1G75360	0.947696						AT1G02580	0.0429556	MEDEA (MEA)							AT1G11450	12.5495
AT5G01550	0.948949	LECTIN RECEPTOR KINASE A4.1 (LECRKA4.2)					AT3G24060	0.0431689								AT3G45070	12.5673
AT3G03650	0.951263	EMBRYO SAC DEVELOPMENT ARREST 5 (EDA5)					AT2G30680	0.0433238								AT5G37690	12.6543
AT1G09170	0.953277						AT1G72000	0.0437339	ALKALINE/NEUTRAL INVERTASE F (A/N-InvF)							AT1G44750	12.829	PURINE PERMEASE 11 (PUP11)
AT1G66050	0.953424	VARIANT IN METHYLATION 2 (VIM2)					AT1G57850	0.0440304								AT3G48310	13.0341	CYTOCHROME P450, FAMILY 71, SUBFAMILY A, POLYPEPTIDE 22 (CYP71A22)
AT2G29410	0.953563	METAL TOLERANCE PROTEIN B1 (MTPB1)					AT1G61110	0.0440972	NAC DOMAIN CONTAINING PROTEIN 25 (NAC025)							AT5G57340	13.3276
AT5G05900	0.954031						AT3G57270	0.0441091	BETA-1,3-GLUCANASE 1 (BG1)							AT4G01650	13.4285
AT1G25460	0.956489						AT1G74140	0.044615								AT4G33890	13.4691
AT3G19184	0.959283						AT3G11325	0.0449487								AT3G47510	13.8176
AT1G72870	0.960671						AT3G23955	0.0449729								AT4G21600	14.1621	ENDONUCLEASE 5 (ENDO5)
AT1G07160	0.963223						AT5G13130	0.0452195								AT2G23420	14.1741	NICOTINATE PHOSPHORIBOSYLTRANSFERASE 2 (NAPRT2)
AT1G52855	0.965876						AT2G34320	0.0453603								AT5G33355	14.5147
AT1G52770	0.966645						AT5G07260	0.0454945								AT2G04570	14.7672
AT1G14470	0.96832						AT2G28340	0.0455492	GATA TRANSCRIPTION FACTOR 13 (GATA13)							AT3G14830	15.0319
AT1G63820	0.968406						AT5G44265	0.0455624								AT1G74510	15.0474
AT1G79180	0.968995	MYB DOMAIN PROTEIN 63 (MYB63)					AT2G25440	0.0456624	RECEPTOR LIKE PROTEIN 20 (RLP20)							AT3G22142	15.1529
AT2G20540	0.970522	MITOCHONDRIAL EDITING FACTOR 21 (MEF21)					AT2G36325	0.0462858								AT5G44060	15.2038
AT3G10320	0.972195						AT2G30940	0.0462923								AT2G32860	15.9698	BETA GLUCOSIDASE 33 (BGLU33)
AT5G64490	0.975621						AT2G22340	0.0464071								AT1G23100	16.1287
AT5G55090	0.980596	MITOGEN-ACTIVATED PROTEIN KINASE KINASE KINASE 15 (MAPKKK15)					AT5G17090	0.0466079								AT5G56240	16.1582
AT5G16860	0.980717						AT1G24590	0.0466681	DORNROSCHEN-LIKE (DRNL)							AT4G22460	16.1797
AT4G16610	0.982845						AT5G25390	0.0468117	SHINE3 (SHN3)							AT3G10330	16.1928
AT5G49370	0.984461						AT3G05950	0.046824								AT4G08290	16.2688
AT1G27170	0.984797						AT3G53770	0.0468481								AT3G55270	16.7641	MITOGEN-ACTIVATED PROTEIN KINASE PHOSPHATASE 1 (MKP1)
AT5G47250	0.987647						AT3G46310	0.0468494								AT4G37820	17.022
AT3G12240	0.989299	SERINE CARBOXYPEPTIDASE-LIKE 15 (SCPL15)					AT5G46360	0.0473382	CA2+ ACTIVATED OUTWARD RECTIFYING K+ CHANNEL 3 (KCO3)							AT4G18390	17.4198	TEOSINTE BRANCHED 1, CYCLOIDEA AND PCF TRANSCRIPTION FACTOR 2 (TCP2)
AT1G34180	0.995721	NAC DOMAIN CONTAINING PROTEIN 16 (NAC016)					AT3G57510	0.047481	(ADPG1)							AT4G15690	17.715
AT1G77880	0.997119						AT3G30842	0.0476383	ATP-BINDING CASSETTE G38 (ABCG38)							AT5G62470	17.8748	MYB DOMAIN PROTEIN 96 (MYB96)
AT4G11990	1.00089						AT4G35650	0.047647	ISOCITRATE DEHYDROGENASE III (IDH-III)							AT5G49660	17.8943	XYLEM INTERMIXED WITH PHLOEM 1 (XIP1)
AT1G08070	1.0018	ORGANELLE TRANSCRIPT PROCESSING 82 (OTP82)					AT1G63140	0.0477963								AT5G19050	17.9751
AT1G73160	1.00441						AT3G44830	0.0478114								AT3G49960	17.9791
AT4G34880	1.00555						AT5G17030	0.047957	UDP-GLUCOSYL TRANSFERASE 78D3 (UGT78D3)							AT1G52060	18.1527
AT1G55290	1.00655						AT1G20130	0.0480611								AT1G64385	18.405
AT5G45730	1.00745						AT3G58860	0.0482302								AT1G28510	19.241
AT5G64750	1.01028	ABA REPRESSOR1 (ABR1)					AT1G56160	0.0486851	MYB DOMAIN PROTEIN 72 (MYB72)							AT2G04800	19.39
AT5G57010	1.01069						AT1G24000	0.0487737								AT4G35040	20.3286	(bZIP19)
AT4G03292	1.014						AT2G26720	0.0489097								AT3G09925	20.3456
AT3G50200	1.01564						AT2G20150	0.0493627								AT1G49430	20.6751	LONG-CHAIN ACYL-COA SYNTHETASE 2 (LACS2)
AT4G34510	1.01727	3-KETOACYL-COA SYNTHASE 17 (KCS17)					AT1G28650	0.0496065								AT1G31780	21.2174
AT1G17750	1.01951	PEP1 RECEPTOR 2 (PEPR2)					AT5G10340	0.0496899								AT4G24060	21.4017
AT1G49830	1.02071						AT4G11310	0.0497317								AT3G43230	22.0197
AT1G09680	1.02149						AT2G33520	0.0500829								AT3G28910	22.2764	MYB DOMAIN PROTEIN 30 (MYB30)
AT1G15460	1.02351	REQUIRES HIGH BORON 4 (BOR4)					AT2G24000	0.0501485	SERINE CARBOXYPEPTIDASE-LIKE 22 (scpl22)							AT3G13435	22.4062
AT3G53360	1.02472						AT1G67770	0.050276	TERMINAL EAR1-LIKE 2 (TEL2)							AT5G12850	22.928
AT2G41342	1.02536						AT2G27240	0.0503229								AT5G62980	23.551	(FOLB2)
AT1G33770	1.0264						AT4G20990	0.0506081	ALPHA CARBONIC ANHYDRASE 4 (ACA4)							AT4G12510	24.1477
AT1G55365	1.02772						AT1G32850	0.0506307	UBIQUITIN-SPECIFIC PROTEASE 11 (UBP11)							AT2G18690	24.3156
AT2G22290	1.03087	RAB GTPASE HOMOLOG H1D (RABH1d)					AT5G22490	0.0507403								AT1G25280	24.5141	TUBBY LIKE PROTEIN 10 (TLP10)
AT3G50120	1.03458						AT2G23240	0.0508483	ARABIDOPSIS THALIANA METALLOTHIONEIN 4B (ATMT4B)							AT3G58030	25.2357
AT2G32940	1.03662	ARGONAUTE 6 (AGO6)					AT3G62610	0.05108	MYB DOMAIN PROTEIN 11 (MYB11)							AT4G00880	27.5297
AT2G03380	1.03717						AT3G46240	0.0511077								AT1G05140	28.2287
AT3G50230	1.03756						AT5G15380	0.0512057	DOMAINS REARRANGED METHYLASE 1 (DRM1)							AT5G06630	28.2344
AT5G59940	1.03811						AT2G35070	0.0512404								AT5G03610	29.1436
AT5G03130	1.04545						AT5G63240	0.0514288								AT5G43580	29.6504	UNUSUAL SERINE PROTEASE INHIBITOR (UPI)
AT5G23930	1.04717						AT5G50830	0.0515845								AT5G63660	32.0954	(PDF2.5)
AT1G75260	1.05271						AT1G54860	0.0517906								AT1G52070	32.198
AT3G28310	1.05419						AT1G20180	0.0518824								AT4G04890	32.3901	PROTODERMAL FACTOR 2 (PDF2)
AT5G61800	1.0571						AT1G65300	0.0523495	AGAMOUS-LIKE 38 (AGL38)							AT3G23920	32.6699	BETA-AMYLASE 1 (BAM1)
AT5G58680	1.05871						AT5G26250	0.0528314								AT2G32880	32.862
AT1G15640	1.06338						AT1G35730	0.0531036	PUMILIO 9 (PUM9)							AT2G22510	33.4156
AT3G48830	1.06366						AT3G50990	0.053129								AT5G06640	38.008	EXTENSIN 10 (EXT10)
AT5G03210	1.06433	DBP-INTERACTING PROTEIN 2 (DIP2)					AT3G19530	0.0533837								AT4G33610	38.2245
AT5G48175	1.06738						AT2G29110	0.0537948	GLUTAMATE RECEPTOR 2.8 (GLR2.8)							AT5G37990	39.286
AT1G16480	1.06828						AT1G27610	0.0545208								AT5G05060	39.74
AT4G00690	1.06846	UB-LIKE PROTEASE 1B (ULP1B)					AT3G56390	0.0548188								AT5G45820	39.9394	CBL-INTERACTING PROTEIN KINASE 20 (CIPK20)
AT2G18970	1.06919						AT2G44470	0.0548688	BETA GLUCOSIDASE 29 (BGLU29)							AT2G48130	40.8882
AT1G30850	1.07001	ROOT HAIR SPECIFIC 4 (RSH4)					AT1G68280	0.0552653								AT2G37990	43.7428
AT2G26310	1.07135	FATTY-ACID-BINDING PROTEIN 2 (FAP2)					AT3G11180	0.0553537								AT4G12520	49.6715
AT3G04181	1.07158						AT1G03890	0.0553636								AT1G33811	51.0315
AT1G11710	1.0718						AT1G61680	0.0555576	TERPENE SYNTHASE 14 (TPS14)							AT1G31170	52.3758	SULFIREDOXIN (SRX)
AT2G04860	1.0732						AT5G17720	0.0557863								AT2G16586	53.4627
AT4G14970	1.07336						AT5G07760	0.0558693								AT1G23720	56.2312
AT3G04420	1.0737	NAC DOMAIN CONTAINING PROTEIN 48 (NAC048)					AT4G18350	0.0558807	NINE-CIS-EPOXYCAROTENOID DIOXYGENASE 2 (NCED2)							AT5G46250	64.5054
AT3G21150	1.0764	B-BOX DOMAIN PROTEIN 32 (BBX32)					AT1G47370	0.0562818								AT1G66100	65.0548
AT2G06200	1.07759	GROWTH-REGULATING FACTOR 6 (GRF6)					AT1G76430	0.0564343	PHOSPHATE TRANSPORTER 1;9 (PHT1;9)							AT5G24610	68.5508
AT5G67550	1.07871						AT2G19610	0.0565885								AT3G22240	70.6022
AT2G45900	1.07985	TON1 RECRUITING MOTIF 13 (TRM13)					AT2G16575	0.0566489								AT4G23710	83.9732	VACUOLAR ATP SYNTHASE SUBUNIT G2 (VAG2)
AT4G28790	1.08303						AT2G41470	0.0566818								AT1G45145	89.622	THIOREDOXIN H-TYPE 5 (TRX5)
AT5G19060	1.08453						AT5G09470	0.0566953	DICARBOXYLATE CARRIER 3 (DIC3)							AT1G24020	92.8294	MLP-LIKE PROTEIN 423 (MLP423)
AT1G70430	1.08698						AT4G13420	0.0570707	HIGH AFFINITY K+ TRANSPORTER 5 (HAK5)							AT5G26260	107.459
AT2G29263	1.087						AT3G49340	0.0571739								AT1G66270	134.198	(BGLU21)
AT5G02140	1.09156						AT3G61340	0.0575202								AT4G22485	146.58
AT3G04300	1.0977						AT2G19770	0.0576318	PROFILIN 5 (PRF5)							AT4G22490	185.841
AT5G44490	1.09832						AT1G30100	0.0579207	NINE-CIS-EPOXYCAROTENOID DIOXYGENASE 5 (NCED5)							AT1G19910	284.007	(AVA-P2)
AT1G26360	1.09866	METHYL ESTERASE 13 (MES13)					AT1G69860	0.0581538								AT2G21580	305.579
AT4G25800	1.10083						AT3G13400	0.0582967	SKU5 SIMILAR 13 (sks13)							AT3G27160	420.587	GLUCOSE HYPERSENSITIVE 1 (GHS1)
AT5G51160	1.10323						AT1G80390	0.0591056	INDOLE-3-ACETIC ACID INDUCIBLE 15 (IAA15)							AT1G67870	499.995
AT5G45310	1.10335						AT3G27480	0.0592754								AT1G04457	NA
AT4G05170	1.10353						AT1G48800	0.0594322								AT1G06100	NA
AT4G26120	1.10373						AT2G24850	0.0595656	TYROSINE AMINOTRANSFERASE 3 (TAT3)							AT1G07000	NA	EXOCYST SUBUNIT EXO70 FAMILY PROTEIN B2 (EXO70B2)
AT1G14750	1.10573	SOLO DANCERS (SDS)					AT1G23520	0.0596147								AT1G07728	NA
AT5G66631	1.1068						AT4G19038	0.0598763	LOW-MOLECULAR-WEIGHT CYSTEINE-RICH 15 (LCR15)							AT1G10260	NA
AT2G22140	1.10815	ESSENTIAL MEIOTIC ENDONUCLEASE 1B (EME1B)					AT1G59950	0.06023								AT1G12665	NA
AT4G16807	1.10868						AT1G14100	0.0607714	FUCOSYLTRANSFERASE 8 (FUT8)							AT1G12667	NA
AT5G07400	1.10913						AT3G28890	0.0607747	RECEPTOR LIKE PROTEIN 43 (RLP43)							AT1G12669	NA
AT2G25460	1.1123						AT2G17950	0.0609687	WUSCHEL (WUS)							AT1G13840	NA
AT1G76720	1.11373						AT1G14550	0.0614608								AT1G15560	NA
AT1G73360	1.11637	HOMEODOMAIN GLABROUS 11 (HDG11)					AT1G26390	0.0615844								AT1G15820	NA	LIGHT HARVESTING COMPLEX PHOTOSYSTEM II SUBUNIT 6 (LHCB6)
AT3G05630	1.11727	PHOSPHOLIPASE D P2 (PLDP2)					AT2G17600	0.0616653								AT1G18230	NA
AT1G27110	1.11742						AT4G15370	0.0617874	BARUOL SYNTHASE 1 (BARS1)							AT1G19420	NA
AT1G51520	1.11917						AT2G39490	0.0619845								AT1G19560	NA
AT5G04390	1.12398						AT1G20080	0.0620575	(SYTB)							AT1G21330	NA
AT3G58430	1.12992						AT4G01985	0.0624285								AT1G22130	NA	AGAMOUS-LIKE 104 (AGL104)
AT3G03350	1.13318						AT1G50050	0.0624604								AT1G23620	NA
AT1G01060	1.13445	LATE ELONGATED HYPOCOTYL (LHY)					AT1G15620	0.0625359								AT1G24068	NA
AT4G13650	1.13655						AT3G51200	0.0626667								AT1G26973	NA	MICRORNA395A (MIR395A)
AT5G01660	1.13663						AT5G52730	0.062822								AT1G27671	NA
AT2G15630	1.13703						AT4G29370	0.0628452								AT1G28040	NA
AT5G55590	1.13892	QUARTET 1 (QRT1)					AT3G12430	0.0633719								AT1G28447	NA
AT3G22690	1.13949						AT5G24860	0.0635496	FLOWERING PROMOTING FACTOR 1 (FPF1)							AT1G28591	NA
AT1G01660	1.1396						AT1G53640	0.0636622								AT1G29550	NA
AT3G02010	1.14271						AT4G03620	0.063744								AT1G29910	NA	CHLOROPHYLL A/B BINDING PROTEIN 3 (CAB3)
AT4G27290	1.14345						AT5G11180	0.0639586	GLUTAMATE RECEPTOR 2.6 (GLR2.6)							AT1G30135	NA	JASMONATE-ZIM-DOMAIN PROTEIN 8 (JAZ8)
AT4G31620	1.14509						AT5G18350	0.0641239								AT1G30150	NA
AT4G22758	1.14869						AT4G25010	0.0644377	(SWEET14)							AT1G30340	NA
AT1G77410	1.15046	BETA-GALACTOSIDASE 16 (BGAL16)					AT4G21926	0.0645501								AT1G30921	NA
AT3G61900	1.15179						AT1G74110	0.064956	CYTOCHROME P450, FAMILY 78, SUBFAMILY A, POLYPEPTIDE 10 (CYP78A10)							AT1G30935	NA
AT3G08820	1.15327						AT1G07680	0.0650851								AT1G30940	NA
AT1G74290	1.15758						AT5G62320	0.0652749	MYB DOMAIN PROTEIN 99 (MYB99)							AT1G30945	NA
AT5G27110	1.15985						AT5G43650	0.0653424	(BHLH92)							AT1G31166	NA
AT4G22980	1.16098						AT1G29140	0.0656636								AT1G31330	NA	PHOTOSYSTEM I SUBUNIT F (PSAF)
AT4G39952	1.16155						AT1G11920	0.0656659								AT1G31983	NA
AT1G62870	1.16425						AT5G62800	0.0657835								AT1G32713	NA	MICRORNA829A (MIR829A)
AT4G18375	1.16697						AT1G27990	0.0658518								AT1G33550	NA
AT5G01300	1.16779						AT2G30660	0.065891								AT1G33740	NA
AT1G62320	1.16844						AT5G19880	0.0663943								AT1G33743	NA
AT1G53330	1.17283						AT3G21800	0.066498	UDP-GLUCOSYL TRANSFERASE 71B8 (UGT71B8)							AT1G33817	NA
AT5G15900	1.17452	TRICHOME BIREFRINGENCE-LIKE 19 (TBL19)					AT5G07500	0.0665239	(PEI1)							AT1G33835	NA
AT5G55340	1.17504						AT5G53600	0.0668753								AT1G33910	NA
AT2G47770	1.17567	TSPO(OUTER MEMBRANE TRYPTOPHAN-RICH SENSORY PROTEIN)-RELATED (TSPO)					AT5G14860	0.066895								AT1G35186	NA
AT5G20870	1.17697						AT1G13680	0.0669996								AT1G35270	NA
AT5G56310	1.17827						AT1G28300	0.0676715	LEAFY COTYLEDON 2 (LEC2)							AT1G35300	NA
AT1G69610	1.17846						AT4G12940	0.0677436								AT1G35360	NA
AT1G19200	1.18301						AT1G12855	0.067746								AT1G35545	NA
AT1G73165	1.18358	CLAVATA3/ESR-RELATED 1 (CLE1)					AT1G02980	0.0679187	CULLIN 2 (CUL2)							AT1G43145	NA
AT3G57640	1.1868						AT5G67010	0.0680351								AT1G44286	NA
AT5G46520	1.187						AT2G32885	0.0680726								AT1G44382	NA
AT2G25680	1.18791	MOLYBDATE TRANSPORTER 1 (MOT1)					AT4G35010	0.0681712	BETA-GALACTOSIDASE 11 (BGAL11)							AT1G44940	NA
AT1G33350	1.19016						AT4G18660	0.0684696								AT1G46192	NA
AT2G26420	1.19031	1-PHOSPHATIDYLINOSITOL-4-PHOSPHATE 5-KINASE 3 (PIP5K3)					AT1G66040	0.0687092	VARIANT IN METHYLATION 4 (VIM4)							AT1G47320	NA
AT2G44700	1.19356						AT3G17180	0.0690854	SERINE CARBOXYPEPTIDASE-LIKE 33 (scpl33)							AT1G47590	NA	(ATPUP20)
AT1G17630	1.19551						AT3G51171	0.0691957								AT1G47606	NA
AT2G40720	1.19567						AT3G46800	0.0693249								AT1G47705	NA
AT3G11460	1.19568						AT2G26160	0.0694808								AT1G47783	NA
AT2G18780	1.20095						AT3G60780	0.0698841								AT1G48325	NA
AT4G36230	1.20198						AT5G22150	0.0699903								AT1G48698	NA
AT3G60040	1.20203						AT5G09640	0.0701669	SERINE CARBOXYPEPTIDASE-LIKE 19 (SCPL19)							AT1G48810	NA
AT3G51325	1.20211						AT4G26390	0.0707462								AT1G49460	NA
AT3G63050	1.20481						AT2G14610	0.0708469	PATHOGENESIS-RELATED GENE 1 (PR1)							AT1G50210	NA
AT5G61950	1.20516						AT3G60090	0.0711982								AT1G50930	NA
AT3G57720	1.206						AT1G73610	0.0712623								AT1G51050	NA
AT5G66940	1.20724						AT2G42560	0.0712873								AT1G51175	NA
AT4G16400	1.20755						AT4G37710	0.0714395								AT1G51200	NA
AT3G53200	1.20838	MYB DOMAIN PROTEIN 27 (MYB27)					AT3G23060	0.0722557								AT1G51823	NA
AT2G28460	1.20984						AT2G28610	0.0723021	PRESSED FLOWER (PRS)							AT1G51890	NA
AT4G19460	1.21472						AT1G31250	0.0723916								AT1G51990	NA
AT2G29620	1.21722						AT5G50030	0.0730985								AT1G52211	NA
AT4G20060	1.21764	EMBRYO DEFECTIVE 1895 (EMB1895)					AT3G25573	0.0733348								AT1G52696	NA
AT5G67080	1.21849	MITOGEN-ACTIVATED PROTEIN KINASE KINASE KINASE 19 (MAPKKK19)					AT4G11020	0.0733637								AT1G53020	NA	UBIQUITIN-CONJUGATING ENZYME 26 (UBC26)
AT2G17140	1.22182						AT1G69560	0.0736899	MYB DOMAIN PROTEIN 105 (MYB105)							AT1G53630	NA
AT1G63730	1.22473						AT1G71770	0.0737041	POLY(A)-BINDING PROTEIN 5 (PAB5)							AT1G53687	NA	MICRORNA169E (MIR169E)
AT3G62780	1.22874						AT1G21860	0.0737212	SKU5 SIMILAR 7 (sks7)							AT1G53970	NA
AT5G59680	1.22987						AT4G31610	0.0748663	REPRODUCTIVE MERISTEM 1 (REM1)							AT1G55591	NA	MICRORNA158B (MIR158B)
AT4G36270	1.23379						AT1G11250	0.0750657	SYNTAXIN OF PLANTS 125 (SYP125)							AT1G56390	NA
AT5G20045	1.23393						AT1G69180	0.075248	CRABS CLAW (CRC)							AT1G56470	NA
AT2G24692	1.23883						AT4G09530	0.0761573								AT1G56480	NA
AT2G21800	1.24387	ESSENTIAL MEIOTIC ENDONUCLEASE 1A (EME1A)					AT4G11170	0.0763356								AT1G56530	NA
AT1G01390	1.24407						AT4G07940	0.0772799								AT1G56730	NA
AT1G05990	1.2446						AT4G28800	0.0774415								AT1G57740	NA
AT3G27630	1.24765						AT3G20880	0.0776484	WIP DOMAIN PROTEIN 4 (WIP4)							AT1G57810	NA
AT5G64060	1.25124	NAC DOMAIN CONTAINING PROTEIN 103 (NAC103)					AT3G60000	0.0777246	QWRF DOMAIN CONTAINING 6 (QWRF6)							AT1G57835	NA
AT4G34930	1.25205						AT1G66780	0.0779434								AT1G57840	NA
AT5G13210	1.2543						AT1G65890	0.0779582	ACYL ACTIVATING ENZYME 12 (AAE12)							AT1G58010	NA
AT3G57200	1.26057						AT5G60480	0.0780716	HOMEOBOX PROTEIN 26 (HB26)							AT1G59453	NA
AT1G05770	1.26122						AT3G50510	0.0784435	LOB DOMAIN-CONTAINING PROTEIN 28 (LBD28)							AT1G60075	NA
AT4G34420	1.26144						AT3G05975	0.0792028								AT1G60120	NA
AT2G29950	1.26396	ELF4-LIKE 1 (ELF4-L1)					AT2G35970	0.0792103								AT1G60310	NA
AT5G65030	1.26436						AT1G70680	0.0793926								AT1G60330	NA
AT5G08391	1.26481						AT5G55893	0.0794924								AT1G60580	NA
AT2G23970	1.26493						AT1G61750	0.0800435								AT1G61097	NA
AT1G11362	1.26584						AT4G23970	0.0803349								AT1G61520	NA	PHOTOSYSTEM I LIGHT HARVESTING COMPLEX GENE 3 (LHCA3)
AT1G11160	1.26721						AT5G49130	0.080437								AT1G61650	NA
AT5G66630	1.27619	DA1-RELATED PROTEIN 5 (DAR5)					AT1G60980	0.0805407	GIBBERELLIN 20-OXIDASE 4 (GA20OX4)							AT1G61688	NA
AT1G25360	1.27727						AT3G24640	0.0809841								AT1G61720	NA	BANYULS (BAN)
AT1G06520	1.27859	GLYCEROL-3-PHOSPHATE ACYLTRANSFERASE 1 (GPAT1)					AT1G50310	0.0818988	SUGAR TRANSPORTER 9 (STP9)							AT1G62075	NA
AT4G18501	1.27967						AT5G60770	0.0823497	NITRATE TRANSPORTER 2.4 (NRT2.4)							AT1G62090	NA
AT3G58590	1.27974						AT3G50390	0.0823685								AT1G62333	NA
AT3G55820	1.2812						AT2G04420	0.0824903								AT1G62695	NA
AT1G80970	1.28163						AT1G27040	0.0839377								AT1G63055	NA
AT1G73910	1.28219	ACTIN-RELATED PROTEINS 4A (ARP4A)					AT1G70080	0.0840005								AT1G63057	NA
AT5G38340	1.28346						AT1G56270	0.084033								AT1G63350	NA
AT5G02170	1.28756						AT3G48850	0.0843451	PHOSPHATE TRANSPORTER 3;2 (PHT3;2)							AT1G64240	NA
AT5G04150	1.28769	(BHLH101)					AT2G31930	0.0846592								AT1G65365	NA
AT2G37320	1.28832						AT5G02510	0.0853887								AT1G65385	NA
AT1G11730	1.29156						AT1G24485	0.0854855								AT1G65642	NA
AT2G36750	1.2924	UDP-GLUCOSYL TRANSFERASE 73C1 (UGT73C1)					AT5G10000	0.0854957	FERREDOXIN 4 (FD4)							AT1G65750	NA
AT5G56160	1.29247						AT5G63250	0.0856072								AT1G66010	NA
AT3G57380	1.2928						AT2G01770	0.0861097	VACUOLAR IRON TRANSPORTER 1 (VIT1)							AT1G66783	NA	MICRORNA157A (MIR157A)
AT1G71910	1.29282						AT5G45090	0.0861272	PHLOEM PROTEIN 2-A7 (PP2-A7)							AT1G66795	NA	MICRORNA157B (MIR157B)
AT5G64710	1.29294						AT4G28420	0.0864678								AT1G67105	NA
AT2G44800	1.29579						AT4G39000	0.0868441	GLYCOSYL HYDROLASE 9B17 (GH9B17)							AT1G67430	NA
AT3G07960	1.29631	PHOSPHATIDYLINOSITOL-4-PHOSPHATE 5-KINASE 6 (PIP5K6)					AT1G51480	0.0872176								AT1G67775	NA	CLAVATA3/ESR-RELATED 8 (CLE8)
AT5G57570	1.29796						AT2G34870	0.0873972	MATERNAL EFFECT EMBRYO ARREST 26 (MEE26)							AT1G69110	NA
AT3G04040	1.29831						AT1G19160	0.0875207								AT1G69790	NA
AT4G15430	1.30099						AT4G02690	0.0878945								AT1G69792	NA	MICRORNA395D (MIR395D)
AT1G65250	1.30262						AT1G69920	0.0883909	GLUTATHIONE S-TRANSFERASE TAU 12 (GSTU12)							AT1G69795	NA	MICRORNA395E (MIR395E)
AT5G45720	1.31768						AT5G08460	0.0889734								AT1G71980	NA
AT1G05690	1.31796	BTB AND TAZ DOMAIN PROTEIN 3 (bt3)					AT4G04930	0.0890853	(DES-1-LIKE)							AT1G80350	NA	ECTOPIC ROOT HAIR 3 (ERH3)
AT5G43980	1.3188	PLASMODESMATA-LOCATED PROTEIN 1 (PDLP1)					AT1G79800	0.0897309	EARLY NODULIN-LIKE PROTEIN 7 (ENODL7)							AT2G01010	NA
AT1G06490	1.32152	CALLOSE SYNTHASE 7 (CalS7)					AT3G25577	0.089843								AT2G02270	NA	(ATPP2-B3)
AT1G18940	1.32216						AT1G49330	0.0899376								AT2G02330	NA
AT5G56880	1.32326						AT4G22170	0.0902496								AT2G02670	NA
AT3G49740	1.32429						AT2G18720	0.0903225								AT2G03291	NA
AT1G03540	1.34042						AT5G23260	0.0903257	TRANSPARENT TESTA16 (TT16)							AT2G03955	NA
AT1G09155	1.34228	PHLOEM PROTEIN 2-B15 (PP2-B15)					AT5G45690	0.0909853								AT2G03960	NA
AT3G17600	1.34606	INDOLE-3-ACETIC ACID INDUCIBLE 31 (IAA31)					AT2G15318	0.0910176								AT2G03970	NA
AT3G58200	1.34677						AT1G70720	0.0911485								AT2G03972	NA
AT4G01335	1.34792						AT3G25260	0.0914065								AT2G04047	NA
AT1G08165	1.35123						AT4G12960	0.0915847	GAMMA-INTERFERON-RESPONSIVE LYSOSOMAL THIOL REDUCTASE (GILT)							AT2G04150	NA
AT4G16620	1.35253						AT5G60470	0.0915945								AT2G04820	NA
AT1G15165	1.35458						AT3G16540	0.0916706	DEGP PROTEASE 11 (DegP11)							AT2G05435	NA
AT5G01420	1.35794						AT1G34050	0.0917427								AT2G06520	NA	PHOTOSYSTEM II SUBUNIT X (PSBX)
AT1G54840	1.36041						AT3G10116	0.0918438								AT2G13640	NA
AT5G55650	1.36147						AT4G11590	0.0918991								AT2G14280	NA
AT4G30090	1.36228						AT5G16920	0.0919556								AT2G14420	NA
AT5G18404	1.36518						AT3G57460	0.0922981								AT2G14430	NA
AT4G38560	1.36728						AT5G06070	0.092462	RABBIT EARS (RBE)							AT2G14490	NA
AT2G37925	1.37195	COPPER TRANSPORTER 4 (COPT4)					AT5G10220	0.0927255	ANNEXIN 6 (ANN6)							AT2G14605	NA
AT4G37340	1.37467	CYTOCHROME P450, FAMILY 81, SUBFAMILY D, POLYPEPTIDE 3 (CYP81D3)					AT5G07550	0.0929841	GLYCINE-RICH PROTEIN 19 (GRP19)							AT2G15029	NA
AT5G63300	1.3755						AT5G54740	0.0930837	SEED STORAGE ALBUMIN 5 (SESA5)							AT2G15030	NA
AT5G62370	1.37668						AT2G28860	0.0930887	CYTOCHROME P450, FAMILY 710, SUBFAMILY A, POLYPEPTIDE 4 (CYP710A4)							AT2G15330	NA
AT5G23800	1.37891	DOMAIN OF UNKNOWN FUNCTION 724 10 (DUF 10)					AT2G21990	0.093259								AT2G15600	NA
AT1G24330	1.3795						AT5G55770	0.0932843								AT2G16180	NA
AT3G07425	1.38026						AT2G27880	0.0932908	ARGONAUTE 5 (AGO5)							AT2G16310	NA
AT1G03510	1.38145						AT5G63750	0.0933938	ARIADNE 13 (ARI13)							AT2G16840	NA
AT1G47578	1.38444						AT2G47050	0.0937362								AT2G17064	NA
AT1G27180	1.3888						AT1G02813	0.0939533								AT2G17295	NA
AT4G21760	1.40077	BETA-GLUCOSIDASE 47 (BGLU47)					AT4G21440	0.0940652	MYB-LIKE 102 (MYB102)							AT2G17330	NA	CYTOCHROME P450 51G2 (CYP51G2)
AT4G37810	1.40234						AT1G09930	0.0943316	OLIGOPEPTIDE TRANSPORTER 2 (OPT2)							AT2G17477	NA
AT3G06220	1.40521						AT5G37300	0.0947311	(WSD1)							AT2G18580	NA
AT5G64667	1.4061	INFLORESCENCE DEFICIENT IN ABSCISSION (IDA)-LIKE 2 (IDL2)					AT2G20825	0.094783	ULTRAPETALA 2 (ULT2)							AT2G19425	NA	MICRORNA156G (MIR156G)
AT2G40130	1.40835						AT3G14490	0.0949869								AT2G19806	NA
AT3G44690	1.41012						AT5G40620	0.0950369								AT2G20993	NA
AT5G22520	1.41133						AT1G44542	0.0952034								AT2G21000	NA
AT5G27630	1.41214	ACYL-COA BINDING PROTEIN 5 (ACBP5)					AT1G03445	0.0957737	BRI1 SUPPRESSOR 1 (BSU1)							AT2G21020	NA
AT1G03120	1.41224	RESPONSIVE TO ABSCISIC ACID 28 (RAB28)					AT5G15040	0.0960116								AT2G21905	NA
AT1G07390	1.41229	RECEPTOR LIKE PROTEIN 1 (RLP1)					AT2G40050	0.0960182								AT2G22150	NA
AT3G50280	1.41471						AT1G54870	0.0960922								AT2G22335	NA
AT3G55200	1.41616	SPLICEOSOME-ASSOCIATED PROTEIN 130 A (SAP130a)					AT5G61120	0.0961502								AT2G22920	NA	SERINE CARBOXYPEPTIDASE-LIKE 12 (SCPL12)
AT3G10880	1.4167						AT2G20800	0.0969076	NAD(P)H DEHYDROGENASE B4 (NDB4)							AT2G23860	NA
AT1G73190	1.41833	(TIP3;1)					AT1G30740	0.0971678								AT2G23870	NA
AT1G06930	1.41953						AT3G52510	0.0973736								AT2G24470	NA
AT3G62590	1.422						AT1G30950	0.0982099	UNUSUAL FLORAL ORGANS (UFO)							AT2G24615	NA
AT1G05700	1.4239						AT3G45000	0.0989461	(VPS24.2)							AT2G24730	NA
AT3G62500	1.42592						AT4G37990	0.0990385	ELICITOR-ACTIVATED GENE 3-2 (ELI3-2)							AT2G24748	NA
AT3G53450	1.42831	LONELY GUY 4 (LOG4)					AT1G22150	0.0992863	SULFATE TRANSPORTER 1;3 (SULTR1;3)							AT2G25380	NA
AT2G30400	1.43137	OVATE FAMILY PROTEIN 2 (OFP2)					AT4G18990	0.0994995	XYLOGLUCAN ENDOTRANSGLUCOSYLASE/HYDROLASE 29 (XTH29)							AT2G25390	NA
AT4G18840	1.43174						AT3G12470	0.0995212								AT2G26860	NA
AT5G25450	1.43472						AT4G20370	0.0996668	TWIN SISTER OF FT (TSF)							AT2G27375	NA
AT3G55090	1.43877	ATP-BINDING CASSETTE G16 (ABCG16)					AT3G10750	0.0998283								AT2G27560	NA
AT3G05140	1.44091	ROP BINDING PROTEIN KINASES 2 (RBK2)					AT5G55330	0.0999422								AT2G27935	NA
AT1G29420	1.4434						AT4G18920	0.0999604								AT2G27936	NA
AT5G62230	1.44495	ERECTA-LIKE 1 (ERL1)					AT2G38510	0.100015								AT2G28056	NA	MICRORNA172A (MIR172A)
AT2G24700	1.44701						AT1G15360	0.10036	SHINE 1 (SHN1)							AT2G28980	NA
AT2G47520	1.45074	ETHYLENE RESPONSE FACTOR 71 (ERF71)					AT5G58400	0.100601								AT2G30570	NA	PHOTOSYSTEM II REACTION CENTER W (PSBW)
AT1G76620	1.45362						AT1G55700	0.100905								AT2G30890	NA
AT3G05390	1.45563						AT4G04500	0.100958	CYSTEINE-RICH RLK (RECEPTOR-LIKE PROTEIN KINASE) 37 (CRK37)							AT2G32273	NA	MICRORNA417 (MIR417)
AT1G13635	1.4558						AT5G45870	0.101191	PYR1-LIKE 12 (PYL12)							AT2G32698	NA	MICRORNA407 (MIR407)
AT5G24390	1.45647						AT1G70390	0.101422								AT2G32788	NA
AT1G02700	1.45768						AT3G13140	0.101868								AT2G32820	NA
AT1G10520	1.46107	DNA POLYMERASE {LAMBDA} (Pol{lambda})					AT4G39590	0.102263								AT2G34204	NA	MICRORNA399E (MIR399E)
AT5G06760	1.46124	LATE EMBRYOGENESIS ABUNDANT 4-5 (LEA4-5)					AT1G68040	0.10318								AT2G34208	NA	MICRORNA399F (MIR399F)
AT5G66620	1.46283	DA1-RELATED PROTEIN 6 (DAR6)					AT2G37740	0.103371	ZINC-FINGER PROTEIN 10 (ZFP10)							AT2G34420	NA	PHOTOSYSTEM II LIGHT HARVESTING COMPLEX GENE B1B2 (LHB1B2)
AT1G77765	1.46534						AT2G40740	0.103478	WRKY DNA-BINDING PROTEIN 55 (WRKY55)							AT2G34835	NA
AT1G72950	1.46638						AT4G26740	0.104066	SEED GENE 1 (ATS1)							AT2G36255	NA
AT4G38530	1.46713	PHOSPHOLIPASE C1 (PLC1)					AT3G03272	0.104939								AT2G36985	NA	ROTUNDIFOLIA4 (ROT4)
AT3G01570	1.46914						AT1G80540	0.105348								AT2G38544	NA
AT5G19870	1.46947						AT2G32790	0.105718								AT2G38990	NA
AT3G05480	1.47014	(RAD9)					AT1G02190	0.105927								AT2G39885	NA	MICRORNA393A (MIR393A)
AT1G66810	1.4714						AT1G15840	0.106086								AT2G40805	NA	MICRORNA319C (MIR319C)
AT4G14170	1.47702						AT3G46340	0.106944								AT2G41475	NA
AT4G21380	1.4793	RECEPTOR KINASE 3 (RK3)					AT3G19920	0.108511								AT2G42835	NA
AT3G55720	1.4816						AT3G23860	0.108566								AT2G43255	NA
AT3G23930	1.48199						AT3G10280	0.109085	3-KETOACYL-COA SYNTHASE 14 (KCS14)							AT3G01345	NA
AT5G49680	1.4847						AT1G03106	0.11006								AT3G02680	NA	NIJMEGEN BREAKAGE SYNDROME 1 (NBS1)
AT4G22900	1.48574						AT3G50710	0.110212								AT3G04525	NA
AT1G48100	1.48616						AT4G11040	0.110443								AT3G04765	NA	MICRORNA167C (MIR167C)
AT2G42800	1.488	RECEPTOR LIKE PROTEIN 29 (RLP29)					AT1G55440	0.110468								AT3G09285	NA	MICRORNA 2111A (MIR2111A)
AT3G20898	1.48815						AT4G16740	0.110626	TERPENE SYNTHASE 03 (TPS03)							AT3G10575	NA
AT1G06440	1.48992						AT1G48530	0.110962								AT3G11435	NA	MICRORNA172C (MIR172C)
AT3G03341	1.49079						AT5G48130	0.111334								AT3G14500	NA
AT3G05620	1.49507						AT4G15210	0.111499	BETA-AMYLASE 5 (BAM5)							AT3G15536	NA
AT1G04610	1.49992	YUCCA 3 (YUC3)					AT3G52440	0.11154								AT3G15935	NA
AT5G66960	1.50367						AT4G31710	0.112449	GLUTAMATE RECEPTOR 2.4 (GLR2.4)							AT3G16432	NA
AT4G30250	1.50811						AT5G05657	0.112755								AT3G17155	NA
AT1G23465	1.51112						AT5G23790	0.112806	GALACTINOL SYNTHASE 5 (GolS5)							AT3G18217	NA	MICRORNA157C (MIR157C)
AT3G57920	1.51141	SQUAMOSA PROMOTER BINDING PROTEIN-LIKE 15 (SPL15)					AT2G22760	0.113266								AT3G18827	NA	MICRORNA868A (MIR868A)
AT3G12540	1.51549						AT3G60010	0.113625	SKP1-LIKE 13 (SK13)							AT3G19080	NA
AT4G10910	1.52105						AT3G30725	0.114645	GLUTAMINE DUMPER 6 (GDU6)							AT3G20155	NA
AT4G26580	1.5212						AT1G15320	0.114649								AT3G20705	NA
AT4G14820	1.52213						AT5G45240	0.114814								AT3G20990	NA
AT4G14090	1.52345						AT2G13680	0.114908	CALLOSE SYNTHASE 5 (CALS5)							AT3G21010	NA
AT1G01840	1.52856						AT1G48990	0.115874								AT3G21020	NA
AT2G36270	1.53286	ABA INSENSITIVE 5 (ABI5)					AT5G11210	0.116393	GLUTAMATE RECEPTOR 2.5 (GLR2.5)							AT3G21030	NA
AT2G47820	1.53565						AT4G28365	0.117533	EARLY NODULIN-LIKE PROTEIN 3 (ENODL3)							AT3G21040	NA
AT5G25880	1.53609	NADP-MALIC ENZYME 3 (NADP-ME3)					AT5G07200	0.117734	GIBBERELLIN 20-OXIDASE 3 (GA20OX3)							AT3G21933	NA
AT1G09950	1.54318	RESPONSE TO ABA AND SALT 1 (RAS1)					AT3G17980	0.118274	C2 DOMAIN (C2)							AT3G21937	NA
AT1G07490	1.54356	ROTUNDIFOLIA LIKE 3 (RTFL3)					AT4G28340	0.118337								AT3G21965	NA
AT1G16440	1.55307	ROOT HAIR SPECIFIC 3 (RSH3)					AT4G23882	0.120338								AT3G21985	NA
AT5G02200	1.55314	FAR-RED-ELONGATED HYPOCOTYL1-LIKE (FHL)					AT3G14320	0.120982								AT3G22340	NA
AT2G34980	1.55335	(SETH1)					AT2G14290	0.121374								AT3G23270	NA
AT4G37900	1.55387						AT1G70640	0.121499								AT3G23633	NA
AT5G04700	1.55473						AT1G73000	0.121618	PYR1-LIKE 3 (PYL3)							AT3G23870	NA
AT4G25350	1.55492	SHORT HYPOCOTYL UNDER BLUE1 (SHB1)					AT1G65480	0.122378	FLOWERING LOCUS T (FT)							AT3G25630	NA
AT5G27680	1.55619	RECQ HELICASE SIM (RECQSIM)					AT1G19780	0.122941	CYCLIC NUCLEOTIDE GATED CHANNEL 8 (CNGC8)							AT3G25815	NA
AT1G72220	1.55666						AT2G21490	0.123726	DEHYDRIN LEA (LEA)							AT3G26815	NA	MICRORNA169K (MIR169K)
AT1G16515	1.55961						AT3G61120	0.124146	AGAMOUS-LIKE 13 (AGL13)							AT3G26816	NA	MICRORNA169L (MIR169L)
AT1G01570	1.56114						AT2G29350	0.124465	SENESCENCE-ASSOCIATED GENE 13 (SAG13)							AT3G26818	NA	MICRORNA169M (MIR169M)
AT3G60580	1.56518						AT2G38240	0.124659								AT3G26934	NA
AT1G50270	1.56526						AT4G38870	0.124719								AT3G28240	NA
AT1G73340	1.56572						AT1G58225	0.125152								AT3G28290	NA	(AT14A)
AT1G30515	1.56669						AT4G01500	0.125166	NGATHA4 (NGA4)							AT3G28350	NA
AT5G18370	1.56726						AT1G22760	0.125771	POLY(A) BINDING PROTEIN 3 (PAB3)							AT3G28370	NA
AT2G18450	1.56742	SUCCINATE DEHYDROGENASE 1-2 (SDH1-2)					AT5G06650	0.126027	GLABROUS INFLORESCENCE STEMS 2 (GIS2)							AT3G28540	NA
AT5G55830	1.57086						AT1G63030	0.126085	DWARF AND DELAYED FLOWERING 2 (ddf2)							AT3G28855	NA
AT3G04690	1.57209	ANXUR1 (ANX1)					AT2G43580	0.126376								AT3G29640	NA
AT1G71490	1.57273						AT2G02700	0.12662								AT3G29798	NA
AT3G14170	1.57298						AT5G61620	0.126958								AT3G30110	NA
AT5G19580	1.57637						AT5G26150	0.127078								AT3G30120	NA
AT4G19650	1.57684						AT3G50170	0.127389								AT3G30281	NA
AT3G47950	1.578	H(+)-ATPASE 4 (HA4)					AT3G02670	0.127941								AT3G30345	NA
AT1G04778	1.57812						AT4G15460	0.128243								AT3G30727	NA
AT4G05220	1.57871						AT4G03298	0.128778								AT3G30839	NA
AT1G74810	1.58104	(BOR5)					AT5G51950	0.129191								AT3G31023	NA
AT1G59860	1.58149						AT2G34360	0.129277								AT3G31420	NA
AT4G02170	1.58253						AT2G41445	0.129373								AT3G31425	NA
AT3G61250	1.58452	MYB DOMAIN PROTEIN 17 (MYB17)					AT4G10465	0.129375								AT3G41979	NA
AT5G61370	1.58474						AT1G70910	0.130061	DESPIERTO (DEP)							AT3G43100	NA
AT5G24280	1.58623	GAMMA-IRRADIATION AND MITOMYCIN C INDUCED 1 (GMI1)					AT4G02780	0.131411	GA REQUIRING 1 (GA1)							AT3G43820	NA
AT2G46940	1.58967						AT3G27490	0.131527								AT3G43825	NA
AT5G37440	1.59011						AT2G05530	0.132481								AT3G43990	NA
AT3G14730	1.59048						AT1G34480	0.132941								AT3G44425	NA
AT5G58360	1.59098	OVATE FAMILY PROTEIN 3 (OFP3)					AT1G73325	0.133122								AT3G44640	NA
AT4G14380	1.59269						AT2G14070	0.133611								AT3G44757	NA
AT1G02520	1.5933	ATP-BINDING CASSETTE B11 (ABCB11)					AT1G58330	0.133979	(ZW2)							AT3G44765	NA
AT3G50190	1.5935						AT5G22570	0.134121	WRKY DNA-BINDING PROTEIN 38 (WRKY38)							AT3G44870	NA
AT5G11590	1.59486	TINY2 (TINY2)					AT1G26410	0.134637								AT3G45935	NA
AT5G42760	1.59632						AT1G80090	0.13469	CBS DOMAIN CONTAINING PROTEIN 4 (CBSX4)							AT3G46186	NA
AT2G33380	1.59827	RESPONSIVE TO DESSICATION 20 (RD20)					AT1G22680	0.135391								AT3G46345	NA
AT2G34180	1.59834	CBL-INTERACTING PROTEIN KINASE 13 (CIPK13)					AT4G15750	0.135642								AT3G47021	NA
AT5G02430	1.60011						AT4G32540	0.135866	YUCCA 1 (YUC1)							AT3G47470	NA	LIGHT-HARVESTING CHLOROPHYLL-PROTEIN COMPLEX I SUBUNIT A4 (LHCA4)
AT5G46115	1.6021						AT5G41820	0.137326	RAB GERANYLGERANYL TRANSFERASE ALPHA SUBUNIT 2 (RGTA2)							AT3G47610	NA
AT2G32510	1.6029	MITOGEN-ACTIVATED PROTEIN KINASE KINASE KINASE 17 (MAPKKK17)					AT4G03450	0.137336								AT3G48231	NA	LOW-MOLECULAR-WEIGHT CYSTEINE-RICH 48 (LCR48)
AT5G07720	1.60327	XYLOGLUCAN XYLOSYLTRANSFERASE 3 (XXT3)					AT2G22180	0.137636								AT3G48745	NA
AT2G45120	1.60711						AT3G45060	0.138327	HIGH AFFINITY NITRATE TRANSPORTER 2.6 (NRT2.6)							AT3G49765	NA
AT1G10460	1.6091	GERMIN-LIKE PROTEIN 7 (GLP7)					AT3G55180	0.138379								AT3G50295	NA
AT1G64380	1.61449						AT3G54340	0.138842	APETALA 3 (AP3)							AT3G50376	NA
AT4G27480	1.61739						AT3G27250	0.13893								AT3G50400	NA
AT3G55515	1.62094	ROTUNDIFOLIA LIKE 7 (RTFL7)					AT3G13660	0.139364								AT3G51030	NA	THIOREDOXIN H-TYPE 1 (TRX1)
AT1G63020	1.62206	NUCLEAR RNA POLYMERASE D1A (NRPD1A)					AT1G29860	0.139669	WRKY DNA-BINDING PROTEIN 71 (WRKY71)							AT3G52003	NA
AT1G09540	1.62987	MYB DOMAIN PROTEIN 61 (MYB61)					AT5G43840	0.139967	HEAT SHOCK TRANSCRIPTION FACTOR A6A (HSFA6A)							AT3G52565	NA
AT5G57500	1.63037						AT2G30770	0.140063	CYTOCHROME P450, FAMILY 71, SUBFAMILY A, POLYPEPTIDE 13 (CYP71A13)							AT3G52680	NA
AT3G53310	1.63067						AT1G67025	0.140533								AT3G52690	NA
AT3G22450	1.63355						AT4G19925	0.14134								AT3G53294	NA
AT1G48580	1.6382						AT4G29770	0.141409								AT3G53965	NA
AT3G09240	1.64163						AT5G04730	0.14221								AT3G55512	NA	MICRORNA172D (MIR172D)
AT2G22200	1.64596						AT2G44070	0.142641								AT3G56277	NA
AT5G42370	1.64641						AT4G08868	0.142837								AT3G57140	NA	SUGAR-DEPENDENT 1-LIKE (SDP1-LIKE)
AT5G11440	1.64649	CTC-INTERACTING DOMAIN 5 (CID5)					AT5G55507	0.143191								AT3G58347	NA
AT4G24450	1.64671	PHOSPHOGLUCAN, WATER DIKINASE (PWD)					AT2G02310	0.144868	PHLOEM PROTEIN 2-B6 (PP2-B6)							AT3G58370	NA
AT4G26830	1.65171						AT4G10020	0.146556	HYDROXYSTEROID DEHYDROGENASE 5 (HSD5)							AT3G58380	NA
AT3G56470	1.65434						AT1G31990	0.146961								AT3G58400	NA
AT3G02840	1.65612						AT5G46830	0.148861	NACL-INDUCIBLE GENE 1 (NIG1)							AT3G62350	NA
AT3G02030	1.66516						AT4G15440	0.148977	HYDROPEROXIDE LYASE 1 (HPL1)							AT3G62520	NA
AT1G04540	1.66565						AT5G24130	0.149643								AT3G62830	NA	(AUD1)
AT1G26540	1.66771						AT1G57670	0.149868								AT4G00225	NA
AT1G64110	1.67105	DUO1-ACTIVATED ATPASE 1 (DAA1)					AT2G27220	0.149938	BEL1-LIKE HOMEODOMAIN 5 (BLH5)							AT4G00230	NA	XYLEM SERINE PEPTIDASE 1 (XSP1)
AT3G16890	1.67491	PENTATRICOPEPTIDE (PPR) DOMAIN PROTEIN 40 (PPR40)					AT4G05470	0.150404								AT4G00891	NA
AT3G18630	1.67665	URACIL DNA GLYCOSYLASE (UNG)					AT4G02320	0.151512								AT4G01355	NA
AT1G35710	1.67863						AT3G01700	0.152715	ARABINOGALACTAN PROTEIN 11 (AGP11)							AT4G01533	NA
AT3G50310	1.68149	MITOGEN-ACTIVATED PROTEIN KINASE KINASE KINASE 20 (MAPKKK20)					AT1G24480	0.152767								AT4G01830	NA	ATP-BINDING CASSETTE B5 (ABCB5)
AT1G27880	1.6868						AT5G02110	0.152769	CYCLIN D7;1 (CYCD7;1)							AT4G01975	NA
AT1G22830	1.69058						AT5G20710	0.152781	BETA-GALACTOSIDASE 7 (BGAL7)							AT4G05105	NA	MICRORNA397A (MIR397A)
AT5G05630	1.69074	RESISTANT TO METHYL VIOLOGEN 1 (RMV1)					AT1G12130	0.152988								AT4G05500	NA
AT1G11300	1.69082						AT1G68610	0.153073	PLANT CADMIUM RESISTANCE 11 (PCR11)							AT4G06700	NA
AT4G21480	1.69174	SUGAR TRANSPORTER PROTEIN 12 (STP12)					AT5G51800	0.153295								AT4G08090	NA
AT5G04660	1.6934	CYTOCHROME P450, FAMILY 77, SUBFAMILY A, POLYPEPTIDE 4 (CYP77A4)					AT3G21520	0.153302	DUF679 DOMAIN MEMBRANE PROTEIN 1 (DMP1)							AT4G09468	NA
AT1G68110	1.69406						AT3G44350	0.153356	NAC DOMAIN CONTAINING PROTEIN 61 (NAC061)							AT4G09470	NA
AT2G19650	1.69431						AT3G44755	0.153837								AT4G09644	NA
AT1G62620	1.70242						AT1G66390	0.154522	MYB DOMAIN PROTEIN 90 (MYB90)							AT4G09930	NA
AT1G03920	1.70338						AT3G26120	0.155406	TERMINAL EAR1-LIKE 1 (TEL1)							AT4G09984	NA	LOW-MOLECULAR-WEIGHT CYSTEINE-RICH 34 (LCR34)
AT3G02850	1.70638	STELAR K+ OUTWARD RECTIFIER (SKOR)					AT1G04600	0.155688	MYOSIN XI A (XIA)							AT4G10170	NA
AT5G10570	1.70696						AT4G31830	0.155997								AT4G10340	NA	LIGHT HARVESTING COMPLEX OF PHOTOSYSTEM II 5 (LHCB5)
AT5G54470	1.70742						AT3G48640	0.156145								AT4G10345	NA	MICRORNA832A (MIR832A)
AT5G47510	1.70873						AT3G11920	0.156505								AT4G10600	NA
AT5G52020	1.71168						AT5G25990	0.157785								AT4G11400	NA
AT4G02750	1.71212						AT5G38160	0.15807								AT4G12160	NA
AT5G13150	1.7144	EXOCYST SUBUNIT EXO70 FAMILY PROTEIN C1 (EXO70C1)					AT5G56300	0.158559	GIBBERELLIC ACID METHYLTRANSFERASE 2 (GAMT2)							AT4G12180	NA
AT1G10000	1.72137						AT3G03260	0.160013	HOMEODOMAIN GLABROUS 8 (HDG8)							AT4G12275	NA
AT4G38390	1.72901	ROOT HAIR SPECIFIC 17 (RHS17)					AT5G09976	0.160896								AT4G12800	NA	PHOTOSYSTEM I SUBUNIT L (PSAL)
AT5G37670	1.72979						AT3G61400	0.160982								AT4G13075	NA	RALF-LIKE 30 (RALFL30)
AT1G67070	1.72994	DARK INDUCIBLE 9 (DIN9)					AT2G26390	0.161737								AT4G13262	NA
AT3G47830	1.73031						AT1G24520	0.161766	HOMOLOG OF BRASSICA CAMPESTRIS POLLEN PROTEIN 1 (BCP1)							AT4G13265	NA
AT5G10720	1.73186	HISTIDINE KINASE 5 (HK5)					AT1G04150	0.162485								AT4G13285	NA
AT4G35640	1.73258	SERINE ACETYLTRANSFERASE 3;2 (SERAT3;2)					AT5G22810	0.163213								AT4G13493	NA	MICRORNA850A (MIR850A)
AT3G25020	1.73666	RECEPTOR LIKE PROTEIN 42 (RLP42)					AT2G45130	0.163319	SPX DOMAIN GENE 3 (SPX3)							AT4G13494	NA	MICRORNA863A (MIR863A)
AT4G02360	1.73737						AT4G18335	0.163564								AT4G14460	NA
AT2G15760	1.74235						AT5G65080	0.163762	MADS AFFECTING FLOWERING 5 (MAF5)							AT4G15345	NA	CYTOCHROME P450, FAMILY 702, SUBFAMILY A, POLYPEPTIDE 4 PSEUDOGENE (CYP702A4P)
AT3G61950	1.7466						AT4G15350	0.163895	CYTOCHROME P450, FAMILY 705, SUBFAMILY A, POLYPEPTIDE 2 (CYP705A2)							AT4G15398	NA	CYTOCHROME P450, FAMILY 702, SUBFAMILY A, POLYPEPTIDE 7 PSEUDOGENE (CYP702A7P)
AT5G12920	1.74726						AT5G07560	0.164514	GLYCINE-RICH PROTEIN 20 (GRP20)							AT4G15410	NA	SERINE/THREONINE PROTEIN PHOSPHATASE 2A 55 KDA REGULATORY SUBUNIT B PRIME GAMMA (PUX5)
AT5G05810	1.74891	(ATL43)					AT2G34990	0.16483								AT4G16000	NA
AT2G37210	1.75261	LONELY GUY 3 (LOG3)					AT2G39330	0.165014	JACALIN-RELATED LECTIN 23 (JAL23)							AT4G16235	NA
AT1G10530	1.75352						AT2G03360	0.165205								AT4G17788	NA	MICRORNA160B (MIR160B)
AT2G20720	1.75597						AT5G50360	0.165572								AT4G19260	NA
AT1G68640	1.7579	PERIANTHIA (PAN)					AT5G60900	0.166358	RECEPTOR-LIKE PROTEIN KINASE 1 (RLK1)							AT4G19633	NA
AT4G32200	1.75937	(ASY2)					AT3G56350	0.16683								AT4G19780	NA
AT1G58160	1.76035	JACALIN-TYPE LECTIN REQUIRED FOR POTEXVIRUS RESISTANCE 1 (JAX1)					AT5G51760	0.167012	ABA-HYPERSENSITIVE GERMINATION 1 (AHG1)							AT4G19790	NA
AT5G07280	1.76205	EXCESS MICROSPOROCYTES1 (EMS1)					AT2G30830	0.167267								AT4G21363	NA
AT1G31880	1.76209	BREVIS RADIX (BRX)					AT1G07430	0.169289	HIGHLY ABA-INDUCED PP2C GENE 2 (HAI2)							AT4G21940	NA	CALCIUM-DEPENDENT PROTEIN KINASE 15 (CPK15)
AT1G26730	1.76607						AT2G15590	0.169464								AT4G22065	NA
AT1G16640	1.76726						AT3G22250	0.170128								AT4G22066	NA
AT1G63580	1.76825						AT1G02450	0.170334	NIM1-INTERACTING 1 (NIMIN1)							AT4G23100	NA	GLUTAMATE-CYSTEINE LIGASE (GSH1)
AT1G15900	1.76834						AT2G41850	0.170467	POLYGALACTURONASE ABSCISSION ZONE A. THALIANA (PGAZAT)							AT4G23364	NA
AT1G19490	1.77691						AT4G16820	0.170883	PHOSPHOLIPASE A I BETA 2 (PLA-I{beta]2)							AT4G23375	NA	MICRORNA845B (MIR845B)
AT5G16170	1.77748						AT4G37950	0.171024								AT4G23387	NA	MICRORNA845A (MIR845A)
AT3G14360	1.78181						AT3G48300	0.171902	CYTOCHROME P450, FAMILY 71, SUBFAMILY A, POLYPEPTIDE 23 (CYP71A23)							AT4G23515	NA
AT1G02350	1.7839						AT5G52740	0.172029								AT4G23713	NA	MICRORNA319A (MIR319A)
AT1G14490	1.78415						AT4G26050	0.172234	PLANT INTRACELLULAR RAS GROUP-RELATED LRR 8 (PIRL8)							AT4G24652	NA
AT1G62130	1.78571						AT1G72100	0.172621								AT4G25435	NA
AT5G61430	1.7879	NAC DOMAIN CONTAINING PROTEIN 100 (NAC100)					AT1G68170	0.174288								AT4G26700	NA	FIMBRIN 1 (FIM1)
AT2G26480	1.78929	UDP-GLUCOSYL TRANSFERASE 76D1 (UGT76D1)					AT3G04510	0.174541	LIGHT SENSITIVE HYPOCOTYLS 2 (LSH2)							AT4G27597	NA
AT1G53790	1.79021						AT5G50750	0.175018	REVERSIBLY GLYCOSYLATED POLYPEPTIDE 4 (RGP4)							AT4G29285	NA	LOW-MOLECULAR-WEIGHT CYSTEINE-RICH 24 (LCR24)
AT4G37295	1.79144						AT4G35690	0.175129								AT4G29290	NA	LOW-MOLECULAR-WEIGHT CYSTEINE-RICH 26 (LCR26)
AT1G63930	1.80564	FROM THE CZECH 'ROH' MEANING 'CORNER' (ROH1)					AT5G56960	0.175883								AT4G29980	NA
AT2G34920	1.80566	EMBRYO SAC DEVELOPMENT ARREST 18 (EDA18)					AT4G37780	0.176066	MYB DOMAIN PROTEIN 87 (MYB87)							AT4G30067	NA	LOW-MOLECULAR-WEIGHT CYSTEINE-RICH 63 (LCR63)
AT1G59640	1.80707	BIG PETAL P (BPEP)					AT4G10500	0.176165								AT4G33850	NA
AT3G02990	1.80864	HEAT SHOCK TRANSCRIPTION FACTOR A1E (HSFA1E)					AT1G10385	0.177122								AT4G35400	NA
AT3G03450	1.8097	RGA-LIKE 2 (RGL2)					AT1G04500	0.177214								AT4G35820	NA
AT3G16980	1.81637	(NRPB9A)					AT3G13130	0.177452								AT5G01530	NA	LIGHT HARVESTING COMPLEX PHOTOSYSTEM II (LHCB4.1)
AT5G10040	1.81815						AT3G24065	0.178987								AT5G02035	NA	MICRORNA 2111B (MIR2111B)
AT5G08600	1.82082						AT1G12672	0.179132								AT5G04210	NA
AT4G30700	1.82156	MITOCHONDRIAL EDITING FACTOR29 (MEF29)					AT2G21260	0.180913								AT5G05025	NA
AT5G14110	1.82202						AT5G36870	0.180917	GLUCAN SYNTHASE-LIKE 9 (GSL09)							AT5G05070	NA
AT3G50850	1.82825						AT5G46950	0.18094								AT5G05598	NA
AT1G74360	1.83183						AT5G61890	0.180959								AT5G06278	NA
AT4G31110	1.83539						AT3G24650	0.181764	ABA INSENSITIVE 3 (ABI3)							AT5G06634	NA
AT4G18830	1.83789	OVATE FAMILY PROTEIN 5 (OFP5)					AT3G51810	0.182612	LATE EMBRYOGENESIS ABUNDANT 1 (EM1)							AT5G06740	NA
AT3G03580	1.8406						AT2G17050	0.182883								AT5G09755	NA
AT3G51380	1.84294	IQ-DOMAIN 20 (IQD20)					AT1G12490	0.183737								AT5G10278	NA
AT5G11780	1.84843						AT5G25230	0.183817								AT5G10670	NA
AT5G18810	1.85287	SC35-LIKE SPLICING FACTOR 28 (SCL28)					AT4G18980	0.18419	ATS40-3 (AtS40-3)							AT5G15110	NA
AT1G02800	1.85419	CELLULASE 2 (CEL2)					AT1G71000	0.184673								AT5G15320	NA
AT3G26830	1.8557	PHYTOALEXIN DEFICIENT 3 (PAD3)					AT1G22340	0.185481	UDP-GLUCOSYL TRANSFERASE 85A7 (UGT85A7)							AT5G16567	NA
AT3G18020	1.86146						AT2G30220	0.185628								AT5G23212	NA
AT1G11125	1.86201						AT3G12410	0.185713								AT5G23665	NA
AT5G10410	1.86336						AT5G43570	0.185768								AT5G24065	NA
AT3G19620	1.86473						AT1G64160	0.186156	DIRIGENT PROTEIN 5 (DIR5)							AT5G24205	NA
AT1G48560	1.86869						AT1G22480	0.186191								AT5G24206	NA
AT2G46440	1.8714	CYCLIC NUCLEOTIDE-GATED CHANNELS (CNGC11)					AT5G38120	0.186988	(4CL8)							AT5G24240	NA
AT1G09040	1.87839						AT3G03240	0.187405								AT5G24250	NA
AT5G39030	1.88353						AT2G02250	0.187939	PHLOEM PROTEIN 2-B2 (PP2-B2)							AT5G24557	NA
AT1G05220	1.88612						AT1G78760	0.188335								AT5G25305	NA
AT2G21820	1.88952						AT3G32047	0.189411								AT5G25955	NA
AT4G21500	1.89145						AT3G59070	0.18994								AT5G26015	NA
AT1G23060	1.89825						AT1G18280	0.190219								AT5G26146	NA
AT3G23330	1.89848						AT3G12880	0.190229								AT5G26147	NA	MICRORNA156F (MIR156F)
AT5G52630	1.89955	MITOCHONDRIAL RNAEDITING FACTOR 1 (MEF1)					AT1G44318	0.190463	(hemb2)							AT5G27035	NA
AT5G42280	1.90261						AT1G59810	0.190608	AGAMOUS-LIKE 50 (AGL50)							AT5G27037	NA
AT3G54270	1.90331						AT1G21890	0.19222								AT5G27882	NA
AT2G26520	1.90853						AT2G43470	0.192518								AT5G28240	NA
AT3G10290	1.91716						AT1G78720	0.192572								AT5G28515	NA
AT3G58820	1.92247						AT5G09500	0.192915								AT5G33350	NA
AT1G62950	1.92299						AT2G41610	0.194053								AT5G33405	NA
AT1G69440	1.92389	ARGONAUTE7 (AGO7)					AT1G30190	0.194744								AT5G35341	NA
AT2G35340	1.93172	MATERNAL EFFECT EMBRYO ARREST 29 (MEE29)					AT1G48070	0.195158								AT5G35550	NA	TRANSPARENT TESTA 2 (TT2)
AT1G05640	1.94413						AT3G28007	0.195589	(SWEET4)							AT5G36190	NA
AT5G26790	1.94527						AT5G06490	0.195668								AT5G36293	NA
AT2G35730	1.94853						AT5G06380	0.196903								AT5G37140	NA
AT2G39370	1.95047	MEMBRANE-ASSOCIATED KINASE REGULATOR 4 (MAKR4)					AT2G35612	0.197412								AT5G37145	NA
AT1G02570	1.95199						AT3G45130	0.198629	LANOSTEROL SYNTHASE 1 (LAS1)							AT5G37330	NA
AT2G35030	1.95384						AT1G69150	0.198766								AT5G37476	NA
AT4G11140	1.95632	CYTOKININ RESPONSE FACTOR 1 (CRF1)					AT4G22510	0.202614								AT5G37732	NA
AT5G08360	1.96067						AT1G44740	0.202766								AT5G38005	NA
AT2G46660	1.96163	CYTOCHROME P450, FAMILY 78, SUBFAMILY A, POLYPEPTIDE 6 (CYP78A6)					AT5G51030	0.203403								AT5G38230	NA
AT3G18950	1.96398						AT2G41280	0.203889	(M10)							AT5G39260	NA	EXPANSIN A21 (EXPA21)
AT1G13040	1.96658						AT2G21720	0.204476								AT5G39635	NA	MICRORNA169C (MIR169C)
AT1G30010	1.9716	NUCLEAR MATURASE 1 (NMAT1)					AT5G21960	0.204518								AT5G39880	NA
AT1G19190	1.97208						AT1G69930	0.20496	GLUTATHIONE S-TRANSFERASE TAU 11 (GSTU11)							AT5G41494	NA
AT3G16650	1.973						AT3G04220	0.205078								AT5G41505	NA
AT5G44230	1.97425						AT4G12530	0.205192								AT5G41663	NA	MICRORNA319B (MIR319B)
AT1G29640	1.97449						AT2G47190	0.205532	MYB DOMAIN PROTEIN 2 (MYB2)							AT5G42232	NA
AT1G67035	1.97605						AT3G46710	0.205811								AT5G43035	NA
AT3G01990	1.97731	ACT DOMAIN REPEAT 6 (ACR6)					AT5G44620	0.206269	CYTOCHROME P450, FAMILY 706, SUBFAMILY A, POLYPEPTIDE 3 (CYP706A3)							AT5G43105	NA
AT2G30820	1.97735						AT1G01680	0.206319	PLANT U-BOX 54 (PUB54)							AT5G43196	NA
AT4G34410	1.97806	REDOX RESPONSIVE TRANSCRIPTION FACTOR 1 (RRTF1)					AT2G32830	0.206406	PHOSPHATE TRANSPORTER 1;5 (PHT1;5)							AT5G44555	NA
AT4G13750	1.98134	NO VEIN (NOV)					AT5G42610	0.206408								AT5G44578	NA
AT1G74890	1.98136	RESPONSE REGULATOR 15 (ARR15)					AT3G12203	0.20829	SERINE CARBOXYPEPTIDASE-LIKE 17 (scpl17)							AT5G44980	NA
AT5G59490	1.9825						AT1G65330	0.208492	PHERES1 (PHE1)							AT5G46120	NA
AT5G59020	1.9881						AT5G01380	0.209398								AT5G46875	NA
AT4G19645	1.99008						AT2G25820	0.209512	ETHYLENE AND SALT INDUCIBLE 2 (ESE2)							AT5G47280	NA	ADR1-LIKE 3 (ADR1-L3)
AT5G06940	1.99327						AT4G08360	0.210182								AT5G49615	NA	TRANS-ACTING SIRNA3B (TAS3b)
AT3G14440	1.99511	NINE-CIS-EPOXYCAROTENOID DIOXYGENASE 3 (NCED3)					AT1G28170	0.210838	SULPHOTRANSFERASE 7 (SOT7)							AT5G50190	NA
AT2G37870	1.99563						AT4G36170	0.211293								AT5G50805	NA
AT5G43690	1.99925						AT4G09850	0.212467								AT5G50940	NA
AT1G24090	1.99996						AT3G20360	0.213629								AT5G51280	NA
AT2G17830	2.00235						AT2G15010	0.213725								AT5G52055	NA
AT2G41190	2.00306						AT5G40310	0.214217								AT5G52145	NA
AT1G77310	2.00384						AT4G09920	0.215124								AT5G52700	NA
AT1G03340	2.00655						AT4G39130	0.216232								AT5G53487	NA
AT1G18750	2.00941	AGAMOUS-LIKE 65 (AGL65)					AT1G76210	0.216664								AT5G53720	NA
AT1G10040	2.0102						AT4G21930	0.216723								AT5G54206	NA
AT1G17920	2.01027	HOMEODOMAIN GLABROUS 12 (HDG12)					AT5G66816	0.217023								AT5G54215	NA
AT4G29920	2.01693						AT1G48820	0.220129								AT5G54220	NA
AT1G02650	2.0178						AT5G35660	0.221517								AT5G54365	NA
AT1G09812	2.02016						AT3G10590	0.221775								AT5G54590	NA	CALCIUM/CALMODULIN-REGULATED RECEPTOR-LIKE KINASE 1 (CRLK1)
AT3G25250	2.02441	(AGC2-1)					AT2G42830	0.224105	SHATTERPROOF 2 (SHP2)							AT5G56061	NA
AT1G55610	2.02727	BRI1 LIKE (BRL1)					AT2G32460	0.226305	MYB DOMAIN PROTEIN 101 (MYB101)							AT5G60580	NA
AT3G09730	2.03392						AT4G25950	0.226644	VACUOLAR ATP SYNTHASE G3 (VATG3)							AT5G60978	NA
AT3G04380	2.03734	(SUVR4)					AT5G38750	0.227942								AT5G66570	NA	PS II OXYGEN-EVOLVING COMPLEX 1 (PSBO1)
AT2G19400	2.04428						AT2G13810	0.228465	AGD2-LIKE DEFENSE RESPONSE PROTEIN 1 (ALD1)							AT5G36250	NA
AT3G23020	2.04459						AT5G54610	0.229298	ANKYRIN (ANK)
AT5G61350	2.04516						AT1G28590	0.230873
AT5G14770	2.04551						AT3G60730	0.231118
AT1G72120	2.0473						AT1G68460	0.231509	ISOPENTENYLTRANSFERASE 1 (IPT1)
AT3G02000	2.04791	(ROXY1)					AT1G50650	0.231977
AT5G55680	2.05158						AT1G28160	0.232064
AT1G05680	2.05453	URIDINE DIPHOSPHATE GLYCOSYLTRANSFERASE 74E2 (UGT74E2)					AT2G33350	0.232283
AT4G27460	2.05638	CBS DOMAIN CONTAINING PROTEIN 5 (CBSX5)					AT1G65850	0.232969
AT3G16490	2.0567	IQ-DOMAIN 26 (IQD26)					AT5G01120	0.233041
AT4G10390	2.05777						AT1G33670	0.233074
AT4G07960	2.05866	CELLULOSE-SYNTHASE-LIKE C12 (CSLC12)					AT1G12980	0.233207	ENHANCER OF SHOOT REGENERATION 1 (ESR1)
AT4G02420	2.05938						AT3G24780	0.233536
AT3G63370	2.06046	ORGANELLE TRANSCRIPT PROCESSING 86 (OTP86)					AT5G59310	0.234338	LIPID TRANSFER PROTEIN 4 (LTP4)
AT3G07900	2.0635						AT2G46970	0.234467	PHYTOCHROME INTERACTING FACTOR 3-LIKE 1 (PIL1)
AT4G14050	2.064						AT5G46140	0.238642
AT4G12450	2.06548						AT3G48290	0.239385	CYTOCHROME P450, FAMILY 71, SUBFAMILY A, POLYPEPTIDE 24 (CYP71A24)
AT3G10200	2.06736						AT2G28420	0.239936	GLYOXYLASE I 8 (GLYI8)
AT5G06470	2.06869						AT1G19630	0.240053	CYTOCHROME P450, FAMILY 722, SUBFAMILY A, POLYPEPTIDE 1 (CYP722A1)
AT1G51090	2.06905						AT3G15280	0.240244
AT5G11100	2.07374	(SYTD)					AT2G19410	0.240361
AT5G47530	2.07535						AT1G61920	0.240837
AT2G46380	2.07586						AT2G37720	0.241393	TRICHOME BIREFRINGENCE-LIKE 15 (TBL15)
AT2G34010	2.08129						AT2G21610	0.243241	PECTINESTERASE 11 (PE11)
AT5G42655	2.08217						AT2G32890	0.244111	RALF-LIKE 17 (RALFL17)
AT2G38070	2.08716						AT3G28590	0.244671
AT4G11370	2.09386	RING-H2 FINGER A1A (RHA1A)					AT5G55780	0.246217
AT2G45480	2.09398	GROWTH-REGULATING FACTOR 9 (GRF9)					AT4G18650	0.247319
AT5G14470	2.09672						AT1G55640	0.247369	PRENYLATED RAB ACCEPTOR 1.G1 (PRA1.G1)
AT2G29260	2.0982						AT2G36640	0.2474	EMBRYONIC CELL PROTEIN 63 (ECP63)
AT1G73690	2.09922	CYCLIN-DEPENDENT KINASE D1;1 (CDKD1;1)					AT3G58060	0.248569
AT5G40060	2.10004						AT3G12910	0.248758
AT5G07810	2.10022						AT1G14880	0.250212	PLANT CADMIUM RESISTANCE 1 (PCR1)
AT3G08800	2.10587	SHORT-ROOT INTERACTING EMBRYONIC LETHAL (SIEL)					AT5G61850	0.250731	LEAFY (LFY)
AT5G57190	2.10714	PHOSPHATIDYLSERINE DECARBOXYLASE 2 (PSD2)					AT2G02000	0.251164	GLUTAMATE DECARBOXYLASE 3 (GAD3)
AT4G22790	2.10912						AT3G14880	0.251525
AT1G38131	2.10984						AT1G47510	0.252396	INOSITOL POLYPHOSPHATE 5-PHOSPHATASE 11 (5PTASE11)
AT2G47750	2.11152	PUTATIVE INDOLE-3-ACETIC ACID-AMIDO SYNTHETASE GH3.9 (GH3.9)					AT3G45860	0.253107	CYSTEINE-RICH RLK (RECEPTOR-LIKE PROTEIN KINASE) 4 (CRK4)
AT3G19470	2.11237						AT1G07645	0.253796	DESSICATION-INDUCED 1VOC SUPERFAMILY PROTEIN (DSI-1VOC)
AT4G03330	2.11443	SYNTAXIN OF PLANTS 123 (SYP123)					AT1G63910	0.254094	MYB DOMAIN PROTEIN 103 (AtMYB103)
AT3G14570	2.11809	GLUCAN SYNTHASE-LIKE 4 (GSL04)					AT5G48550	0.255786
AT5G44820	2.12041						AT1G72490	0.257241
AT2G34340	2.12244						AT1G50720	0.260107
AT1G79310	2.13236	METACASPASE 7 (MC7)					AT5G21150	0.260237	ARGONAUTE 9 (AGO9)
AT2G43840	2.13623	UDP-GLYCOSYLTRANSFERASE 74 F1 (UGT74F1)					AT4G15280	0.260866	UDP-GLUCOSYL TRANSFERASE 71B5 (UGT71B5)
AT2G43480	2.13708						AT1G66960	0.261457	(LUP5)
AT1G71140	2.13975						AT4G28110	0.263233	MYB DOMAIN PROTEIN 41 (MYB41)
AT3G27330	2.14059						AT5G38800	0.263292	BASIC LEUCINE-ZIPPER 43 (bZIP43)
AT3G56730	2.14439						AT1G04445	0.264185
AT4G39600	2.14513						AT3G27025	0.264532
AT5G09540	2.14518						AT3G28917	0.264673	MINI ZINC FINGER 2 (MIF2)
AT4G21230	2.14662	CYSTEINE-RICH RLK (RECEPTOR-LIKE PROTEIN KINASE) 27 (CRK27)					AT3G10780	0.265731
AT4G21120	2.15394	AMINO ACID TRANSPORTER 1 (AAT1)					AT2G27250	0.266401	CLAVATA3 (CLV3)
AT2G39560	2.15779						AT3G24230	0.267177
AT1G03270	2.15913						AT3G49630	0.267516
AT3G25882	2.16118	NIM1-INTERACTING 2 (NIMIN-2)					AT1G75920	0.268415
AT5G41610	2.16164	CATION/H+ EXCHANGER 18 (CHX18)					AT5G40800	0.268759
AT1G01200	2.1619	RAB GTPASE HOMOLOG A3 (RABA3)					AT1G30160	0.269715
AT4G02280	2.16819	SUCROSE SYNTHASE 3 (SUS3)					AT5G22200	0.270677
AT5G06310	2.16893	PROTECTION OF TELOMERES 1B (AtPOT1b)					AT2G19980	0.27214
AT4G14860	2.16943	OVATE FAMILY PROTEIN 11 (OFP11)					AT5G17830	0.272968
AT1G11420	2.17023	DOMAIN OF UNKNOWN FUNCTION 724 2 (DUF2)					AT1G54020	0.273472
AT3G62280	2.17163						AT5G39720	0.274252	AVIRULENCE INDUCED GENE 2 LIKE PROTEIN (AIG2L)
AT3G57600	2.17997						AT2G45135	0.274269
AT5G40030	2.18046						AT2G42990	0.274381
AT3G49370	2.18144						AT2G45410	0.275119	LOB DOMAIN-CONTAINING PROTEIN 19 (LBD19)
AT4G33925	2.18222	SUPPRESSOR OF SNI1 2 (SSN2)					AT3G30530	0.275517	BASIC LEUCINE-ZIPPER 42 (bZIP42)
AT3G26230	2.18227	CYTOCHROME P450, FAMILY 71, SUBFAMILY B, POLYPEPTIDE 24 (CYP71B24)					AT1G33100	0.275695
AT5G05330	2.18922						AT3G44290	0.276012	NAC DOMAIN CONTAINING PROTEIN 60 (NAC060)
AT1G31790	2.1948						AT1G71691	0.276924
AT3G47530	2.1962						AT1G49005	0.278181	CLAVATA3/ESR-RELATED 11 (CLE11)
AT4G25490	2.19953	C-REPEAT/DRE BINDING FACTOR 1 (CBF1)					AT1G76230	0.278251
AT4G38300	2.20615						AT4G20970	0.278563
AT2G41905	2.20662						AT1G56555	0.280331
AT5G42830	2.20734						AT4G09600	0.280798	GAST1 PROTEIN HOMOLOG 3 (GASA3)
AT5G55900	2.20847						AT3G30460	0.281606
AT5G50930	2.21291						AT2G05580	0.282284
AT4G38050	2.21294						AT3G22640	0.286001	(PAP85)
AT3G17130	2.21713						AT4G02160	0.286674
AT4G32950	2.21723						AT4G12350	0.287251	MYB DOMAIN PROTEIN 42 (MYB42)
AT1G61930	2.21806						AT4G11655	0.287418
AT5G18010	2.22133	SMALL AUXIN UP RNA 19 (SAUR19)					AT5G51930	0.289923
AT5G40840	2.22175	(SYN2)					AT2G36110	0.292474
AT5G04780	2.22458						AT3G58450	0.293168
AT1G23550	2.22597	SIMILAR TO RCD ONE 2 (SRO2)					AT3G15370	0.294636	EXPANSIN 12 (EXPA12)
AT4G39580	2.22645						AT5G09730	0.295541	BETA-XYLOSIDASE 3 (BXL3)
AT3G61360	2.22967						AT1G13370	0.297901
AT3G01070	2.23608	EARLY NODULIN-LIKE PROTEIN 16 (ENODL16)					AT1G04560	0.297908
AT5G67160	2.23906	ENHANCED PSEUDOMONAS SUSCEPTIBILTY 1 (EPS1)					AT2G45760	0.298582	BON ASSOCIATION PROTEIN 2 (BAP2)
AT2G17270	2.23985	PHOSPHATE TRANSPORTER 3;3 (PHT3;3)					AT5G49620	0.299726	MYB DOMAIN PROTEIN 78 (MYB78)
AT5G19100	2.24563						AT5G39000	0.300197
AT3G15720	2.24583						AT4G11720	0.30081	HAPLESS 2 (HAP2)
AT1G75110	2.24683	REDUCED RESIDUAL ARABINOSE 2 (RRA2)					AT4G35180	0.300821	LYS/HIS TRANSPORTER 7 (LHT7)
AT3G15990	2.25188	SULFATE TRANSPORTER 3;4 (SULTR3;4)					AT3G07260	0.301203
AT1G43910	2.2533						AT3G20710	0.302545
AT2G39435	2.25595	TON1 RECRUITING MOTIF 18 (TRM18)					AT3G15830	0.303397
AT5G25140	2.25599	CYTOCHROME P450, FAMILY 71, SUBFAMILY B, POLYPEPTIDE 13 (CYP71B13)					AT4G24010	0.303547	CELLULOSE SYNTHASE LIKE G1 (CSLG1)
AT1G16850	2.25611						AT5G41290	0.304185
AT1G59720	2.26095	CHLORORESPIRATORY REDUCTION28 (CRR28)					AT5G24040	0.304246
AT4G27660	2.26227						AT5G56200	0.304341
AT1G74490	2.2644						AT4G00870	0.306036
AT3G26960	2.26461						AT1G03710	0.30904
AT4G36830	2.26597	(HOS3-1)					AT1G25240	0.309993
AT2G33060	2.26627	RECEPTOR LIKE PROTEIN 27 (RLP27)					AT3G27473	0.310869
AT4G01910	2.2665						AT1G13609	0.312237
AT1G67820	2.26951						AT1G05510	0.313461
AT1G50590	2.26981						AT1G68240	0.314194
AT4G14850	2.2761	LOVASTATIN INSENSITIVE 1 (LOI1)					AT2G37370	0.314342
AT5G19020	2.27691	MITOCHONDRIAL EDITING FACTOR 18 (MEF18)					AT5G19810	0.314405
AT3G53170	2.27946						AT1G64940	0.315733	CYTOCHROME P450, FAMILY 87, SUBFAMILY A, POLYPEPTIDE 6 (CYP89A6)
AT3G25590	2.27992						AT5G02330	0.315935
AT5G05130	2.2813						AT1G52990	0.317427
AT1G52565	2.28417						AT5G67411	0.317541
AT3G52770	2.28425	LITTLE ZIPPER 3 (ZPR3)					AT4G01890	0.31897
AT1G49160	2.28544	(WNK7)					AT1G12064	0.320399
AT3G05190	2.28636						AT3G12890	0.322134	ACTIVATOR OF SPOMIN::LUC2 (ASML2)
AT4G27400	2.28949						AT4G00250	0.32274
AT3G60110	2.29008						AT5G60810	0.322769	ROOT MERISTEM GROWTH FACTOR 1 (RGF1)
AT5G10370	2.29596						AT5G40040	0.323052
AT1G58190	2.30736	RECEPTOR LIKE PROTEIN 9 (RLP9)					AT4G01930	0.323784
AT5G62820	2.31137						AT5G18910	0.323908
AT3G55150	2.31173	EXOCYST SUBUNIT EXO70 FAMILY PROTEIN H1 (EXO70H1)					AT2G36695	0.324323
AT3G21780	2.31343	UDP-GLUCOSYL TRANSFERASE 71B6 (UGT71B6)					AT1G70440	0.325768	SIMILAR TO RCD ONE 3 (SRO3)
AT4G12000	2.31591						AT4G04490	0.327222	CYSTEINE-RICH RLK (RECEPTOR-LIKE PROTEIN KINASE) 36 (CRK36)
AT5G54690	2.31992	GALACTURONOSYLTRANSFERASE 12 (GAUT12)					AT1G30660	0.327714
AT4G11900	2.32137						AT5G53810	0.327855
AT2G20770	2.32502	GCR2-LIKE 2 (GCL2)					AT5G45860	0.328767	PYR1-LIKE 11 (PYL11)
AT5G02190	2.32739	PROMOTION OF CELL SURVIVAL 1 (PCS1)					AT1G26870	0.33043	FEZ (FEZ)
AT5G46720	2.32808						AT1G05577	0.330555
AT3G16120	2.32871						AT2G14760	0.330954
AT1G67420	2.32989						AT1G47980	0.332715
AT2G43390	2.33521						AT1G17310	0.333169
AT5G04000	2.33831						AT1G19250	0.335863	FLAVIN-DEPENDENT MONOOXYGENASE 1 (FMO1)
AT4G28020	2.33896						AT1G19640	0.336039	JASMONIC ACID CARBOXYL METHYLTRANSFERASE (JMT)
[truncated: 7,111 more rows]
