# Supplementary material for: H2A monoubiquitination in Arabidopsis thaliana is generally independent of LHP1 and PRC2 activity
Source: Genome Biol. 2017 Apr 12;18:69. doi: 10.1186/s13059-017-1197-z (PMC5389094; doi:10.1186/s13059-017-1197-z)
Supplement: Supplementary file 4 — Supplementary Dataset S3: Genes exhibiting changes in H2AK121ub in lhp1. (XLSX 50 kb) [file 13059_2017_1197_MOESM4_ESM.xlsx]

## Sheet: Sheet1
Additional file 4: Dataset 3. Genes exhibiting changes in H2AK121ub in lhp1
Percentage indicates the levels of H2AK121ub marks relative to WT
H2AK121ub lhp1 60-80%								H2AK121ub lhp1 > 120%
AT1G20740								AT1G01183	MICRORNA165A (MIR165A)
AT1G25400								AT1G01670
AT1G35140	PHOSPHATE-INDUCED 1 (PHI-1)							AT1G01680	PLANT U-BOX 54 (PUB54)
AT1G47405								AT1G02065	SQUAMOSA PROMOTER BINDING PROTEIN-LIKE 8 (SPL8)
AT1G63650	ENHANCER OF GLABRA 3 (EGL3)							AT1G02310	ENDO-BETA-MANNANASE 1 (MAN1)
AT1G66090								AT1G02340	LONG HYPOCOTYL IN FAR-RED (HFR1)
AT1G66570	SUCROSE-PROTON SYMPORTER 7 (SUC7)							AT1G03710
AT1G72520	LIPOXYGENASE 4 (LOX4)							AT1G03840	MAGPIE (MGP)
AT1G80840	WRKY DNA-BINDING PROTEIN 40 (WRKY40)							AT1G04445
AT2G02250	PHLOEM PROTEIN 2-B2 (PP2-B2)							AT1G04625
AT2G17680								AT1G04660
AT2G26380								AT1G05230	HOMEODOMAIN GLABROUS 2 (HDG2)
AT2G27080								AT1G05300	ZINC TRANSPORTER 5 PRECURSOR (ZIP5)
AT2G28340	GATA TRANSCRIPTION FACTOR 13 (GATA13)							AT1G06080	DELTA 9 DESATURASE 1 (ADS1)
AT2G35290								AT1G06680	PHOTOSYSTEM II SUBUNIT P-1 (PSBP-1)
AT3G01830								AT1G07090	LIGHT SENSITIVE HYPOCOTYLS 6 (LSH6)
AT3G18150								AT1G07280
AT3G22060								AT1G07640	(OBP2)
AT3G28420								AT1G07680
AT3G32047								AT1G08320	TGACG (TGA) MOTIF-BINDING PROTEIN 9 (TGA9)
AT3G55940								AT1G09090	RESPIRATORY BURST OXIDASE HOMOLOG B (RBOHB)
AT4G04840	METHIONINE SULFOXIDE REDUCTASE B6 (MSRB6)							AT1G09350	GALACTINOL SYNTHASE 3 (GolS3)
AT4G08867								AT1G09930	OLIGOPEPTIDE TRANSPORTER 2 (OPT2)
AT4G14370								AT1G11370
AT5G09876								AT1G11850
AT5G13380								AT1G12070
AT5G17320	HOMEODOMAIN GLABROUS 9 (HDG9)							AT1G12180
AT5G35777								AT1G12490
AT5G41640								AT1G12630
								AT1G13290	DEFECTIVELY ORGANIZED TRIBUTARIES 5 (DOT5)
								AT1G13300	HYPERSENSITIVITY TO LOW PI-ELICITED PRIMARY ROOT SHORTENING 1 (HRS1)
								AT1G13670
								AT1G13680
								AT1G13710	CYTOCHROME P450, FAMILY 78, SUBFAMILY A, POLYPEPTIDE 5 (CYP78A5)
								AT1G14040
								AT1G14580
								AT1G14700	PURPLE ACID PHOSPHATASE 3 (PAP3)
								AT1G14730
								AT1G15360	SHINE 1 (SHN1)
								AT1G17150
								AT1G17190	GLUTATHIONE S-TRANSFERASE TAU 26 (GSTU26)
								AT1G17700	PRENYLATED RAB ACCEPTOR 1.F1 (PRA1.F1)
								AT1G17710	PHOSPHOETHANOLAMINE/PHOSPHOCHOLINE PHOSPHATASE 1 (PEPC1)
								AT1G18810
								AT1G19640	JASMONIC ACID CARBOXYL METHYLTRANSFERASE (JMT)
								AT1G20080	(SYTB)
								AT1G20340	DNA-DAMAGE-REPAIR/TOLERATION PROTEIN 112 (DRT112)
								AT1G20900	ESCAROLA (ESC)
								AT1G21310	EXTENSIN 3 (EXT3)
								AT1G21970	LEAFY COTYLEDON 1 (LEC1)
								AT1G21990
								AT1G22350
								AT1G22360	UDP-GLUCOSYL TRANSFERASE 85A2 (UGT85A2)
								AT1G22380	UDP-GLUCOSYL TRANSFERASE 85A3 (UGT85A3)
								AT1G22400	(UGT85A1)
								AT1G22760	POLY(A) BINDING PROTEIN 3 (PAB3)
								AT1G22910
								AT1G22990	HEAVY METAL ASSOCIATED ISOPRENYLATED PLANT PROTEIN 22 (HIPP22)
								AT1G23040
								AT1G23120
								AT1G23130
								AT1G23380	KNOTTED1-LIKE HOMEOBOX GENE 6 (KNAT6)
								AT1G24148
								AT1G24470	BETA-KETOACYL REDUCTASE 2 (KCR2)
								AT1G24480
								AT1G25250	INDETERMINATE(ID)-DOMAIN 16 (IDD16)
								AT1G26200
								AT1G26515
								AT1G26780	MYB DOMAIN PROTEIN 117 (MYB117)
								AT1G27040
								AT1G27660
								AT1G28080
								AT1G28300	LEAFY COTYLEDON 2 (LEC2)
								AT1G28310
								AT1G29050	TRICHOME BIREFRINGENCE-LIKE 38 (TBL38)
								AT1G29280	WRKY DNA-BINDING PROTEIN 65 (WRKY65)
								AT1G29920	CHLOROPHYLL A/B-BINDING PROTEIN 2 (CAB2)
								AT1G29930	CHLOROPHYLL A/B BINDING PROTEIN 1 (CAB1)
								AT1G30160
								AT1G30650	WRKY DNA-BINDING PROTEIN 14 (WRKY14)
								AT1G30700
								AT1G31173	MICRORNA167D (MIR167D)
								AT1G31310
								AT1G31620
								AT1G32240	KANADI 2 (KAN2)
								AT1G35830
								AT1G37140	MEI2 C-TERMINAL RRM ONLY LIKE 1 (MCT1)
								AT1G44800	SILIQUES ARE RED 1 (SIAR1)
								AT1G46480	WUSCHEL RELATED HOMEOBOX 4 (WOX4)
								AT1G47530
								AT1G48000	MYB DOMAIN PROTEIN 112 (MYB112)
								AT1G51355
								AT1G51500	ATP-BINDING CASSETTE G12 (ABCG12)
								AT1G53160	SQUAMOSA PROMOTER BINDING PROTEIN-LIKE 4 (SPL4)
								AT1G53350
								AT1G55110	INDETERMINATE(ID)-DOMAIN 7 (IDD7)
								AT1G55420	EMBRYO SAC DEVELOPMENT ARREST 11 (EDA11)
								AT1G55580	LATERAL SUPPRESSOR (LAS)
								AT1G55670	PHOTOSYSTEM I SUBUNIT G (PSAG)
								AT1G56020
								AT1G56520
								AT1G57800	VARIANT IN METHYLATION 5 (VIM5)
								AT1G59700	GLUTATHIONE S-TRANSFERASE TAU 16 (GSTU16)
								AT1G60950	(FED A)
								AT1G61660
								AT1G62030
								AT1G62510
								AT1G62630
								AT1G62710	BETA VACUOLAR PROCESSING ENZYME (BETA-VPE)
								AT1G62990	KNOTTED-LIKE HOMEOBOX OF ARABIDOPSIS THALIANA 7 (KNAT7)
								AT1G63040
								AT1G64030	SERPIN 3 (SRP3)
								AT1G64620
								AT1G64900	CYTOCHROME P450, FAMILY 89, SUBFAMILY A, POLYPEPTIDE 2 (CYP89A2)
								AT1G65620	ASYMMETRIC LEAVES 2 (AS2)
								AT1G66140	ZINC FINGER PROTEIN 4 (ZFP4)
								AT1G66320
								AT1G66725	MICRORNA163 (MIR163)
								AT1G67090	RIBULOSE BISPHOSPHATE CARBOXYLASE SMALL CHAIN 1A (RBCS1A)
								AT1G67195	MICRORNA414 (MIR414)
								AT1G67265	ROTUNDIFOLIA LIKE 21 (RTFL21)
								AT1G67740	PHOTOSYSTEM II BY (PSBY)
								AT1G67760
								AT1G67865
								AT1G68040
								AT1G68130	INDETERMINATE(ID)-DOMAIN 14 (IDD14)
								AT1G68480	JAGGED (JAG)
								AT1G68520
								AT1G68530	3-KETOACYL-COA SYNTHASE 6 (KCS6)
								AT1G68568
								AT1G68570
								AT1G68620
								AT1G68810
								AT1G69120	APETALA1 (AP1)
								AT1G69180	CRABS CLAW (CRC)
								AT1G69310	WRKY DNA-BINDING PROTEIN 57 (WRKY57)
								AT1G69810	WRKY DNA-BINDING PROTEIN 36 (WRKY36)
								AT1G69870	NITRATE TRANSPORTER 1.7 (NRT1.7)
								AT1G70270
								AT1G70690	HOPW1-1-INDUCED GENE1 (HWI1)
								AT1G70850	MLP-LIKE PROTEIN 34 (MLP34)
								AT1G70880
								AT1G71380	CELLULASE 3 (CEL3)
								AT1G71695
								AT1G71930	VASCULAR RELATED NAC-DOMAIN PROTEIN 7 (VND7)
								AT1G73830	BR ENHANCED EXPRESSION 3 (BEE3)
								AT1G74650	MYB DOMAIN PROTEIN 31 (MYB31)
								AT1G74660	MINI ZINC FINGER 1 (MIF1)
								AT1G75520	SHI-RELATED SEQUENCE 5 (SRS5)
								AT1G75710
								AT1G75880
								AT1G76110
								AT1G76490	HYDROXY METHYLGLUTARYL COA REDUCTASE 1 (HMG1)
								AT1G76830
								AT1G77145
								AT1G77160
								AT1G77700
								AT1G78170
								AT1G78460
								AT1G78490	CYTOCHROME P450, FAMILY 708, SUBFAMILY A, POLYPEPTIDE 3 (CYP708A3)
								AT1G78955	CAMELLIOL C SYNTHASE 1 (CAMS1)
								AT1G78960	LUPEOL SYNTHASE 2 (LUP2)
								AT1G79420
								AT1G79430	ALTERED PHLOEM DEVELOPMENT (APL)
								AT1G79840	GLABRA 2 (GL2)
								AT1G80110	PHLOEM PROTEIN 2-B11 (PP2-B11)
								AT2G01900
								AT2G01940	SHOOT GRAVITROPISM 5 (SGR5)
								AT2G02060
								AT2G02070	INDETERMINATE(ID)-DOMAIN 5 (IDD5)
								AT2G02080	INDETERMINATE(ID)-DOMAIN 4 (IDD4)
								AT2G02450	LONG VEGETATIVE PHASE 1 (LOV1)
								AT2G03190	SKP1-LIKE 16 (SK16)
								AT2G03500
								AT2G03710	SEPALLATA 4 (SEP4)
								AT2G05070	PHOTOSYSTEM II LIGHT HARVESTING COMPLEX GENE 2.2 (LHCB2.2)
								AT2G05100	PHOTOSYSTEM II LIGHT HARVESTING COMPLEX GENE 2.1 (LHCB2.1)
								AT2G05380	GLYCINE-RICH PROTEIN 3 SHORT ISOFORM (GRP3S)
								AT2G05410
								AT2G05520	GLYCINE-RICH PROTEIN 3 (GRP-3)
								AT2G05540
								AT2G07042
								AT2G14210	AGAMOUS-LIKE 44 (AGL44)
								AT2G14560	LATE UPREGULATED IN RESPONSE TO HYALOPERONOSPORA PARASITICA (LURP1)
								AT2G15020
								AT2G15610
								AT2G18060	VASCULAR RELATED NAC-DOMAIN PROTEIN 1 (VND1)
								AT2G18120	SHI-RELATED SEQUENCE 4 (SRS4)
								AT2G18550	HOMEOBOX PROTEIN 21 (HB21)
								AT2G20080
								AT2G20100
								AT2G20570	GBF'S PRO-RICH REGION-INTERACTING FACTOR 1 (GPRI1)
								AT2G21990
								AT2G22540	SHORT VEGETATIVE PHASE (SVP)
								AT2G22630	AGAMOUS-LIKE 17 (AGL17)
								AT2G22800	(HAT9)
								AT2G22980	SERINE CARBOXYPEPTIDASE-LIKE 13 (SCPL13)
								AT2G23030	SNF1-RELATED PROTEIN KINASE 2.9 (SNRK2.9)
								AT2G23760	BEL1-LIKE HOMEODOMAIN 4 (BLH4)
								AT2G24260	LJRHL1-LIKE 1 (LRL1)
								AT2G25095	MICRORNA156A (MIR156A)
								AT2G26250	3-KETOACYL-COA SYNTHASE 10 (KCS10)
								AT2G26690
								AT2G27250	CLAVATA3 (CLV3)
								AT2G28590
								AT2G28610	PRESSED FLOWER (PRS)
								AT2G28630	3-KETOACYL-COA SYNTHASE 12 (KCS12)
								AT2G28660
								AT2G28810
								AT2G29090	CYTOCHROME P450, FAMILY 707, SUBFAMILY A, POLYPEPTIDE 2 (CYP707A2)
								AT2G30130	(ASL5)
								AT2G30230
								AT2G30310
								AT2G30760
								AT2G31070	TCP DOMAIN PROTEIN 10 (tcp10)
								AT2G31160	LIGHT SENSITIVE HYPOCOTYLS 3 (LSH3)
								AT2G31180	MYB DOMAIN PROTEIN 14 (MYB14)
								AT2G31230	ETHYLENE-RESPONSIVE ELEMENT BINDING FACTOR 15 (ERF15)
								AT2G31940
								AT2G32530	CELLULOSE SYNTHASE-LIKE B3 (CSLB03)
								AT2G32540	CELLULOSE SYNTHASE-LIKE B4 (CSLB04)
								AT2G32690	GLYCINE-RICH PROTEIN 23 (GRP23)
								AT2G32830	PHOSPHATE TRANSPORTER 1;5 (PHT1;5)
								AT2G32890	RALF-LIKE 17 (RALFL17)
								AT2G33385	ACTIN-RELATED PROTEIN C2B (arpc2b)
								AT2G34430	LIGHT-HARVESTING CHLOROPHYLL-PROTEIN COMPLEX II SUBUNIT B1 (LHB1B1)
								AT2G34490	CYTOCHROME P450, FAMILY 710, SUBFAMILY A, POLYPEPTIDE 2 (CYP710A2)
								AT2G35810
								AT2G35820
								AT2G36890	REGULATOR OF AXILLARY MERISTEMS 2 (RAX2)
								AT2G36940
								AT2G37530
								AT2G37540
								AT2G37590	DNA BINDING WITH ONE FINGER 2.4 (DOF2.4)
								AT2G37730
								AT2G37740	ZINC-FINGER PROTEIN 10 (ZFP10)
								AT2G38120	AUXIN RESISTANT 1 (AUX1)
								AT2G38230	PYRIDOXINE BIOSYNTHESIS 1.1 (PDX1.1)
								AT2G38540	LIPID TRANSFER PROTEIN 1 (LP1)
								AT2G39010	PLASMA MEMBRANE INTRINSIC PROTEIN 2E (PIP2E)
								AT2G39175	MICRORNA160A (MIR160A)
								AT2G39350	ATP-BINDING CASSETTE G1 (ABCG1)
								AT2G39730	RUBISCO ACTIVASE (RCA)
								AT2G40260
								AT2G41130
								AT2G41260	(M17)
								AT2G41370	BLADE ON PETIOLE2 (BOP2)
								AT2G41810
								AT2G41870
								AT2G41940	ZINC FINGER PROTEIN 8 (ZFP8)
								AT2G42040
								AT2G42610	LIGHT SENSITIVE HYPOCOTYLS 10 (LSH10)
								AT2G42620	MORE AXILLARY BRANCHES 2 (MAX2)
								AT2G42830	SHATTERPROOF 2 (SHP2)
								AT2G42840	PROTODERMAL FACTOR 1 (PDF1)
								AT2G43470
								AT2G44480	BETA GLUCOSIDASE 17 (BGLU17)
								AT2G45190	ABNORMAL FLORAL ORGANS (AFO)
								AT2G45220
								AT2G45430	AT-HOOK MOTIF NUCLEAR-LOCALIZED PROTEIN 22 (AHL22)
								AT2G45660	AGAMOUS-LIKE 20 (AGL20)
								AT2G45970	CYTOCHROME P450, FAMILY 86, SUBFAMILY A, POLYPEPTIDE 8 (CYP86A8)
								AT2G46690
								AT2G46750	L -GULONO-1,4-LACTONE ( L -GULL) OXIDASE 2 (GULLO2)
								AT2G46770	NAC SECONDARY WALL THICKENING PROMOTING FACTOR1 (NST1)
								AT2G46870	NGATHA1 (NGA1)
								AT2G47260	WRKY DNA-BINDING PROTEIN 23 (WRKY23)
								AT2G47810	NUCLEAR FACTOR Y, SUBUNIT B5 (NF-YB5)
								AT2G47870
								AT3G03270
								AT3G03530	NON-SPECIFIC PHOSPHOLIPASE C4 (NPC4)
								AT3G04060	NAC DOMAIN CONTAINING PROTEIN 46 (NAC046)
								AT3G04220
								AT3G04510	LIGHT SENSITIVE HYPOCOTYLS 2 (LSH2)
								AT3G04520	THREONINE ALDOLASE 2 (THA2)
								AT3G04570	AT-HOOK MOTIF NUCLEAR-LOCALIZED PROTEIN 19 (AHL19)
								AT3G06435
								AT3G06590
								AT3G08040	FERRIC REDUCTASE DEFECTIVE 3 (FRD3)
								AT3G09220	LACCASE 7 (LAC7)
								AT3G10000	EMBRYO SAC DEVELOPMENT ARREST 31 (EDA31)
								AT3G11165
								AT3G11180
								AT3G11660	NDR1/HIN1-LIKE 1 (NHL1)
								AT3G13540	MYB DOMAIN PROTEIN 5 (MYB5)
								AT3G13790	(ATBFRUCT1)
								AT3G13810	INDETERMINATE(ID)-DOMAIN 11 (IDD11)
								AT3G14210	EPITHIOSPECIFIER MODIFIER 1 (ESM1)
								AT3G15500	NAC DOMAIN CONTAINING PROTEIN 3 (NAC3)
								AT3G15840	POST-ILLUMINATION CHLOROPHYLL FLUORESCENCE INCREASE (PIFI)
								AT3G16240	DELTA TONOPLAST INTEGRAL PROTEIN (DELTA-TIP)
								AT3G16540	DEGP PROTEASE 11 (DegP11)
								AT3G17110
								AT3G17185	TRANS-ACTING SIRNA3 (TAS3)
								AT3G17530
								AT3G21055	PHOTOSYSTEM II SUBUNIT T (PSBTN)
								AT3G21270	DOF ZINC FINGER PROTEIN 2 (DOF2)
								AT3G21420	LATERAL BRANCHING OXIDOREDUCTASE 1 (LBO1)
								AT3G21755
								AT3G21760	HYPOSTATIN RESISTANCE 1 (HYR1)
								AT3G21870	CYCLIN P2;1 (CYCP2;1)
								AT3G22120	CELL WALL-PLASMA MEMBRANE LINKER PROTEIN (CWLP)
								AT3G22121
								AT3G22800
								AT3G22886	MICRORNA167A (MIR167A)
								AT3G23050	INDOLE-3-ACETIC ACID 7 (IAA7)
								AT3G23290	LIGHT SENSITIVE HYPOCOTYLS 4 (LSH4)
								AT3G23635	ROTUNDIFOLIA LIKE 13 (RTFL13)
								AT3G24540	PROLINE-RICH EXTENSIN-LIKE RECEPTOR KINASE 3 (PERK3)
								AT3G24650	ABA INSENSITIVE 3 (ABI3)
								AT3G24670
								AT3G25710	BASIC HELIX-LOOP-HELIX 32 (BHLH32)
								AT3G25770	ALLENE OXIDE CYCLASE 2 (AOC2)
								AT3G25905	CLAVATA3/ESR-RELATED 27 (CLE27)
								AT3G26200	CYTOCHROME P450, FAMILY 71, SUBFAMILY B, POLYPEPTIDE 22 (CYP71B22)
								AT3G26280	CYTOCHROME P450, FAMILY 71, SUBFAMILY B, POLYPEPTIDE 4 (CYP71B4)
								AT3G26290	CYTOCHROME P450, FAMILY 71, SUBFAMILY B, POLYPEPTIDE 26 (CYP71B26)
								AT3G26790	FUSCA 3 (FUS3)
								AT3G27510
								AT3G28220
								AT3G28230
								AT3G28270
								AT3G28917	MINI ZINC FINGER 2 (MIF2)
								AT3G29150
								AT3G29255
								AT3G29370	P1R3 (P1R3)
								AT3G30160
								AT3G31005
								AT3G41768
								AT3G43110
								AT3G43270
								AT3G44350	NAC DOMAIN CONTAINING PROTEIN 61 (NAC061)
								AT3G44700
								AT3G44705
								AT3G45130	LANOSTEROL SYNTHASE 1 (LAS1)
								AT3G45140	LIPOXYGENASE 2 (LOX2)
								AT3G45260
								AT3G45280	SYNTAXIN OF PLANTS 72 (SYP72)
								AT3G47020
								AT3G47030
								AT3G47600	MYB DOMAIN PROTEIN 94 (MYB94)
								AT3G47710	BANQUO 3 (BNQ3)
								AT3G48280	CYTOCHROME P450, FAMILY 71, SUBFAMILY A, POLYPEPTIDE 25 (CYP71A25)
								AT3G48290	CYTOCHROME P450, FAMILY 71, SUBFAMILY A, POLYPEPTIDE 24 (CYP71A24)
								AT3G48298
								AT3G48300	CYTOCHROME P450, FAMILY 71, SUBFAMILY A, POLYPEPTIDE 23 (CYP71A23)
								AT3G49210
								AT3G49580	RESPONSE TO LOW SULFUR 1 (LSU1)
								AT3G49940	LOB DOMAIN-CONTAINING PROTEIN 38 (LBD38)
								AT3G50740	UDP-GLUCOSYL TRANSFERASE 72E1 (UGT72E1)
								AT3G50764
								AT3G50870	MONOPOLE (MNP)
								AT3G51060	STYLISH 1 (STY1)
								AT3G51420	STRICTOSIDINE SYNTHASE-LIKE 4 (SSL4)
								AT3G51860	CATION EXCHANGER 3 (CAX3)
								AT3G52490
								AT3G52820	PURPLE ACID PHOSPHATASE 22 (PAP22)
								AT3G53790	TRF-LIKE 4 (TRFL4)
								AT3G54340	APETALA 3 (AP3)
								AT3G54410
								AT3G55130	ATP-BINDING CASSETTE G19 (ABCG19)
								AT3G55230
								AT3G55240
								AT3G56060
								AT3G57130	BLADE ON PETIOLE 1 (BOP1)
								AT3G57670	NO TRANSMITTING TRACT (NTT)
								AT3G57950
								AT3G58120	(BZIP61)
								AT3G58780	SHATTERPROOF 1 (SHP1)
								AT3G60140	DARK INDUCIBLE 2 (DIN2)
								AT3G61150	HOMEODOMAIN GLABROUS 1 (HDG1)
								AT3G61470	PHOTOSYSTEM I LIGHT HARVESTING COMPLEX GENE 2 (LHCA2)
								AT3G61850	DOF AFFECTING GERMINATION 1 (DAG1)
								AT3G61970	NGATHA2 (NGA2)
								AT3G62990
								AT4G00120	INDEHISCENT (IND)
								AT4G00180	YABBY3 (YAB3)
								AT4G00220	JAGGED LATERAL ORGANS (JLO)
								AT4G00390
								AT4G00730	ANTHOCYANINLESS 2 (ANL2)
								AT4G01460
								AT4G01500	NGATHA4 (NGA4)
								AT4G01520	NAC DOMAIN CONTAINING PROTEIN 67 (NAC067)
								AT4G01525	SADHU NON-CODING RETROTRANSPOSON 5-1 (SADHU5-1)
								AT4G01720	(WRKY47)
								AT4G02670	INDETERMINATE(ID)-DOMAIN 12 (IDD12)
								AT4G03038
								AT4G03039	MICRORNA826A (MIR826A)
								AT4G03040
								AT4G03610
								AT4G04630
								AT4G04930	(DES-1-LIKE)
								AT4G05470
								AT4G05475
								AT4G05490
								AT4G08150	KNOTTED-LIKE FROM ARABIDOPSIS THALIANA (KNAT1)
								AT4G08620	SULPHATE TRANSPORTER 1;1 (SULTR1;1)
								AT4G09452
								AT4G10380	NOD26-LIKE INTRINSIC PROTEIN 5;1 (NIP5;1)
								AT4G11320
								AT4G12050
								AT4G12470	AZELAIC ACID INDUCED 1 (AZI1)
								AT4G12480	EARLY ARABIDOPSIS ALUMINUM INDUCED 1 (EARLI1)
								AT4G13260	YUCCA2 (YUC2)
								AT4G13480	MYB DOMAIN PROTEIN 79 (MYB79)
								AT4G13490
								AT4G13495
								AT4G14465	AT-HOOK MOTIF NUCLEAR-LOCALIZED PROTEIN 20 (AHL20)
								AT4G14550	INDOLE-3-ACETIC ACID INDUCIBLE 14 (IAA14)
								AT4G15610
								AT4G16550
								AT4G16560
								AT4G16740	TERPENE SYNTHASE 03 (TPS03)
								AT4G16990	RESISTANCE TO LEPTOSPHAERIA MACULANS 3 (RLM3)
								AT4G17695	KANADI 3 (KAN3)
								AT4G17810
								AT4G18170	WRKY DNA-BINDING PROTEIN 28 (WRKY28)
								AT4G18340
								AT4G18610	LIGHT SENSITIVE HYPOCOTYLS 9 (LSH9)
								AT4G18710	BRASSINOSTEROID-INSENSITIVE 2 (BIN2)
								AT4G18970
								AT4G19710	ASPARTATE KINASE-HOMOSERINE DEHYDROGENASE II (AK-HSDH II)
								AT4G20240	CYTOCHROME P450, FAMILY 71, SUBFAMILY A, POLYPEPTIDE 27 (CYP71A27)
								AT4G21200	GIBBERELLIN 2-OXIDASE 8 (GA2OX8)
								AT4G21445
								AT4G21750	MERISTEM LAYER 1 (ATML1)
								AT4G22070	WRKY DNA-BINDING PROTEIN 31 (WRKY31)
								AT4G22540	OSBP(OXYSTEROL BINDING PROTEIN)-RELATED PROTEIN 2A (ORP2A)
								AT4G23520
								AT4G23670
								AT4G23870
								AT4G24140
								AT4G24540	AGAMOUS-LIKE 24 (AGL24)
								AT4G25410
								AT4G25780
								AT4G27330	SPOROCYTELESS (SPL)
								AT4G28040
								AT4G28500	NAC DOMAIN CONTAINING PROTEIN 73 (NAC073)
								AT4G28750	PSA E1 KNOCKOUT (PSAE-1)
								AT4G28840
								AT4G28850	XYLOGLUCAN ENDOTRANSGLUCOSYLASE/HYDROLASE 26 (XTH26)
								AT4G29100
								AT4G29230	NAC DOMAIN CONTAINING PROTEIN 75 (NAC075)
								AT4G29620
								AT4G29630
								AT4G30460
								AT4G31877	MICRORNA156C (MIR156C)
								AT4G31910
								AT4G34760
								AT4G34800
								AT4G35150
								AT4G36170
								AT4G36260	STYLISH 2 (STY2)
								AT4G36380	ROTUNDIFOLIA 3 (ROT3)
								AT4G36740	HOMEOBOX PROTEIN 40 (HB40)
								AT4G36870	BEL1-LIKE HOMEODOMAIN 2 (BLH2)
								AT4G37520
								AT4G37650	SHORT ROOT (SHR)
								AT4G37790	(HAT22)
								AT4G37800	XYLOGLUCAN ENDOTRANSGLUCOSYLASE/HYDROLASE 7 (XTH7)
								AT4G37980	ELICITOR-ACTIVATED GENE 3-1 (ELI3-1)
								AT4G38860
								AT4G38990	GLYCOSYL HYDROLASE 9B16 (GH9B16)
								AT4G39000	GLYCOSYL HYDROLASE 9B17 (GH9B17)
								AT4G39480	CYTOCHROME P450, FAMILY 96, SUBFAMILY A, POLYPEPTIDE 9 (CYP96A9)
								AT5G01747	MICRORNA164B (MIR164B)
								AT5G02030	REPLUMLESS (RPL)
								AT5G02230
								AT5G03150	JACKDAW (JKD)
								AT5G03680	PETAL LOSS (PTL)
								AT5G03820
								AT5G04275	MICRORNA172B (MIR172B)
								AT5G04950	NICOTIANAMINE SYNTHASE 1 (NAS1)
								AT5G05040
								AT5G05150	AUTOPHAGY-RELATED GENE 18E (G18E)
								AT5G06040
								AT5G06530	ATP-BINDING CASSETTE G22 (ABCG22)
								AT5G06839	TGACG (TGA) MOTIF-BINDING PROTEIN 10 (TGA10)
								AT5G07540	GLYCINE-RICH PROTEIN 16 (GRP16)
								AT5G07630
								AT5G09320	(VPS9B)
								AT5G09470	DICARBOXYLATE CARRIER 3 (DIC3)
								AT5G10340
								AT5G11060	KNOTTED1-LIKE HOMEOBOX GENE 4 (KNAT4)
								AT5G12870	MYB DOMAIN PROTEIN 46 (MYB46)
								AT5G13250
								AT5G15150	HOMEOBOX 3 (HB-3)
								AT5G15160	BANQUO 2 (BNQ2)
								AT5G16560	KANADI (KAN)
								AT5G17073
								AT5G17110
								AT5G17430	BABY BOOM (BBM)
								AT5G17810	WUSCHEL RELATED HOMEOBOX 12 (WOX12)
								AT5G18460
								AT5G19890
								AT5G20240	PISTILLATA (PI)
								AT5G20670
								AT5G21105
								AT5G21482	CYTOKININ OXIDASE 7 (CKX7)
								AT5G22090
								AT5G22500	FATTY ACID REDUCTASE 1 (FAR1)
								AT5G23000	MYB DOMAIN PROTEIN 37 (MYB37)
								AT5G23210	SERINE CARBOXYPEPTIDASE-LIKE 34 (SCPL34)
								AT5G23260	TRANSPARENT TESTA16 (TT16)
								AT5G23980	FERRIC REDUCTION OXIDASE 4 (FRO4)
								AT5G23990	FERRIC REDUCTION OXIDASE 5 (FRO5)
								AT5G24070
								AT5G24090	CHITINASE A (CHIA)
								AT5G24150	(SQP1)
								AT5G24550	BETA GLUCOSIDASE 32 (BGLU32)
								AT5G24560	PHLOEM PROTEIN 2-B12 (PP2-B12)
								AT5G24655	RESPONSE TO LOW SULFUR 4 (LSU4)
								AT5G24900	CYTOCHROME P450, FAMILY 714, SUBFAMILY A, POLYPEPTIDE 2 (CYP714A2)
								AT5G25990
								AT5G26000	THIOGLUCOSIDE GLUCOHYDROLASE 1 (TGG1)
								AT5G26340	(MSS1)
								AT5G28300
								AT5G28490	LIGHT-DEPENDENT SHORT HYPOCOTYLS 1 (LSH1)
								AT5G37300	(WSD1)
								AT5G37870
								AT5G38030
								AT5G38317	LOW-MOLECULAR-WEIGHT CYSTEINE-RICH 58 (LCR58)
								AT5G38410	RUBISCO SMALL SUBUNIT 3B (RBCS3B)
								AT5G38420	RUBISCO SMALL SUBUNIT 2B (RBCS2B)
								AT5G38430	RUBISCO SMALL SUBUNIT 1B (RBCS1B)
								AT5G38800	BASIC LEUCINE-ZIPPER 43 (bZIP43)
								AT5G39610	NAC DOMAIN CONTAINING PROTEIN 6 (NAC6)
								AT5G40560	DEGP PROTEASE 13 (DegP13)
								AT5G40790
								AT5G40800
								AT5G41410	BELL 1 (BEL1)
								AT5G42630	ABERRANT TESTA SHAPE (ATS)
								AT5G42680
								AT5G44160	NUTCRACKER (NUC)
								AT5G44417
								AT5G44572
								AT5G45120
								AT5G45830	DELAY OF GERMINATION 1 (DOG1)
								AT5G45890	SENESCENCE-ASSOCIATED GENE 12 (SAG12)
								AT5G45950
								AT5G46260
								AT5G46270
								AT5G46350	WRKY DNA-BINDING PROTEIN 8 (WRKY8)
								AT5G46690	BETA HLH PROTEIN 71 (bHLH071)
								AT5G48550
								AT5G50130
								AT5G50140
								AT5G50470	NUCLEAR FACTOR Y, SUBUNIT C7 (NF-YC7)
								AT5G50480	NUCLEAR FACTOR Y, SUBUNIT C6 (NF-YC6)
								AT5G50950	FUMARASE 2 (FUM2)
								AT5G51720	NEET GROUP PROTEIN (NEET)
								AT5G51780
								AT5G51790
								AT5G51800
								AT5G52900	MEMBRANE-ASSOCIATED KINASE REGULATOR 6 (MAKR6)
								AT5G53740
								AT5G53760	MILDEW RESISTANCE LOCUS O 11 (MLO11)
								AT5G53902	U3 SMALL NUCLEOLAR RNAB (U3B)
								AT5G53950	CUP-SHAPED COTYLEDON 2 (CUC2)
								AT5G54230	MYB DOMAIN PROTEIN 49 (MYB49)
								AT5G54250	CYCLIC NUCLEOTIDE-GATED CATION CHANNEL 4 (CNGC4)
								AT5G54270	LIGHT-HARVESTING CHLOROPHYLL B-BINDING PROTEIN 3 (LHCB3)
								AT5G54500	FLAVODOXIN-LIKE QUINONE REDUCTASE 1 (FQR1)
								AT5G54585
								AT5G54770	(THI1)
								AT5G54800	GLUCOSE 6-PHOSPHATE/PHOSPHATE TRANSLOCATOR 1 (GPT1)
								AT5G55050
								AT5G55250	IAA CARBOXYLMETHYLTRANSFERASE 1 (IAMT1)
								AT5G56300	GIBBERELLIC ACID METHYLTRANSFERASE 2 (GAMT2)
								AT5G56860	GATA, NITRATE-INDUCIBLE, CARBON METABOLISM-INVOLVED (GNC)
								AT5G56970	CYTOKININ OXIDASE 3 (CKX3)
								AT5G57090	ETHYLENE INSENSITIVE ROOT 1 (EIR1)
								AT5G57130
								AT5G57520	ZINC FINGER PROTEIN 2 (ZFP2)
								AT5G57620	MYB DOMAIN PROTEIN 36 (MYB36)
								AT5G57780	P1R1 (P1R1)
								AT5G59040	COPPER TRANSPORTER 3 (COPT3)
								AT5G59230
								AT5G59520	ZRT/IRT-LIKE PROTEIN 2 (ZIP2)
								AT5G60850	OBF BINDING PROTEIN 4 (OBP4)
								AT5G61420	MYB DOMAIN PROTEIN 28 (MYB28)
								AT5G62280
								AT5G63180
								AT5G63590	FLAVONOL SYNTHASE 3 (FLS3)
								AT5G63595	FLAVONOL SYNTHASE 4 (FLS4)
								AT5G63600	FLAVONOL SYNTHASE 5 (FLS5)
								AT5G64120
								AT5G64700
								AT5G65170
								AT5G65730	XYLOGLUCAN ENDOTRANSGLUCOSYLASE/HYDROLASE 6 (XTH6)
								AT5G66350	SHORT INTERNODES (SHI)
								AT5G66870	ASYMMETRIC LEAVES 2-LIKE 1 (ASL1)
								AT5G66970
