# Supplementary material for: H2A monoubiquitination in Arabidopsis thaliana is generally independent of LHP1 and PRC2 activity
Source: Genome Biol. 2017 Apr 12;18:69. doi: 10.1186/s13059-017-1197-z (PMC5389094; doi:10.1186/s13059-017-1197-z)
Supplement: Supplementary file 5 — Supplementary Dataset S4: Genes exhibiting changes in H2AK121ub in atbmi1a/b/c. (XLSX 415 kb) [file 13059_2017_1197_MOESM5_ESM.xlsx]

## Sheet: Sheet1
Additional file 5: Dataset 4. Genes exhibiting changes in H2AK121ub in atbmi1a/b/c
Percentage indicates the levels of H2AK121ub marks relative to WT
H2AK121ub atbmi1a/b/c < 20%								H2AK121ub atbmi1a/b/c 20-40%								H2AK121ub atbmi1a/b/c 40-60%								H2AK121ub atbmi1a/b/c 60-80%								H2AK121ub atbmi1abc > 120%
H2AK121ub/H3K27me3 marked genes			only-H2K121ub marked genes					H2AK121ub/H3K27me3 marked genes			only-H2K121ub marked genes					H2AK121ub/H3K27me3 marked genes			only-H2K121ub marked genes					H2AK121ub/H3K27me3 marked genes			only-H2K121ub marked genes					H2AK121ub/H3K27me3 marked genes			only-H2K121ub marked genes
AT1G02310	ENDO-BETA-MANNANASE 1 (MAN1)		AT1G08460	HISTONE DEACETYLASE 8 (HDA08)				AT1G01250			AT1G01090	PYRUVATE DEHYDROGENASE E1 ALPHA (PDH-E1 ALPHA)				AT1G01070			AT1G01110	IQ-DOMAIN 18 (IQD18)				AT1G01030	NGATHA3 (NGA3)		AT1G01060	LATE ELONGATED HYPOCOTYL (LHY)				AT1G43790	TRACHEARY ELEMENT DIFFERENTIATION-RELATED 6 (TED6)		AT1G16630
AT1G03106			AT1G20480					AT1G01580	FERRIC REDUCTION OXIDASE 2 (FRO2)		AT1G01200	RAB GTPASE HOMOLOG A3 (RABA3)				AT1G01190	CYTOCHROME P450, FAMILY 78, SUBFAMILY A, POLYPEPTIDE 8 (CYP78A8)		AT1G01120	3-KETOACYL-COA SYNTHASE 1 (KCS1)				AT1G02065	SQUAMOSA PROMOTER BINDING PROTEIN-LIKE 8 (SPL8)		AT1G01180					AT1G29930	CHLOROPHYLL A/B BINDING PROTEIN 1 (CAB1)		AT1G20290
AT1G07645	DESSICATION-INDUCED 1VOC SUPERFAMILY PROTEIN (DSI-1VOC)		AT1G21740					AT1G02040			AT1G01300					AT1G01280	CYTOCHROME P450, FAMILY 703, SUBFAMILY A, POLYPEPTIDE 2 (CYP703A2)		AT1G01140	CBL-INTERACTING PROTEIN KINASE 9 (CIPK9)				AT1G02070			AT1G01240					AT1G37140	MEI2 C-TERMINAL RRM ONLY LIKE 1 (MCT1)		AT1G22830
AT1G09960	SUCROSE TRANSPORTER 4 (SUT4)		AT1G26208					AT1G02390	GLYCEROL-3-PHOSPHATE ACYLTRANSFERASE 2 (GPAT2)		AT1G01305					AT1G01410	PUMILIO 22 (PUM22)		AT1G01225					AT1G02335	GERMIN-LIKE PROTEIN SUBFAMILY 2 MEMBER 2 PRECURSOR (GL22)		AT1G01320					AT1G48910	YUCCA 10 (YUC10)		AT1G50770
AT1G11370			AT1G26210	SOB FIVE-LIKE 1 (SOFL1)				AT1G02770			AT1G01310					AT1G01453			AT1G01380	ENHANCER OF TRY AND CPC 1 (ETC1)				AT1G02450	NIM1-INTERACTING 1 (NIMIN1)		AT1G01340	CYCLIC NUCLEOTIDE GATED CHANNEL 10 (CNGC10)				AT1G53360			AT2G04080
AT1G14730			AT1G34630					AT1G03880	CRUCIFERIN 2 (CRU2)		AT1G01390					AT1G01470	LATE EMBRYOGENESIS ABUNDANT 14 (LEA14)		AT1G01510	ANGUSTIFOLIA (AN)				AT1G02681			AT1G01400					AT1G60410			AT2G06200	GROWTH-REGULATING FACTOR 6 (GRF6)
AT1G20070			AT1G35710					AT1G03982			AT1G01420	UDP-GLUCOSYL TRANSFERASE 72B3 (UGT72B3)				AT1G01480	1-AMINO-CYCLOPROPANE-1-CARBOXYLATE SYNTHASE 2 (ACS2)		AT1G01520	ALTERED SEED GERMINATION 4 (ASG4)				AT1G02813			AT1G01560	MAP KINASE 11 (MPK11)				AT1G65480	FLOWERING LOCUS T (FT)		AT2G19910
AT1G23040			AT1G68862					AT1G04180	YUCCA 9 (YUC9)		AT1G01490					AT1G01590	FERRIC REDUCTION OXIDASE 1 (FRO1)		AT1G01570					AT1G02950	GLUTATHIONE S-TRANSFERASE F4 (GSTF4)		AT1G01620	PLASMA MEMBRANE INTRINSIC PROTEIN 1C (PIP1C)				AT1G67760			AT2G38810	HISTONE H2A 8 (HTA8)
AT1G32560	LATE EMBRYOGENESIS ABUNDANT 4-1 (AtLEA4-1)		AT1G68870	SOB FIVE-LIKE 2 (SOFL2)				AT1G04220	3-KETOACYL-COA SYNTHASE 2 (KCS2)		AT1G01500					AT1G01670			AT1G01600	CYTOCHROME P450, FAMILY 86, SUBFAMILY A, POLYPEPTIDE 4 (CYP86A4)				AT1G02952			AT1G01630					AT1G69120	APETALA1 (AP1)		AT3G09790	UBIQUITIN 8 (UBQ8)
AT1G32710			AT1G78230					AT1G04250	AUXIN RESISTANT 3 (AXR3)		AT1G01660					AT1G01680	PLANT U-BOX 54 (PUB54)		AT1G01610	GLYCEROL-3-PHOSPHATE ACYLTRANSFERASE 4 (GPAT4)				AT1G02980	CULLIN 2 (CUL2)		AT1G01730					AT2G02540	HOMEOBOX PROTEIN 21 (HB21)		AT3G20950	CYTOCHROME P450, FAMILY 705, SUBFAMILY A, POLYPEPTIDE 32 (CYP705A32)
AT1G47560	EXOCYST COMPLEX COMPONENT SEC3B (SEC3B)		AT2G18170	MAP KINASE 7 (MPK7)				AT1G04500			AT1G01720	(ATAF1)				AT1G02190			AT1G01725					AT1G03400			AT1G01800					AT2G23240	ARABIDOPSIS THALIANA METALLOTHIONEIN 4B (ATMT4B)		AT4G05250
AT1G48130	1-CYSTEINE PEROXIREDOXIN 1 (PER1)		AT2G19450	TRIACYLGLYCEROL BIOSYNTHESIS DEFECT 1 (TAG1)				AT1G04600	MYOSIN XI A (XIA)		AT1G01770					AT1G02205	ECERIFERUM 1 (CER1)		AT1G01740					AT1G03790	SOMNUS (SOM)		AT1G02020					AT2G30680			AT4G17500	ETHYLENE RESPONSIVE ELEMENT BINDING FACTOR 1 (ERF-1)
AT1G49330			AT2G20000	HOBBIT (HBT)				AT1G05300	ZINC TRANSPORTER 5 PRECURSOR (ZIP5)		AT1G02170	METACASPASE 1 (MC1)				AT1G02340	LONG HYPOCOTYL IN FAR-RED (HFR1)		AT1G01760					AT1G03840	MAGPIE (MGP)		AT1G02030					AT3G03660	WUSCHEL RELATED HOMEOBOX 11 (WOX11)		AT5G02050
AT1G60570			AT2G20300	ABNORMAL LEAF SHAPE 2 (ALE2)				AT1G05510			AT1G02510	(TPK4)				AT1G02360			AT1G01810					AT1G04150			AT1G02060					AT3G31005			AT5G08600
AT1G67100	LOB DOMAIN-CONTAINING PROTEIN 40 (LBD40)		AT2G20470					AT1G06080	DELTA 9 DESATURASE 1 (ADS1)		AT1G02640	BETA-XYLOSIDASE 2 (BXL2)				AT1G02400	GIBBERELLIN 2-OXIDASE 6 (GA2OX6)		AT1G01830					AT1G05280			AT1G02150					AT3G41761			AT5G13100
AT2G16365			AT2G21340					AT1G06135			AT1G02670					AT1G02405			AT1G01840					AT1G05370			AT1G02230	NAC DOMAIN CONTAINING PROTEIN 4 (NAC004)				AT3G41762			AT5G13830
AT2G16700	ACTIN DEPOLYMERIZING FACTOR 5 (ADF5)		AT2G21790	RIBONUCLEOTIDE REDUCTASE 1 (RNR1)				AT1G06320			AT1G03040					AT1G02460			AT1G01860	PALEFACE 1 (PFC1)				AT1G05550			AT1G02250	NAC DOMAIN CONTAINING PROTEIN 5 (NAC005)				AT3G41768			AT5G45540
AT2G16895			AT2G21800	ESSENTIAL MEIOTIC ENDONUCLEASE 1A (EME1A)				AT1G06330			AT1G03440					AT1G02580	MEDEA (MEA)		AT1G01900	(SBTI1.1)				AT1G05650			AT1G02370					AT3G45060	HIGH AFFINITY NITRATE TRANSPORTER 2.6 (NRT2.6)		AT5G28960
AT2G17590			AT2G21860					AT1G06810			AT1G03540					AT1G02790	POLYGALACTURONASE 4 (PGA4)		AT1G01980					AT1G06120			AT1G02380					AT3G45280	SYNTAXIN OF PLANTS 72 (SYP72)
AT2G18460	LIKE COV 3 (LCV3)		AT2G21895					AT1G06990			AT1G03900	ATP-BINDING CASSETTE I18 (ABCI18)				AT1G02810			AT1G01990					AT1G06137			AT1G02490					AT3G62440	SECONDARY WALL THICKENING-ASSOCIATED F-BOX 1 (SAF1)
AT2G20350			AT2G22240	MYO-INOSITOL-1-PHOSPHATE SYNTHASE 2 (MIPS2)				AT1G07090	LIGHT SENSITIVE HYPOCOTYLS 6 (LSH6)		AT1G03920					AT1G03022			AT1G02000	UDP-D-GLUCURONATE 4-EPIMERASE 2 (GAE2)				AT1G06340			AT1G02570					AT4G00250
AT2G20430	ROP-INTERACTIVE CRIB MOTIF-CONTAINING PROTEIN 6 (RIC6)		AT2G22905					AT1G07280			AT1G04120	ATP-BINDING CASSETTE C5 (ABCC5)				AT1G03490	NAC DOMAIN CONTAINING PROTEIN 6 (NAC006)		AT1G02050	LESS ADHESIVE POLLEN 6 (LAP6)				AT1G06620			AT1G02700					AT4G01520	NAC DOMAIN CONTAINING PROTEIN 67 (NAC067)
AT2G21720			AT2G23040					AT1G07900	LOB DOMAIN-CONTAINING PROTEIN 1 (LBD1)		AT1G04240	SHORT HYPOCOTYL 2 (SHY2)				AT1G03850	GLUTAREDOXIN 13 (GRXS13)		AT1G02110					AT1G07850			AT1G02730	CELLULOSE SYNTHASE-LIKE D5 (CSLD5)				AT4G03610
AT2G21780			AT2G23330					AT1G07985			AT1G04420					AT1G03890			AT1G02136					AT1G08100	NITRATE TRANSPORTER 2.2 (NRT2.2)		AT1G02800	CELLULASE 2 (CEL2)				AT4G07940
AT2G21900	WRKY DNA-BINDING PROTEIN 59 (WRKY59)		AT2G30470	HIGH-LEVEL EXPRESSION OF SUGAR-INDUCIBLE GENE 2 (HSI2)				AT1G08065	ALPHA CARBONIC ANHYDRASE 5 (ACA5)		AT1G04540					AT1G04330			AT1G02220	NAC DOMAIN CONTAINING PROTEIN 3 (NAC003)				AT1G08430	ALUMINUM-ACTIVATED MALATE TRANSPORTER 1 (ALMT1)		AT1G02830					AT4G36260	STYLISH 2 (STY2)
AT2G22340			AT2G30580	DREB2A-INTERACTING PROTEIN 2 (DRIP2)				AT1G08990	PLANT GLYCOGENIN-LIKE STARCH INITIATION PROTEIN 5 (PGSIP5)		AT1G04620	7-HYDROXYMETHYL CHLOROPHYLL A (HMCHL) REDUCTASE (HCAR)				AT1G04370	ETHYLENE-RESPONSIVE ELEMENT BINDING FACTOR 14 (ERF14)		AT1G02350					AT1G08440			AT1G03055					AT5G17330	GLUTAMATE DECARBOXYLASE (GAD)
AT2G23130	ARABINOGALACTAN PROTEIN 17 (AGP17)		AT2G38310	PYR1-LIKE 4 (PYL4)				AT1G10250			AT1G04680					AT1G04560			AT1G02500	S-ADENOSYLMETHIONINE SYNTHETASE 1 (SAM1)				AT1G08465	YABBY2 (YAB2)		AT1G03103					AT5G25290
AT2G25890			AT2G38610					AT1G10270	GLUTAMINE-RICH PROTEIN 23 (GRP23)		AT1G04684					AT1G04660			AT1G02630					AT1G09240	NICOTIANAMINE SYNTHASE 3 (NAS3)		AT1G03170	FANTASTIC FOUR 2 (FAF2)				AT5G36980
AT2G37040	PHE AMMONIA LYASE 1 (pal1)		AT2G40030	NUCLEAR RNA POLYMERASE D1B (NRPD1B)				AT1G10560	PLANT U-BOX 18 (PUB18)		AT1G04690	POTASSIUM CHANNEL BETA SUBUNIT 1 (KAB1)				AT1G05260	RARE COLD INDUCIBLE GENE 3 (RCI3)		AT1G02650					AT1G09890			AT1G03210					AT5G37870
AT2G38520			AT2G44195					AT1G10657			AT1G04710	PEROXISOMAL 3-KETOACYL-COA THIOLASE 4 (PKT4)				AT1G05310			AT1G02690	IMPORTIN ALPHA ISOFORM 6 (IMPA-6)				AT1G09932			AT1G03420	SADHU NON-CODING RETROTRANSPOSON 4-2 (Sadhu4-2)				AT5G54820
AT2G44581			AT2G44280					AT1G10680	P-GLYCOPROTEIN 10 (PGP10)		AT1G04920	SUCROSE PHOSPHATE SYNTHASE 3F (SPS3F)				AT1G05400			AT1G02720	GALACTURONOSYLTRANSFERASE 5 (GATL5)				AT1G09935			AT1G03470	NETWORKED 3A (NET3A)
AT2G44798			AT2G44290					AT1G11080	SERINE CARBOXYPEPTIDASE-LIKE 31 (scpl31)		AT1G04990					AT1G05420	OVATE FAMILY PROTEIN 12 (OFP12)		AT1G02820	LATE EMBRYOGENESIS ABUNDANT 3 (LEA3)				AT1G10220			AT1G03510
AT2G47260	WRKY DNA-BINDING PROTEIN 23 (WRKY23)		AT2G44390					AT1G11230			AT1G05000	PLANT AND FUNGI ATYPICAL DUAL-SPECI&#64257;CITY PHOSPHATASE 1 (PFA-DSP1)				AT1G05577			AT1G02850	BETA GLUCOSIDASE 11 (BGLU11)				AT1G10750			AT1G03590
AT3G04190			AT2G45403					AT1G11572			AT1G05020					AT1G05580	CATION/H+ EXCHANGER 23 (CHX23)		AT1G02860	NITROGEN LIMITATION ADAPTATION (NLA)				AT1G11510			AT1G03600	(PSB27)
AT3G04545			AT2G45630					AT1G11670			AT1G05061					AT1G05660			AT1G02870					AT1G11580	METHYLESTERASE PCR A (PMEPCRA)		AT1G03680	THIOREDOXIN M-TYPE 1 (THM1)
AT3G05155			AT2G47170	(ARF1A1C)				AT1G11740			AT1G05065	CLAVATA3/ESR-RELATED 20 (CLE20)				AT1G06225	CLAVATA3/ESR-RELATED 3 (CLE3)		AT1G02880	THIAMIN PYROPHOSPHOKINASE1 (TPK1)				AT1G11600	CYTOCHROME P450, FAMILY 77, SUBFAMILY B, POLYPEPTIDE 1 (CYP77B1)		AT1G03700
AT3G05300			AT2G47600	MAGNESIUM/PROTON EXCHANGER (MHX)				AT1G12064			AT1G05135					AT1G06280	LOB DOMAIN-CONTAINING PROTEIN 2 (LBD2)		AT1G02890					AT1G11608			AT1G03870	FASCICLIN-LIKE ARABINOOGALACTAN 9 (FLA9)
AT3G06437			AT3G01570					AT1G12070			AT1G05136					AT1G06350			AT1G02900	RAPID ALKALINIZATION FACTOR 1 (RALF1)				AT1G11915			AT1G04010	PHOSPHOLIPID STEROL ACYL TRANSFERASE 1 (PSAT1)
AT3G08040	FERRIC REDUCTASE DEFECTIVE 3 (FRD3)		AT3G01572					AT1G12110	NITRATE TRANSPORTER 1.1 (NRT1.1)		AT1G05500	(NTMC2T2.1)				AT1G06360			AT1G03010					AT1G12030			AT1G04020	BREAST CANCER ASSOCIATED RING 1 (BARD1)
AT3G09400	POL-LIKE 3 (PLL3)		AT3G03310	LECITHIN:CHOLESTEROL ACYLTRANSFERASE 3 (LCAT3)				AT1G12200	FLAVIN MONOOXYGENASE (FMO)		AT1G05620	URIDINE-RIBOHYDROLASE 2 (URH2)				AT1G06800	PHOSPHOLIPASE A I GAMMA 1 (PLA-I{gamma}1)		AT1G03090	(MCCA)				AT1G12570			AT1G04030
AT3G11180			AT3G03855					AT1G12805			AT1G05710					AT1G06980			AT1G03120	RESPONSIVE TO ABSCISIC ACID 28 (RAB28)				AT1G12630			AT1G04110	STOMATAL DENSITY AND DISTRIBUTION 1 (SDD1)
AT3G11325			AT3G04380	(SUVR4)				AT1G13680			AT1G05805					AT1G07175			AT1G03220					AT1G12663			AT1G04360
AT3G11370			AT3G05152					AT1G14040			AT1G05880	ARIADNE 12 (ARI12)				AT1G07430	HIGHLY ABA-INDUCED PP2C GENE 2 (HAI2)		AT1G03230					AT1G12950	ROOT HAIR SPECIFIC 2 (RSH2)		AT1G04635	EMBRYO DEFECTIVE 1687 (EMB1687)
AT3G15909			AT3G05780	LON PROTEASE 3 (LON3)				AT1G14700	PURPLE ACID PHOSPHATASE 3 (PAP3)		AT1G06310	ACYL-COA OXIDASE 6 (ACX6)				AT1G07590			AT1G03260					AT1G12980	ENHANCER OF SHOOT REGENERATION 1 (ESR1)		AT1G04778
AT3G19960	MYOSIN 1 (ATM1)		AT3G06125					AT1G15320			AT1G06770	DREB2A-INTERACTING PROTEIN 1 (DRIP1)				AT1G07600	METALLOTHIONEIN 1A (MT1A)		AT1G03270					AT1G13280	ALLENE OXIDE CYCLASE 4 (AOC4)		AT1G04870	PROTEIN ARGININE METHYLTRANSFERASE 10 (PRMT10)
AT3G21210			AT3G06433					AT1G15550	GIBBERELLIN 3-OXIDASE 1 (GA3OX1)		AT1G06780	GALACTURONOSYLTRANSFERASE 6 (GAUT6)				AT1G07720	3-KETOACYL-COA SYNTHASE 3 (KCS3)		AT1G03410	(2A6)				AT1G13300	HYPERSENSITIVITY TO LOW PI-ELICITED PRIMARY ROOT SHORTENING 1 (HRS1)		AT1G04880
AT3G21600			AT3G08885					AT1G17060	CYTOCHROME P450 72C1 (CYP72C1)		AT1G07010	SHEWENELLA-LIKE PROTEIN PHOSPHATASE 1 (SLP1)				AT1G08080	ALPHA CARBONIC ANHYDRASE 7 (ACA7)		AT1G03430	HISTIDINE-CONTAINING PHOSPHOTRANSFER FACTOR 5 (AHP5)				AT1G13370			AT1G05010	ETHYLENE-FORMING ENZYME (EFE)
AT3G21860	SKP1-LIKE 10 (SK10)		AT3G10100					AT1G17150			AT1G07050					AT1G08170			AT1G03457					AT1G13420	SULFOTRANSFERASE 4B (ST4B)		AT1G05070
AT3G23245			AT3G10200					AT1G17345			AT1G07180	ALTERNATIVE NAD(P)H DEHYDROGENASE 1 (NDA1)				AT1G08290	WIP DOMAIN PROTEIN 3 (WIP3)		AT1G03620					AT1G13670			AT1G05085
AT3G24770	CLAVATA3/ESR-RELATED 41 (CLE41)		AT3G11040	ENDO-BETA-N-ACETYGLUCOSAMINIDASE 85B (ENGase85B)				AT1G17420	LIPOXYGENASE 3 (LOX3)		AT1G07200					AT1G08320	TGACG (TGA) MOTIF-BINDING PROTEIN 9 (TGA9)		AT1G03650					AT1G13710	CYTOCHROME P450, FAMILY 78, SUBFAMILY A, POLYPEPTIDE 5 (CYP78A5)		AT1G05220
AT3G25490			AT3G11210					AT1G18100	(E12A11)		AT1G07250	UDP-GLUCOSYL TRANSFERASE 71C4 (UGT71C4)				AT1G08670			AT1G03670					AT1G14880	PLANT CADMIUM RESISTANCE 1 (PCR1)		AT1G05700
AT3G25795			AT3G11415					AT1G18120			AT1G07260	UDP-GLUCOSYL TRANSFERASE 71C3 (UGT71C3)				AT1G09090	RESPIRATORY BURST OXIDASE HOMOLOG B (RBOHB)		AT1G03770	RING 1B (RING1B)				AT1G14930			AT1G05770
AT3G27660	OLEOSIN 4 (OLEO4)		AT3G15170	CUP-SHAPED COTYLEDON1 (CUC1)				AT1G18200	RAB GTPASE HOMOLOG A6B (RABA6b)		AT1G07380					AT1G09176			AT1G03830					AT1G14960			AT1G05810	RAB GTPASE HOMOLOG A5E (RABA5E)
AT3G28611			AT3G15260					AT1G18280			AT1G07390	RECEPTOR LIKE PROTEIN 1 (RLP1)				AT1G09480			AT1G03905	ATP-BINDING CASSETTE I19 (ABCI19)				AT1G15380	GLYOXYLASE I 4 (GLYI4)		AT1G05910
AT3G29156			AT3G16020					AT1G18400	BR ENHANCED EXPRESSION 1 (BEE1)		AT1G07420	STEROL 4-ALPHA-METHYL-OXIDASE 2-1 (SMO2-1)				AT1G09500			AT1G03980	PHYTOCHELATIN SYNTHASE 2 (PCS2)				AT1G15385			AT1G05920
AT3G36659			AT3G16175					AT1G18710	MYB DOMAIN PROTEIN 47 (MYB47)		AT1G07570	(APK1A)				AT1G09790	COBRA-LIKE PROTEIN 6 PRECURSOR (COBL6)		AT1G03990					AT1G15540			AT1G05990
AT3G50480	HOMOLOG OF RPW8 4 (HR4)		AT3G16210					AT1G19250	FLAVIN-DEPENDENT MONOOXYGENASE 1 (FMO1)		AT1G07610	METALLOTHIONEIN 1C (MT1C)				AT1G09930	OLIGOPEPTIDE TRANSPORTER 2 (OPT2)		AT1G04000					AT1G16400	CYTOCHROME P450, FAMILY 79, SUBFAMILY F, POLYPEPTIDE 2 (CYP79F2)		AT1G06000
AT3G54940			AT3G16770	ETHYLENE-RESPONSIVE ELEMENT BINDING PROTEIN (EBP)				AT1G19460			AT1G07795					AT1G10010	AMINO ACID PERMEASE 8 (AAP8)		AT1G04310	ETHYLENE RESPONSE SENSOR 2 (ERS2)				AT1G16530	ASYMMETRIC LEAVES 2-LIKE 9 (ASL9)		AT1G06149	CONSERVED PEPTIDE UPSTREAM OPEN READING FRAME 8 (CPuORF8)
AT3G59130			AT3G18485	IAA-LEUCINE RESISTANT 2 (ILR2)				AT1G19670	CHLOROPHYLLASE 1 (CLH1)		AT1G07890	ASCORBATE PEROXIDASE 1 (APX1)				AT1G10380			AT1G04350					AT1G16930			AT1G06190	RHO-N 1 (RHON1)
AT3G60955	CYTOCHROME P450, FAMILY 76, SUBFAMILY C, POLYPEPTIDE 8, PSEUDOGENE (CYP76C8P)		AT3G19800					AT1G20080	(SYTB)		AT1G08200	UDP-D-APIOSE/UDP-D-XYLOSE SYNTHASE 2 (AXS2)				AT1G10385			AT1G04520	PLASMODESMATA-LOCATED PROTEIN 2 (PDLP2)				AT1G17010			AT1G06240
AT3G61150	HOMEODOMAIN GLABROUS 1 (HDG1)		AT3G21260	GLYCOLIPID TRANSFER PROTEIN 3 (GLTP3)				AT1G20180			AT1G08230					AT1G10400			AT1G04570					AT1G17310			AT1G06450
AT3G61897	MICRORNA166B (MIR166B)		AT3G23010	RECEPTOR LIKE PROTEIN 36 (RLP36)				AT1G20540			AT1G08630	THREONINE ALDOLASE 1 (THA1)				AT1G10480	ZINC FINGER PROTEIN 5 (ZFP5)		AT1G04610	YUCCA 3 (YUC3)				AT1G17710	PHOSPHOETHANOLAMINE/PHOSPHOCHOLINE PHOSPHATASE 1 (PEPC1)		AT1G06670	NUCLEAR DEIH-BOXHELICASE (NIH)
AT3G62990			AT3G23320					AT1G20790			AT1G08650	PHOSPHOENOLPYRUVATE CARBOXYLASE KINASE 1 (PPCK1)				AT1G10585			AT1G04770					AT1G18191			AT1G06760
AT4G00730	ANTHOCYANINLESS 2 (ANL2)		AT3G23510					AT1G21360	GLYCOLIPID TRANSFER PROTEIN 2 (GLTP2)		AT1G08820	VAMP/SYNAPTOBREVIN-ASSOCIATED PROTEIN 27-2 (VAP27-2)				AT1G10620	PROLINE-RICH EXTENSIN-LIKE RECEPTOR KINASE 11 (PERK11)		AT1G04820	TUBULIN ALPHA-4 CHAIN (TUA4)				AT1G18835	MINI ZINC FINGER 3 (MIF3)		AT1G06870	PLASTIDIC TYPE I SIGNAL PEPTIDASE 2A (PLSP2A)
AT4G14315			AT3G23530					AT1G21850	SKU5 SIMILAR 8 (sks8)		AT1G09155	PHLOEM PROTEIN 2-B15 (PP2-B15)				AT1G10682			AT1G04830					AT1G18860	WRKY DNA-BINDING PROTEIN 61 (WRKY61)		AT1G06920	OVATE FAMILY PROTEIN 4 (OFP4)
AT4G14320			AT3G24518					AT1G22250			AT1G09210	CALRETICULIN 1B (CRT1b)				AT1G10880			AT1G04840					AT1G18970	GERMIN-LIKE PROTEIN 4 (GLP4)		AT1G06923
AT4G15975			AT3G24927					AT1G22360	UDP-GLUCOSYL TRANSFERASE 85A2 (UGT85A2)		AT1G09420	GLUCOSE-6-PHOSPHATE DEHYDROGENASE 4 (G6PD4)				AT1G11150			AT1G04890					AT1G19500			AT1G06925
AT4G28530	NAC DOMAIN CONTAINING PROTEIN 74 (NAC074)		AT3G25020	RECEPTOR LIKE PROTEIN 42 (RLP42)				AT1G22380	UDP-GLUCOSYL TRANSFERASE 85A3 (UGT85A3)		AT1G09490					AT1G11210			AT1G04945					AT1G19610	(PDF1.4)		AT1G06930
AT4G36370			AT3G25030					AT1G22400	(UGT85A1)		AT1G09580					AT1G11220			AT1G05100	MITOGEN-ACTIVATED PROTEIN KINASE KINASE KINASE 18 (MAPKKK18)				AT1G19630	CYTOCHROME P450, FAMILY 722, SUBFAMILY A, POLYPEPTIDE 1 (CYP722A1)		AT1G06950	TRANSLOCON AT THE INNER ENVELOPE MEMBRANE OF CHLOROPLASTS 110 (TIC110)
AT4G36380	ROTUNDIFOLIA 3 (ROT3)		AT3G28150	TRICHOME BIREFRINGENCE-LIKE 22 (TBL22)				AT1G22500	ARABIDOPSIS TOXICOS EN LEVADURA 15 (ATL15)		AT1G10060	BRANCHED-CHAIN AMINO ACID TRANSAMINASE 1 (BCAT-1)				AT1G11250	SYNTAXIN OF PLANTS 125 (SYP125)		AT1G05330					AT1G19780	CYCLIC NUCLEOTIDE GATED CHANNEL 8 (CNGC8)		AT1G06970	CATION/HYDROGEN EXCHANGER 14 (CHX14)
AT4G39130			AT3G28160					AT1G23000			AT1G10640					AT1G11520			AT1G05450					AT1G19890	MALE-GAMETE-SPECIFIC HISTONE H3 (MGH3)		AT1G07220
AT5G02230			AT3G28315					AT1G23070			AT1G10717					AT1G11765			AT1G05520					AT1G19960			AT1G07320	RIBOSOMAL PROTEIN L4 (RPL4)
AT5G02330			AT3G28940					AT1G23300			AT1G10850					AT1G11770			AT1G05530	UDP-GLUCOSYL TRANSFERASE 75B2 (UGT75B2)				AT1G20375	MICRORNA394A (MIR394A)		AT1G07500
AT5G02350			AT3G29770	METHYL ESTERASE 11 (MES11)				AT1G23730	BETA CARBONIC ANHYDRASE 3 (BCA3)		AT1G10890					AT1G11850			AT1G05560	UDP-GLUCOSYLTRANSFERASE 75B1 (UGT75B1)				AT1G20657			AT1G07550
AT5G02420			AT3G30214					AT1G23965			AT1G11040					AT1G11920			AT1G05562					AT1G20940			AT1G07630	POL-LIKE 5 (PLL5)
AT5G03795			AT3G30775	EARLY RESPONSIVE TO DEHYDRATION 5 (ERD5)				AT1G24148			AT1G11120					AT1G12080			AT1G05570	CALLOSE SYNTHASE 1 (CALS1)				AT1G20990			AT1G07750
AT5G03820			AT3G43670					AT1G24470	BETA-KETOACYL REDUCTASE 2 (KCR2)		AT1G11125					AT1G12130			AT1G05575					AT1G21300			AT1G07790	(HTB1)
AT5G04730			AT3G44720	AROGENATE DEHYDRATASE 4 (ADT4)				AT1G25230			AT1G11170					AT1G12160			AT1G05630	INOSITOL-POLYPHOSPHATE 5-PHOSPHATASE 13 (5PTASE13)				AT1G21490			AT1G07830
AT5G05657			AT3G48830					AT1G25410	ISOPENTENYLTRANSFERASE 6 (IPT6)		AT1G11300					AT1G12855			AT1G05675					AT1G21530			AT1G07860
AT5G06040			AT3G52610					AT1G25530			AT1G11330					AT1G13070	CYTOCHROME P450, FAMILY 71, SUBFAMILY B, POLYPEPTIDE 27 (CYP71B27)		AT1G05680	URIDINE DIPHOSPHATE GLYCOSYLTRANSFERASE 74E2 (UGT74E2)				AT1G21540			AT1G07880	(ATMPK13)
AT5G07500	(PEI1)		AT3G53190					AT1G26945	KIDARI (KDR)		AT1G11545	XYLOGLUCAN ENDOTRANSGLUCOSYLASE/HYDROLASE 8 (XTH8)				AT1G13130			AT1G05690	BTB AND TAZ DOMAIN PROTEIN 3 (bt3)				AT1G22150	SULFATE TRANSPORTER 1;3 (SULTR1;3)		AT1G07970
AT5G08460			AT3G53200	MYB DOMAIN PROTEIN 27 (MYB27)				AT1G27560			AT1G11680	CYTOCHROME P450 51G1 (CYP51G1)				AT1G13430	SULFOTRANSFERASE 4C (ST4C)		AT1G05840					AT1G22220	AUXIN UP-REGULATED F-BOX PROTEIN 2 (AUF2)		AT1G08070	ORGANELLE TRANSCRIPT PROCESSING 82 (OTP82)
AT5G09550			AT3G53370					AT1G27620			AT1G11790	AROGENATE DEHYDRATASE 1 (ADT1)				AT1G13590	PHYTOSULFOKINE 1 PRECURSOR (PSK1)		AT1G05870					AT1G22680			AT1G08165
AT5G14690			AT3G54270					AT1G28375			AT1G12060	BCL-2-ASSOCIATED ATHANOGENE 5 (BAG5)				AT1G13605			AT1G06002					AT1G22760	POLY(A) BINDING PROTEIN 3 (PAB3)		AT1G08340
AT5G17725			AT3G54780					AT1G28390			AT1G12320					AT1G13607			AT1G06020					AT1G23130			AT1G08400
AT5G17870	PLASTID-SPECIFIC 50S RIBOSOMAL PROTEIN 6 (PSRP6)		AT3G55810					AT1G29195			AT1G12550	HYDROXYPYRUVATE REDUCTASE 3 (HPR3)				AT1G13608			AT1G06030					AT1G23340			AT1G08450	CALRETICULIN 3 (CRT3)
AT5G17980			AT3G59880					AT1G29670			AT1G12730					AT1G13609			AT1G06148					AT1G23350			AT1G08520	ALBINA 1 (ALB1)
AT5G18350			AT3G60957					AT1G30100	NINE-CIS-EPOXYCAROTENOID DIOXYGENASE 5 (NCED5)		AT1G13080	CYTOCHROME P450, FAMILY 71, SUBFAMILY B, POLYPEPTIDE 2 (CYP71B2)				AT1G13610			AT1G06150	EMBRYO DEFECTIVE 1444 (EMB1444)				AT1G23410			AT1G08710
AT5G20100			AT3G60960					AT1G30700			AT1G13180	DISTORTED TRICHOMES 1 (DIS1)				AT1G13620	ROOT MERISTEM GROWTH FACTOR 2 (RGF2)		AT1G06160	OCTADECANOID-RESPONSIVE ARABIDOPSIS AP2/ERF 59 (ORA59)				AT1G23520			AT1G08980	AMIDASE 1 (AMI1)
AT5G20370			AT3G60961					AT1G30720			AT1G13920					AT1G14220			AT1G06180	MYB DOMAIN PROTEIN 13 (MYB13)				AT1G24000			AT1G09000	NPK1-RELATED PROTEIN KINASE 1 (NP1)
AT5G20630	GERMIN 3 (GER3)		AT3G60965					AT1G30740			AT1G14150	PHOTOSYNTHETIC NDH SUBCOMPLEX L 2 (PnsL2)				AT1G14240			AT1G06430	FTSH PROTEASE 8 (ftsh8)				AT1G24140			AT1G09200
AT5G20790			AT3G60966					AT1G31173	MICRORNA167D (MIR167D)		AT1G14350	FOUR LIPS (FLP)				AT1G14250			AT1G06440					AT1G24147			AT1G09320
AT5G20820			AT3G60980					AT1G31355			AT1G14370	PROTEIN KINASE 2A (APK2A)				AT1G14540	PEROXIDASE 4 (PER4)		AT1G06475					AT1G24400	LYSINE HISTIDINE TRANSPORTER 2 (LHT2)		AT1G09530	PHYTOCHROME INTERACTING FACTOR 3 (PIF3)
AT5G21105			AT3G61020					AT1G31720			AT1G14430					AT1G14549			AT1G06490	CALLOSE SYNTHASE 7 (CalS7)				AT1G24480			AT1G09560	GERMIN-LIKE PROTEIN 5 (GLP5)
AT5G22300	NITRILASE 4 (NIT4)		AT3G61190	BON ASSOCIATION PROTEIN 1 (BAP1)				AT1G32100	PINORESINOL REDUCTASE 1 (PRR1)		AT1G14720	XYLOGLUCAN ENDOTRANSGLUCOSYLASE/HYDROLASE 28 (XTH28)				AT1G14550			AT1G06570	PHYTOENE DESATURATION 1 (PDS1)				AT1G24485			AT1G09660
AT5G22500	FATTY ACID REDUCTASE 1 (FAR1)		AT3G61560					AT1G32170	XYLOGLUCAN ENDOTRANSGLUCOSYLASE/HYDROLASE 30 (XTH30)		AT1G15040	GLUTAMINE AMIDOTRANSFERASE 1_2.1 (GAT1_2.1)				AT1G14630			AT1G06645					AT1G24520	HOMOLOG OF BRASSICA CAMPESTRIS POLLEN PROTEIN 1 (BCP1)		AT1G09680
AT5G22900	CATION/H+ EXCHANGER 3 (CHX3)		AT3G62988					AT1G32450	NITRATE TRANSPORTER 1.5 (NRT1.5)		AT1G15080	LIPID PHOSPHATE PHOSPHATASE 2 (LPP2)				AT1G14780			AT1G06830					AT1G24590	DORNROSCHEN-LIKE (DRNL)		AT1G09710
AT5G23830			AT4G03965					AT1G32850	UBIQUITIN-SPECIFIC PROTEASE 11 (UBP11)		AT1G15125					AT1G14860	NUDIX HYDROLASE HOMOLOG 18 (NUDT18)		AT1G06840					AT1G24620			AT1G09830	PURINE BIOSYNTHESIS 2 (PUR2)
AT5G24130			AT4G12080	AT-HOOK MOTIF NUCLEAR-LOCALIZED PROTEIN 1 (AHL1)				AT1G33760			AT1G15170					AT1G14870	PLANT CADMIUM RESISTANCE 2 (PCR2)		AT1G06850	BASIC LEUCINE-ZIPPER 52 (bZIP52)				AT1G24733			AT1G10040
AT5G24140	SQUALENE MONOOXYGENASE 2 (SQP2)		AT4G22770					AT1G35140	PHOSPHATE-INDUCED 1 (PHI-1)		AT1G15300					AT1G14890			AT1G07040					AT1G25240			AT1G10070	BRANCHED-CHAIN AMINO ACID TRANSAMINASE 2 (BCAT-2)
AT5G24155			AT5G01335					AT1G35465			AT1G15520	ATP-BINDING CASSETTE G40 (ABCG40)				AT1G14940			AT1G07128					AT1G25250	INDETERMINATE(ID)-DOMAIN 16 (IDD16)		AT1G10230	SKP1-LIKE 18 (SK18)
AT5G24600			AT5G04500					AT1G42560	MILDEW RESISTANCE LOCUS O 9 (MLO9)		AT1G15970					AT1G15010			AT1G07130	(STN1)				AT1G25310	MATERNAL EFFECT EMBRYO ARREST 8 (MEE8)		AT1G10350
AT5G24920	GLUTAMINE DUMPER 5 (GDU5)		AT5G05900					AT1G47510	INOSITOL POLYPHOSPHATE 5-PHOSPHATASE 11 (5PTASE11)		AT1G16040					AT1G15330			AT1G07150	MITOGEN-ACTIVATED PROTEIN KINASE KINASE KINASE 13 (MAPKKK13)				AT1G25510			AT1G10450	SIN3-LIKE 6 (SNL6)
AT5G25020			AT5G06290	2-CYSTEINE PEROXIREDOXIN B (2-Cys Prx B)				AT1G47540			AT1G16060	ARIA-INTERACTING DOUBLE AP2 DOMAIN PROTEIN (ADAP)				AT1G15360	SHINE 1 (SHN1)		AT1G07210					AT1G25988			AT1G10460	GERMIN-LIKE PROTEIN 7 (GLP7)
AT5G26617			AT5G06410					AT1G48000	MYB DOMAIN PROTEIN 112 (MYB112)		AT1G16300	GLYCERALDEHYDE-3-PHOSPHATE DEHYDROGENASE OF PLASTID 2 (GAPCP-2)				AT1G15470			AT1G07230	NON-SPECIFIC PHOSPHOLIPASE C1 (NPC1)				AT1G26380			AT1G10530
AT5G27370			AT5G06420					AT1G48990			AT1G16500					AT1G15590			AT1G07240	UDP-GLUCOSYL TRANSFERASE 71C5 (UGT71C5)				AT1G26390			AT1G10538
AT5G27380	GLUTATHIONE SYNTHETASE 2 (GSH2)		AT5G09540					AT1G49005	CLAVATA3/ESR-RELATED 11 (CLE11)		AT1G16515					AT1G15840			AT1G07400					AT1G26410			AT1G10540	NUCLEOBASE-ASCORBATE TRANSPORTER 8 (NAT8)
AT5G28145			AT5G11100	(SYTD)				AT1G49120	CYTOKININ RESPONSE FACTOR 9 (CRF9)		AT1G16705					AT1G16410	CYTOCHROME P450 79F1 (CYP79F1)		AT1G07440					AT1G26795			AT1G10550	XYLOGLUCAN:XYLOGLUCOSYL TRANSFERASE 33 (XTH33)
AT5G33400			AT5G13370					AT1G49800			AT1G16720	HIGH CHLOROPHYLL FLUORESCENCE PHENOTYPE 173 (HCF173)				AT1G16760			AT1G07450					AT1G27990			AT1G10650
AT5G35777			AT5G13710	STEROL METHYLTRANSFERASE 1 (SMT1)				AT1G51210			AT1G17090					AT1G16905			AT1G07485					AT1G28070			AT1G10790
AT5G37070			AT5G13790	AGAMOUS-LIKE 15 (AGL15)				AT1G51355			AT1G17430					AT1G17190	GLUTATHIONE S-TRANSFERASE TAU 26 (GSTU26)		AT1G07490	ROTUNDIFOLIA LIKE 3 (RTFL3)				AT1G28080			AT1G11000	MILDEW RESISTANCE LOCUS O 4 (MLO4)
AT5G37280			AT5G14380	ARABINOGALACTAN PROTEIN 6 (AGP6)				AT1G52150	(ATHB-15)		AT1G17744					AT1G17300			AT1G07540	TRF-LIKE 2 (TRFL2)				AT1G28290	ARABINOGALACTAN PROTEIN 31 (AGP31)		AT1G11060
AT5G37620			AT5G14830					AT1G52410	TSK-ASSOCIATING PROTEIN 1 (TSA1)		AT1G17745	3-PHOSPHOGLYCERATE DEHYDROGENASE (PGDH)				AT1G17700	PRENYLATED RAB ACCEPTOR 1.F1 (PRA1.F1)		AT1G07620	(ATOBGM)				AT1G28400			AT1G11130	STRUBBELIG (SUB)
AT5G38000			AT5G14840					AT1G54200			AT1G17810	BETA-TONOPLAST INTRINSIC PROTEIN (BETA-TIP)				AT1G17770	SU(VAR)3-9 HOMOLOG 7 (SUVH7)		AT1G07650					AT1G28480	(GRX480)		AT1G11280
AT5G38030			AT5G15410	DEFENSE NO DEATH 1 (DND1)				AT1G54400			AT1G18180					AT1G17960			AT1G07740					AT1G29050	TRICHOME BIREFRINGENCE-LIKE 38 (TBL38)		AT1G11310	MILDEW RESISTANCE LOCUS O 2 (MLO2)
AT5G38096			AT5G15490	UDP-GLUCOSE DEHYDROGENASE 3 (UGD3)				AT1G54530			AT1G18260	EMS-MUTAGENIZED BRI1 SUPPRESSOR 5 (EBS5)				AT1G18140	LACCASE 1 (LAC1)		AT1G07870					AT1G29090			AT1G11440
AT5G44220			AT5G16240					AT1G54575			AT1G18310					AT1G18210			AT1G07910	RNALIGASE (RNL)				AT1G29160			AT1G11592
AT5G48420			AT5G17165					AT1G54860			AT1G18940					AT1G18350	MAP KINASE KINASE 7 (MKK7)		AT1G08030	TYROSYLPROTEIN SULFOTRANSFERASE (TPST)				AT1G29660			AT1G11690
AT5G51210	OLEOSIN3 (OLEO3)		AT5G17170	ENHANCER OF SOS3-1 (ENH1)				AT1G55010	PLANT DEFENSIN 1.5 (PDF1.5)		AT1G19140					AT1G18570	MYB DOMAIN PROTEIN 51 (MYB51)		AT1G08050					AT1G30170			AT1G11730
AT5G57785			AT5G17780					AT1G55260			AT1G19180	JASMONATE-ZIM-DOMAIN PROTEIN 1 (JAZ1)				AT1G18760			AT1G08180					AT1G30180			AT1G11870	SERYL-TRNA SYNTHETASE (SRS)
AT5G61610			AT5G17790	VARIEGATED 3 (VAR3)				AT1G56020			AT1G19440	3-KETOACYL-COA SYNTHASE 4 (KCS4)				AT1G18810			AT1G08190	VACUOLAR PROTEIN SORTING 41 (VPS41)				AT1G30350			AT1G11905
AT5G62800			AT5G17880	CONSTITUTIVE SHADE-AVOIDANCE1 (CSA1)				AT1G56040			AT1G19540					AT1G19060			AT1G08250	AROGENATE DEHYDRATASE 6 (ADT6)				AT1G30660			AT1G12230
			AT5G17890	DA1-RELATED PROTEIN 4 (DAR4)				AT1G56100			AT1G19840					AT1G19160			AT1G08280					AT1G30730			AT1G12330
			AT5G17920	METHIONINE SYNTHESIS 1 (ATMS1)				AT1G56150			AT1G19968					AT1G19230			AT1G08500	EARLY NODULIN-LIKE PROTEIN 18 (ENODL18)				AT1G30760			AT1G12500
			AT5G18670	BETA-AMYLASE 3 (BMY3)				AT1G56540			AT1G19970					AT1G19320			AT1G08700	PRESENILIN-1 (PS1)				AT1G30780			AT1G12530
			AT5G19350					AT1G58360	AMINO ACID PERMEASE 1 (AAP1)		AT1G20020	FERREDOXIN-NADP(+)-OXIDOREDUCTASE 2 (FNR2)				AT1G19415			AT1G08760					AT1G30814			AT1G12810
			AT5G20470	HEADLESS DERIVATIVE OF MYOSIN XI-K (HDK)				AT1G60240			AT1G20120					AT1G19510	RAD-LIKE 5 (RL5)		AT1G08830	COPPER/ZINC SUPEROXIDE DISMUTASE 1 (CSD1)				AT1G31290	ARGONAUTE 3 (AGO3)		AT1G13110	CYTOCHROME P450, FAMILY 71 SUBFAMILY B, POLYPEPTIDE 7 (CYP71B7)
			AT5G20810					AT1G61800	GLUCOSE-6-PHOSPHATE/PHOSPHATE TRANSLOCATOR 2 (GPT2)		AT1G20220					AT1G19620			AT1G08880	(H2AXA)				AT1G31540			AT1G13230
			AT5G22520					AT1G62420			AT1G20470					AT1G19640	JASMONIC ACID CARBOXYL METHYLTRANSFERASE (JMT)		AT1G08920	ERD (EARLY RESPONSE TO DEHYDRATION) SIX-LIKE 1 (ESL1)				AT1G32270	(ATSYP24)		AT1G13250	GALACTURONOSYLTRANSFERASE-LIKE 3 (GATL3)
			AT5G24355					AT1G62440	LEUCINE-RICH REPEAT/EXTENSIN 2 (LRX2)		AT1G20560	ACYL ACTIVATING ENZYME 1 (AAE1)				AT1G19850	MONOPTEROS (MP)		AT1G08930	EARLY RESPONSE TO DEHYDRATION 6 (ERD6)				AT1G33080			AT1G13260	RELATED TO ABI3/VP1 1 (RAV1)
			AT5G24660	RESPONSE TO LOW SULFUR 2 (LSU2)				AT1G62500			AT1G20575	DOLICHOL PHOSPHATE MANNOSE SYNTHASE 1 (DPMS1)				AT1G19900			AT1G08940					AT1G33320			AT1G13390
			AT5G24670	EMBRYO DEFECTIVE 2820 (EMB2820)				AT1G62630			AT1G21000					AT1G20130			AT1G09040					AT1G33510			AT1G13520
			AT5G24760					AT1G62710	BETA VACUOLAR PROCESSING ENZYME (BETA-VPE)		AT1G21070					AT1G20380			AT1G09070	SOYBEAN GENE REGULATED BY COLD-2 (SRC2)				AT1G33730	CYTOCHROME P450, FAMILY 76, SUBFAMILY C, POLYPEPTIDE 5 (CYP76C5)		AT1G13635
			AT5G24870					AT1G62760			AT1G21400					AT1G20500			AT1G09157					AT1G33940			AT1G13800	EMBRYONIC FACTOR 19 (FAC19)
			AT5G25010					AT1G63030	DWARF AND DELAYED FLOWERING 2 (ddf2)		AT1G21580					AT1G20740			AT1G09180	SECRETION-ASSOCIATED RAS SUPER FAMILY 1 (SARA1A)				AT1G34050			AT1G13930
			AT5G25040					AT1G63710	CYTOCHROME P450, FAMILY 86, SUBFAMILY A, POLYPEPTIDE 7 (CYP86A7)		AT1G21620	PUMILIO 20 (PUM20)				AT1G20823			AT1G09230					AT1G34330			AT1G13970
			AT5G26950	AGAMOUS-LIKE 93 (AGL93)				AT1G64060	RESPIRATORY BURST OXIDASE PROTEIN F (RBOH F)		AT1G21722					AT1G20860	PHOSPHATE TRANSPORTER 1;8 (PHT1;8)		AT1G09250					AT1G34580			AT1G14160
			AT5G27090	AGAMOUS-LIKE 54 (AGL54)				AT1G64660	METHIONINE GAMMA-LYASE (MGL)		AT1G21750	PDI-LIKE 1-1 (PDIL1-1)				AT1G21140			AT1G09390					AT1G35210			AT1G14440	HOMEOBOX PROTEIN 31 (HB31)
			AT5G27110					AT1G64780	AMMONIUM TRANSPORTER 1;2 (AMT1;2)		AT1G21830					AT1G21286			AT1G09410					AT1G35250			AT1G14460
			AT5G27120					AT1G65490			AT1G21950					AT1G21290			AT1G09440					AT1G35255			AT1G14687	HOMEOBOX PROTEIN 32 (HB32)
			AT5G27890					AT1G65730	YELLOW STRIPE LIKE 7 (YSL7)		AT1G22330					AT1G21310	EXTENSIN 3 (EXT3)		AT1G09470					AT1G35330			AT1G14810
			AT5G28410					AT1G66120	ACYL-ACTIVATING ENZYME 11 (AAE11)		AT1G22370	UDP-GLUCOSYL TRANSFERASE 85A5 (UGT85A5)				AT1G21320			AT1G09520					AT1G35450			AT1G15100	RING-H2 FINGER A2A (RHA2A)
			AT5G28442					AT1G66880			AT1G22403					AT1G21326			AT1G09540	MYB DOMAIN PROTEIN 61 (MYB61)				AT1G35730	PUMILIO 9 (PUM9)		AT1G15175
			AT5G28919					AT1G67195	MICRORNA414 (MIR414)		AT1G22430					AT1G21475			AT1G09570	PHYTOCHROME A (PHYA)				AT1G43650			AT1G15180
			AT5G28920					AT1G67265	ROTUNDIFOLIA LIKE 21 (RTFL21)		AT1G22640	MYB DOMAIN PROTEIN 3 (MYB3)				AT1G21525			AT1G09575					AT1G43800	FLORAL TRANSITION AT THE MERISTEM1 (FTM1)		AT1G15190
			AT5G34780					AT1G67770	TERMINAL EAR1-LIKE 2 (TEL2)		AT1G22650	ALKALINE/NEUTRAL INVERTASE D (A/N-InvD)				AT1G21860	SKU5 SIMILAR 7 (sks7)		AT1G09630	RAB GTPASE 11C (RAB11c)				AT1G43886			AT1G15490
			AT5G35631					AT1G68170			AT1G22660					AT1G21890			AT1G09740					AT1G44150			AT1G15830
			AT5G35970					AT1G68460	ISOPENTENYLTRANSFERASE 1 (IPT1)		AT1G22690					AT1G21910	DEHYDRATION RESPONSE ELEMENT-BINDING PROTEIN 26 (DREB26)		AT1G09750					AT1G44318	(hemb2)		AT1G15850
			AT5G36937					AT1G68470			AT1G22800					AT1G21970	LEAFY COTYLEDON 1 (LEC1)		AT1G09812					AT1G44740			AT1G15950	CINNAMOYL COA REDUCTASE 1 (CCR1)
			AT5G37485					AT1G68510	LOB DOMAIN-CONTAINING PROTEIN 42 (LBD42)		AT1G23010	LOW PHOSPHATE ROOT1 (LPR1)				AT1G21973			AT1G09850	XYLEM BARK CYSTEINE PEPTIDASE 3 (XBCP3)				AT1G46552			AT1G15960	NRAMP METAL ION TRANSPORTER 6 (NRAMP6)
			AT5G38035					AT1G68520			AT1G23050					AT1G21980	PHOSPHATIDYLINOSITOL-4-PHOSPHATE 5-KINASE 1 (PIP5K1)		AT1G09950	RESPONSE TO ABA AND SALT 1 (RAS1)				AT1G47300			AT1G15980	PHOTOSYNTHETIC NDH SUBCOMPLEX B 1 (PnsB1)
			AT5G38260					AT1G68540	TETRAKETIDE ALPHA-PYRONE REDUCTASE 2 (TKPR2)		AT1G23090	SULFATE TRANSPORTER 91 (AST91)				AT1G22110			AT1G09995					AT1G47370			AT1G16080
			AT5G38580					AT1G68568			AT1G23110					AT1G22210	TREHALOSE-6-PHOSPHATE PHOSPHATASE C (TPPC)		AT1G10000					AT1G47400			AT1G16350
			AT5G41460					AT1G68570			AT1G23190	PHOSPHOGLUCOMUTASE 3 (PGM3)				AT1G22340	UDP-GLUCOSYL TRANSFERASE 85A7 (UGT85A7)		AT1G10020					AT1G47405			AT1G16730	UNKNOWN PROTEIN 6 (UP6)
			AT5G42780	HOMEOBOX PROTEIN 27 (HB27)				AT1G68620			AT1G23550	SIMILAR TO RCD ONE 2 (SRO2)				AT1G22350			AT1G10050					AT1G47430			AT1G17020	SENESCENCE-RELATED GENE 1 (SRG1)
			AT5G42900	COLD REGULATED GENE 27 (COR27)				AT1G68875			AT1G23750					AT1G22490			AT1G10130	ENDOPLASMIC RETICULUM-TYPE CALCIUM-TRANSPORTING ATPASE 3 (ECA3)				AT1G47485			AT1G17030
			AT5G60460					AT1G69870	NITRATE TRANSPORTER 1.7 (NRT1.7)		AT1G26560	BETA GLUCOSIDASE 40 (BGLU40)				AT1G22600			AT1G10200	WLIM1 (WLIM1)				AT1G47600	BETA GLUCOSIDASE 34 (BGLU34)		AT1G17140	INTERACTOR OF CONSTITUTIVE ACTIVE ROPS 1 (ICR1)
			AT5G63530	FARNESYLATED PROTEIN 3 (FP3)				AT1G70260			AT1G26590					AT1G22710	SUCROSE-PROTON SYMPORTER 2 (SUC2)		AT1G10290	DYNAMIN-LIKE PROTEIN 6 (ADL6)				AT1G48280			AT1G17145
			AT5G64080	XYLOGEN PROTEIN 1 (XYP1)				AT1G70440	SIMILAR TO RCD ONE 3 (SRO3)		AT1G26690					AT1G22900			AT1G10360	GLUTATHIONE S-TRANSFERASE TAU 18 (GSTU18)				AT1G48340			AT1G17147
								AT1G70690	HOPW1-1-INDUCED GENE1 (HWI1)		AT1G26770	EXPANSIN A10 (EXPA10)				AT1G22990	HEAVY METAL ASSOCIATED ISOPRENYLATED PLANT PROTEIN 22 (HIPP22)		AT1G10370	EARLY-RESPONSIVE TO DEHYDRATION 9 (ERD9)				AT1G48530			AT1G17180	GLUTATHIONE S-TRANSFERASE TAU 25 (GSTU25)
								AT1G70950			AT1G26810	GALACTOSYLTRANSFERASE1 (GALT1)				AT1G23160			AT1G10410					AT1G49260			AT1G17285
								AT1G70990			AT1G26920					AT1G23200			AT1G10430	PROTEIN PHOSPHATASE 2A-2 (PP2A-2)				AT1G49290			AT1G17330
								AT1G71160	3-KETOACYL-COA SYNTHASE 7 (KCS7)		AT1G27120					AT1G23201			AT1G10520	DNA POLYMERASE {LAMBDA} (Pol{lambda})				AT1G49320	UNKNOWN SEED PROTEIN LIKE 1 (USPL1)		AT1G17360
								AT1G71470			AT1G27135					AT1G23205			AT1G10600	ASSOCIATED MOLECULE WITH THE SH3 DOMAIN OF STAM 2 (AMSH2)				AT1G49930			AT1G17450
								AT1G71960	ATP-BINDING CASETTE G25 (ABCG25)		AT1G27140	GLUTATHIONE S-TRANSFERASE TAU 14 (GSTU14)				AT1G23240			AT1G10660					AT1G49960			AT1G17530	TRANSLOCASE OF INNER MITOCHONDRIAL MEMBRANE 23 (TIM23-1)
								AT1G72080			AT1G27690					AT1G23380	KNOTTED1-LIKE HOMEOBOX GENE 6 (KNAT6)		AT1G10690					AT1G51460	ATP-BINDING CASSETTE G13 (ABCG13)		AT1G17630
								AT1G72100			AT1G27890					AT1G23560			AT1G10705					AT1G51805			AT1G17760	(CSTF77)
								AT1G72125			AT1G27940	ATP-BINDING CASSETTE B13 (ABCB13)				AT1G23760	(JP630)		AT1G10710	POOR HOMOLOGOUS SYNAPSIS 1 (PHS1)				AT1G51850			AT1G17840	ATP-BINDING CASSETTE G11 (ABCG11)
								AT1G72200			AT1G28395					AT1G23810			AT1G10730					AT1G52100			AT1G18130
								AT1G72490			AT1G28520	VASCULAR PLANT ONE ZINC FINGER PROTEIN (VOZ1)				AT1G24070	CELLULOSE SYNTHASE-LIKE A10 (CSLA10)		AT1G10770					AT1G52110			AT1G18170
								AT1G72570			AT1G29300	UNFERTILIZED EMBRYO SAC 1 (UNE1)				AT1G24110			AT1G10910	EMBRYO DEFECTIVE 3103 (EMB3103)				AT1G52190			AT1G18250	(ATLP-1)
								AT1G73120			AT1G29360					AT1G24145			AT1G10960	FERREDOXIN 1 (FD1)				AT1G52810			AT1G18330	EARLY-PHYTOCHROME-RESPONSIVE1 (EPR1)
								AT1G73560			AT1G29395	COLD REGULATED 314 INNER MEMBRANE 1 (COR413IM1)				AT1G24265			AT1G11090					AT1G52830	INDOLE-3-ACETIC ACID 6 (IAA6)		AT1G18415
								AT1G74140			AT1G29420					AT1G24577			AT1G11110					AT1G52900			AT1G18420
								AT1G74620			AT1G29440	SMALL AUXIN UP RNA 63 (SAUR63)				AT1G25270			AT1G11112					AT1G53340			AT1G18500	METHYLTHIOALKYLMALATE SYNTHASE-LIKE 4 (MAML-4)
								AT1G74990			AT1G29940	NUCLEAR RNA POLYMERASE A2 (NRPA2)				AT1G25400			AT1G11160					AT1G53610			AT1G18510	TETRASPANIN 16 (TET16)
								AT1G75390	BASIC LEUCINE-ZIPPER 44 (bZIP44)		AT1G30270	CBL-INTERACTING PROTEIN KINASE 23 (CIPK23)				AT1G25422			AT1G11260	SUGAR TRANSPORTER 1 (STP1)				AT1G53690			AT1G18520	TETRASPANIN11 (TET11)
								AT1G75450	CYTOKININ OXIDASE 5 (CKX5)		AT1G30410	ATP-BINDING CASSETTE C12 (ABCC12)				AT1G25425	CLAVATA3/ESR-RELATED 43 (CLE43)		AT1G11290	CHLORORESPIRATORY REDUCTION22 (CRR22)				AT1G54035			AT1G18700
								AT1G75750	GAST1 PROTEIN HOMOLOG 1 (GASA1)		AT1G30530	UDP-GLUCOSYL TRANSFERASE 78D1 (UGT78D1)				AT1G25450	3-KETOACYL-COA SYNTHASE 5 (KCS5)		AT1G11360					AT1G54040	EPITHIOSPECIFIER PROTEIN (ESP)		AT1G18730	PHOTOSYNTHETIC NDH SUBCOMPLEX B 4 (PnsB4)
								AT1G75790	SKU5 SIMILAR 18 (sks18)		AT1G30610	EMBRYO DEFECTIVE 2279 (emb2279)				AT1G26200			AT1G11362					AT1G54870			AT1G18735
								AT1G75830	LOW-MOLECULAR-WEIGHT CYSTEINE-RICH 67 (LCR67)		AT1G31070	N-ACETYLGLUCOSAMINE-1-PHOSPHATE URIDYLYLTRANSFERASE 1 (GlcNAc1pUT1)				AT1G26320			AT1G11420	DOMAIN OF UNKNOWN FUNCTION 724 2 (DUF2)				AT1G54890			AT1G18750	AGAMOUS-LIKE 65 (AGL65)
								AT1G75880			AT1G31790					AT1G26355	SPIRAL1-LIKE1 (SP1L1)		AT1G11560					AT1G55110	INDETERMINATE(ID)-DOMAIN 7 (IDD7)		AT1G18773
								AT1G76110			AT1G31812	ACYL-COA-BINDING PROTEIN 6 (ACBP6)				AT1G26400			AT1G11700					AT1G55240			AT1G18830
								AT1G76250			AT1G31835					AT1G26420			AT1G11710					AT1G55410			AT1G18870	ISOCHORISMATE SYNTHASE 2 (ICS2)
								AT1G77650			AT1G32190					AT1G26600	CLAVATA3/ESR-RELATED 9 (CLE9)		AT1G11720	STARCH SYNTHASE 3 (SS3)				AT1G55420	EMBRYO SAC DEVELOPMENT ARREST 11 (EDA11)		AT1G18910
								AT1G77655			AT1G32380	PHOSPHORIBOSYL PYROPHOSPHATE (PRPP) SYNTHASE 2 (PRS2)				AT1G26970			AT1G11735	MICRORNA171B (MIR171B)				AT1G55430			AT1G18980
								AT1G77700			AT1G32860					AT1G27020			AT1G11780					AT1G55600	WRKY DNA-BINDING PROTEIN 10 (WRKY10)		AT1G19020
								AT1G78030			AT1G34160					AT1G27040			AT1G11800					AT1G55640	PRENYLATED RAB ACCEPTOR 1.G1 (PRA1.G1)		AT1G19050	RESPONSE REGULATOR 7 (ARR7)
								AT1G78090	TREHALOSE-6-PHOSPHATE PHOSPHATASE B (TPPB)		AT1G34419					AT1G27461			AT1G11806					AT1G55700			AT1G19200
								AT1G78450			AT1G36050					AT1G27580			AT1G11940					AT1G56160	MYB DOMAIN PROTEIN 72 (MYB72)		AT1G19220	AUXIN RESPONSE FACTOR 19 (ARF19)
								AT1G78476			AT1G36380					AT1G27660			AT1G12000					AT1G56165			AT1G19360	REDUCED RESIDUAL ARABINOSE 3 (RRA3)
								AT1G78710	TRICHOME BIREFRINGENCE-LIKE 42 (TBL42)		AT1G43600					AT1G27670			AT1G12050					AT1G56510	WHITE RUST RESISTANCE 4 (WRR4)		AT1G19490
								AT1G78840			AT1G43980					AT1G28130	(GH3.17)		AT1G12140	FLAVIN-MONOOXYGENASE GLUCOSINOLATE S-OXYGENASE 5 (FMO GS-OX5)				AT1G56550	RHAMNOGALACTURONAN SPECI&#64257;C XYLOSYLTRANSFERASE 3 (RGXT3)		AT1G19750
								AT1G78950			AT1G44170	ALDEHYDE DEHYDROGENASE 3H1 (ALDH3H1)				AT1G28230	PURINE PERMEASE 1 (PUP1)		AT1G12240	(ATBETAFRUCT4)				AT1G56680			AT1G19810
								AT1G78955	CAMELLIOL C SYNTHASE 1 (CAMS1)		AT1G45207					AT1G28270	RALF-LIKE 4 (RALFL4)		AT1G12244					AT1G58225			AT1G19835
								AT1G79360	ORGANIC CATION/CARNITINE TRANSPORTER 2 (OCT2)		AT1G45688					AT1G28590			AT1G12270	HOP1 (Hop1)				AT1G58330	(ZW2)		AT1G20190	EXPANSIN 11 (EXPA11)
								AT1G79420			AT1G46554					AT1G28640			AT1G12380					AT1G58340	(ZF14)		AT1G20240
								AT1G79450	ALA-INTERACTING SUBUNIT 5 (ALIS5)		AT1G47570					AT1G28650			AT1G12423					AT1G58450	TETRATRICOPEPTIDE REPEAT 6 (TPR6)		AT1G20270
								AT1G79480			AT1G47578					AT1G29000			AT1G12610	DWARF AND DELAYED FLOWERING 1 (DDF1)				AT1G59725			AT1G20310
								AT1G79760	DOWNSTREAM TARGET OF AGL15-4 (DTA4)		AT1G47900					AT1G29100			AT1G12640	LYSOPHOSPHOLIPID ACYLTRANSFERASE 1 (LPLAT1)				AT1G59950			AT1G20320
								AT1G80133			AT1G48100					AT1G29179			AT1G12650					AT1G60300			AT1G20350	TRANSLOCASE INNER MEMBRANE SUBUNIT 17-1 (TIM17-1)
								AT1G80340	GIBBERELLIN 3-OXIDASE 2 (GA3OX2)		AT1G48330					AT1G29280	WRKY DNA-BINDING PROTEIN 65 (WRKY65)		AT1G12845					AT1G60340			AT1G20410
								AT2G01340	(At17.1)		AT1G48480	RECEPTOR-LIKE KINASE 1 (RKL1)				AT1G29290			AT1G13040					AT1G60450	GALACTINOL SYNTHASE 7 (GolS7)		AT1G20440	COLD-REGULATED 47 (COR47)
								AT2G01430	HOMEOBOX-LEUCINE ZIPPER PROTEIN 17 (HB17)		AT1G48580					AT1G29870			AT1G13100	CYTOCHROME P450, FAMILY 71, SUBFAMILY B, POLYPEPTIDE 29 (CYP71B29)				AT1G60830			AT1G20510	OPC-8:0 COA LIGASE1 (OPCL1)
								AT2G01520	MLP-LIKE PROTEIN 328 (MLP328)		AT1G48745					AT1G30040	GIBBERELLIN 2-OXIDASE (GA2OX2)		AT1G13210	AUTOINHIBITED CA2+/ATPASE II (ACA.l)				AT1G61590			AT1G20680
								AT2G01890	PURPLE ACID PHOSPHATASE 8 (PAP8)		AT1G49130					AT1G30190			AT1G13340					AT1G61660			AT1G20690
								AT2G02140	LOW-MOLECULAR-WEIGHT CYSTEINE-RICH 72 (LCR72)		AT1G49160	(WNK7)				AT1G30710			AT1G13440	GLYCERALDEHYDE-3-PHOSPHATE DEHYDROGENASE C2 (GAPC2)				AT1G61750			AT1G21100	INDOLE GLUCOSINOLATE O-METHYLTRANSFERASE 1 (IGMT1)
								AT2G04110			AT1G49200					AT1G30840	PURINE PERMEASE 4 (PUP4)		AT1G13640					AT1G61830			AT1G21130	INDOLE GLUCOSINOLATE O-METHYLTRANSFERASE 4 (IGMT4)
								AT2G05380	GLYCINE-RICH PROTEIN 3 SHORT ISOFORM (GRP3S)		AT1G49210					AT1G31040			AT1G13650					AT1G61840			AT1G21220
								AT2G05520	GLYCINE-RICH PROTEIN 3 (GRP-3)		AT1G49340	(ATPI4K ALPHA)				AT1G31050			AT1G13740	ABI FIVE BINDING PROTEIN 2 (AFP2)				AT1G62540	FLAVIN-MONOOXYGENASE GLUCOSINOLATE S-OXYGENASE 2 (FMO GS-OX2)		AT1G21390	EMBRYO DEFECTIVE 2170 (emb2170)
								AT2G05530			AT1G49580					AT1G31310			AT1G13755					AT1G62560	FLAVIN-MONOOXYGENASE GLUCOSINOLATE S-OXYGENASE 3 (FMO GS-OX3)		AT1G21430	(YUC11)
								AT2G09800			AT1G49600	RNA-BINDING PROTEIN 47A (RBP47A)				AT1G31580	(ECS1)		AT1G13760					AT1G62981			AT1G21440
								AT2G13550			AT1G49640					AT1G31670			AT1G13860	QUASIMODO2 LIKE 1 (QUL1)				AT1G62990	KNOTTED-LIKE HOMEOBOX OF ARABIDOPSIS THALIANA 7 (KNAT7)		AT1G21520
								AT2G17050			AT1G50380					AT1G31690			AT1G13950	EUKARYOTIC ELONGATION FACTOR 5A-1 (ELF5A-1)				AT1G63005	MICRORNA399B (MIR399B)		AT1G21590
								AT2G17500			AT1G50659					AT1G31710			AT1G13990					AT1G63040			AT1G21880	LYSM DOMAIN GPI-ANCHORED PROTEIN 1 PRECURSOR (LYM1)
								AT2G17600			AT1G50660					AT1G32240	KANADI 2 (KAN2)		AT1G14185					AT1G63105			AT1G22160
								AT2G17785			AT1G51170					AT1G32350	ALTERNATIVE OXIDASE 1D (AOX1D)		AT1G14200					AT1G63140			AT1G22230
								AT2G17940			AT1G52340	ABA DEFICIENT 2 (ABA2)				AT1G32770	NAC DOMAIN CONTAINING PROTEIN 12 (NAC012)		AT1G14210					AT1G63910	MYB DOMAIN PROTEIN 103 (AtMYB103)		AT1G22310	METHYL-CPG-BINDING DOMAIN 8 (MBD8)
								AT2G18010			AT1G52565					AT1G32780			AT1G14260					AT1G64035			AT1G22460
								AT2G18210			AT1G52770					AT1G32980			AT1G14280	PHYTOCHROME KINASE SUBSTRATE 2 (PKS2)				AT1G64070	RESISTANCE TO LEPTOSPHAERIA MACULANS 1 (RLM1)		AT1G22530	PATELLIN 2 (PATL2)
								AT2G19460			AT1G53500	MUCILAGE-MODIFIED 4 (MUM4)				AT1G33090			AT1G14290	SPHINGOID BASE HYDROXYLASE 2 (SBH2)				AT1G64295			AT1G22700
								AT2G19500	CYTOKININ OXIDASE 2 (CKX2)		AT1G53541					AT1G33100			AT1G14315					AT1G64625			AT1G22750
								AT2G19770	PROFILIN 5 (PRF5)		AT1G53542					AT1G33102			AT1G14340					AT1G64700			AT1G22870
								AT2G19803			AT1G53580	GLYOXALASE II 3 (GLY3)				AT1G33280	NAC DOMAIN CONTAINING PROTEIN 15 (NAC015)		AT1G14410	WHIRLY 1 (WHY1)				AT1G64940	CYTOCHROME P450, FAMILY 87, SUBFAMILY A, POLYPEPTIDE 6 (CYP89A6)		AT1G22882
								AT2G20570	GBF'S PRO-RICH REGION-INTERACTING FACTOR 1 (GPRI1)		AT1G54070					AT1G33610			AT1G14420	(AT59)				AT1G65190			AT1G23030
								AT2G21110			AT1G54080	OLIGOURIDYLATE-BINDING PROTEIN 1A (UBP1A)				AT1G33670			AT1G14470					AT1G65200			AT1G23140
								AT2G21260			AT1G54340	ISOCITRATE DEHYDROGENASE (ICDH)				AT1G33750			AT1G14490					AT1G65300	AGAMOUS-LIKE 38 (AGL38)		AT1G23170
								AT2G21490	DEHYDRIN LEA (LEA)		AT1G54360	TBP-ASSOCIATED FACTOR 6B (TAF6B)				AT1G33960	AVRRPT2-INDUCED GENE 1 (AIG1)		AT1G14520	MYO-INOSITOL OXYGENASE 1 (MIOX1)				AT1G65330	PHERES1 (PHE1)		AT1G23270
								AT2G22180			AT1G54740					AT1G34140	POLY(A) BINDING PROTEIN 1 (PAB1)		AT1G14660	NA+/H+ EXCHANGER 8 (NHX8)				AT1G65450			AT1G23390
								AT2G22330	CYTOCHROME P450, FAMILY 79, SUBFAMILY B, POLYPEPTIDE 3 (CYP79B3)		AT1G55120	BETA-FRUCTOFURANOSIDASE 5 (FRUCT5)				AT1G34540	CYTOCHROME P450, FAMILY 94, SUBFAMILY D, POLYPEPTIDE 1 (CYP94D1)		AT1G14686					AT1G65483			AT1G23710
								AT2G22760			AT1G55130	TRANSMEMBRANE NINE 6 (TMN6)				AT1G34575			AT1G14750	SOLO DANCERS (SDS)				AT1G65500			AT1G23850
								AT2G22970	SERINE CARBOXYPEPTIDASE-LIKE 11 (SCPL11)		AT1G55265					AT1G34650	HOMEODOMAIN GLABROUS 10 (HDG10)		AT1G14900	HIGH MOBILITY GROUP A (HMGA)				AT1G65690			AT1G23880
								AT2G22980	SERINE CARBOXYPEPTIDASE-LIKE 13 (SCPL13)		AT1G55480	PROTEIN CONTAINING PDZ DOMAIN, A K-BOX DOMAIN, AND A TPR REGION (ZKT)				AT1G35230	ARABINOGALACTAN PROTEIN 5 (AGP5)		AT1G14920	GIBBERELLIC ACID INSENSITIVE (GAI)				AT1G65790	RECEPTOR KINASE 1 (RK1)		AT1G24090
								AT2G23067			AT1G55690					AT1G35320			AT1G14970					AT1G65850			AT1G24095
								AT2G23170	(GH3.3)		AT1G55740	SEED IMBIBITION 1 (SIP1)				AT1G35750	PUMILIO 10 (PUM10)		AT1G15000	SERINE CARBOXYPEPTIDASE-LIKE 50 (scpl50)				AT1G65860	FLAVIN-MONOOXYGENASE GLUCOSINOLATE S-OXYGENASE 1 (FMO GS-OX1)		AT1G24130
								AT2G23171			AT1G55810	URIDINE KINASE-LIKE 3 (UKL3)				AT1G36060			AT1G15030					AT1G65875			AT1G24170	(LGT9)
								AT2G23210			AT1G55840					AT1G36150			AT1G15045					AT1G65910	NAC DOMAIN CONTAINING PROTEIN 28 (NAC028)		AT1G24320
								AT2G23570	METHYL ESTERASE 19 (MES19)		AT1G55860	UBIQUITIN-PROTEIN LIGASE 1 (UPL1)				AT1G44080			AT1G15050	INDOLE-3-ACETIC ACID INDUCIBLE 34 (IAA34)				AT1G66190			AT1G24450	NUCLEAR FUSION DEFECTIVE 2 (NFD2)
								AT2G23630	SKU5 SIMILAR 16 (sks16)		AT1G55910	ZINC TRANSPORTER 11 PRECURSOR (ZIP11)				AT1G44350	IAA-LEUCINE RESISTANT (ILR)-LIKE GENE 6 (ILL6)		AT1G15060					AT1G66370	MYB DOMAIN PROTEIN 113 (MYB113)		AT1G24490	ALBINA 4 (ALB4)
								AT2G25090	CBL-INTERACTING PROTEIN KINASE 16 (CIPK16)		AT1G56170	NUCLEAR FACTOR Y, SUBUNIT C2 (NF-YC2)				AT1G44478			AT1G15110	PHOSPHATIDYLSERINE SYNTHASE 1 (PSS1)				AT1G66390	MYB DOMAIN PROTEIN 90 (MYB90)		AT1G25360
								AT2G25470	RECEPTOR LIKE PROTEIN 21 (RLP21)		AT1G57770					AT1G44800	SILIQUES ARE RED 1 (SIAR1)		AT1G15130					AT1G66480			AT1G25460
								AT2G25510			AT1G58440	(XF1)				AT1G45201	TRIACYLGLYCEROL LIPASE-LIKE 1 (TLL1)		AT1G15150					AT1G66690			AT1G26140
								AT2G25770			AT1G59660					AT1G46264	HEAT SHOCK TRANSCRIPTION FACTOR B4 (HSFB4)		AT1G15165					AT1G66850			AT1G26450
								AT2G26020	PLANT DEFENSIN 1.2B (PDF1.2b)		AT1G59970					AT1G46480	WUSCHEL RELATED HOMEOBOX 4 (WOX4)		AT1G15200					AT1G67110	CYTOCHROME P450, FAMILY 735, SUBFAMILY A, POLYPEPTIDE 2 (CYP735A2)		AT1G26460
								AT2G26690			AT1G60590					AT1G47350			AT1G15210	ATP-BINDING CASSETTE G35 (ABCG35)				AT1G67160			AT1G26500
								AT2G26820	PHLOEM PROTEIN 2-A3 (PP2-A3)		AT1G60890					AT1G47530			AT1G15250					AT1G67740	PHOTOSYSTEM II BY (PSBY)		AT1G27008
								AT2G26870	NON-SPECIFIC PHOSPHOLIPASE C2 (NPC2)		AT1G60940	SNF1-RELATED PROTEIN KINASE 2.10 (SNRK2.10)				AT1G47610			AT1G15260					AT1G67860			AT1G27080	NITRATE TRANSPORTER 1.6 (NRT1.6)
								AT2G27080			AT1G61260					AT1G47860			AT1G15290					AT1G68040			AT1G27100
								AT2G27520			AT1G61890					AT1G47990	GIBBERELLIN 2-OXIDASE 4 (GA2OX4)		AT1G15390	PEPTIDE DEFORMYLASE 1A (PDF1A)				AT1G68180			AT1G27110
								AT2G27670			AT1G61930					AT1G48590			AT1G15460	REQUIRES HIGH BORON 4 (BOR4)				AT1G68380			AT1G27130	GLUTATHIONE S-TRANSFERASE TAU 13 (GSTU13)
								AT2G27690	CYTOCHROME P450, FAMILY 94, SUBFAMILY C, POLYPEPTIDE 1 (CYP94C1)		AT1G62290					AT1G48690			AT1G15500	(ATNTT2)				AT1G68450	PIGMENT DEFECTIVE 337 (PDE337)		AT1G27213
								AT2G28490			AT1G62305					AT1G48742	MICRORNA157D (MIR157D)		AT1G15510	EARLY CHLOROPLAST BIOGENESIS2 (ECB2)				AT1G68480	JAGGED (JAG)		AT1G27480
								AT2G28590			AT1G62520					AT1G48800			AT1G15580	INDOLE-3-ACETIC ACID INDUCIBLE 5 (IAA5)				AT1G68610	PLANT CADMIUM RESISTANCE 11 (PCR11)		AT1G27540
								AT2G29090	CYTOCHROME P450, FAMILY 707, SUBFAMILY A, POLYPEPTIDE 2 (CYP707A2)		AT1G62610					AT1G48820			AT1G15640					AT1G68750	PHOSPHOENOLPYRUVATE CARBOXYLASE 4 (PPC4)		AT1G27820
								AT2G29330	TROPINONE REDUCTASE (TRI)		AT1G62620					AT1G49030			AT1G15670					AT1G68795	CLAVATA3/ESR-RELATED 12 (CLE12)		AT1G27880
								AT2G29654			AT1G62730					AT1G49220			AT1G15690	(AVP1)				AT1G68810			AT1G27930
								AT2G30230			AT1G62810	COPPER AMINE OXIDASE1 (CUAO1)				AT1G49450			AT1G15760					AT1G69240	METHYL ESTERASE 15 (MES15)		AT1G28010	ATP-BINDING CASSETTE B14 (ABCB14)
								AT2G30240	(ATCHX13)		AT1G63020	NUCLEAR RNA POLYMERASE D1A (NRPD1A)				AT1G49570			AT1G15800					AT1G69320	CLAVATA3/ESR-RELATED 10 (CLE10)		AT1G28090
								AT2G31990			AT1G63050	LYSOPHOSPHOLIPID ACYLTRANSFERASE 2 (LPLAT2)				AT1G49860	GLUTATHIONE S-TRANSFERASE (CLASS PHI) 14 (GSTF14)		AT1G15910	FACTOR OF DNA METHYLATION 1 (FDM1)				AT1G69480			AT1G28110	SERINE CARBOXYPEPTIDASE-LIKE 45 (SCPL45)
								AT2G32530	CELLULOSE SYNTHASE-LIKE B3 (CSLB03)		AT1G63240					AT1G50050			AT1G15940					AT1G69810	WRKY DNA-BINDING PROTEIN 36 (WRKY36)		AT1G28190
								AT2G32885			AT1G63300					AT1G50090	BRANCHED-CHAIN AMINO ACID TRANSAMINASE 7 (BCAT7)		AT1G16030	HEAT SHOCK PROTEIN 70B (Hsp70b)				AT1G69860			AT1G28260
								AT2G32890	RALF-LIKE 17 (RALFL17)		AT1G63340					AT1G50310	SUGAR TRANSPORTER 9 (STP9)		AT1G16280	RNA HELICASE 36 (RH36)				AT1G69880	THIOREDOXIN H-TYPE 8 (TH8)		AT1G28340	RECEPTOR LIKE PROTEIN 4 (RLP4)
								AT2G32960	PLANT AND FUNGI ATYPICAL DUAL-SPECI&#64257;CITY PHOSPHATASE 2 (PFA-DSP2)		AT1G63360					AT1G50650			AT1G16310					AT1G69920	GLUTATHIONE S-TRANSFERASE TAU 12 (GSTU12)		AT1G28380	NECROTIC SPOTTED LESIONS 1 (NSL1)
								AT2G33350			AT1G63750					AT1G50720			AT1G16370	ORGANIC CATION/CARNITINE TRANSPORTER 6 (OCT6)				AT1G69930	GLUTATHIONE S-TRANSFERASE TAU 11 (GSTU11)		AT1G28580
								AT2G34070	TRICHOME BIREFRINGENCE-LIKE 37 (TBL37)		AT1G63870					AT1G50990			AT1G16420	METACASPASE 8 (MC8)				AT1G70020			AT1G28660
								AT2G34080			AT1G63930	FROM THE CZECH 'ROH' MEANING 'CORNER' (ROH1)				AT1G51000			AT1G16440	ROOT HAIR SPECIFIC 3 (RSH3)				AT1G70040			AT1G29785
								AT2G34110			AT1G64080	MEMBRANE-ASSOCIATED KINASE REGULATOR 2 (MAKR2)				AT1G51470	BETA GLUCOSIDASE 35 (BGLU35)		AT1G16510					AT1G70170	MATRIX METALLOPROTEINASE (MMP)		AT1G30130
								AT2G34185			AT1G64360					AT1G51480			AT1G16590	(REV7)				AT1G70250			AT1G30320
								AT2G34700			AT1G64500					AT1G51500	ATP-BINDING CASSETTE G12 (ABCG12)		AT1G16640					AT1G70380			AT1G30370	DAD1-LIKE ACYLHYDROLASE (DLAH)
								AT2G34810			AT1G64680					AT1G52000			AT1G16750					AT1G70390			AT1G30450	CATION-CHLORIDE CO-TRANSPORTER 1 (CCC1)
								AT2G35290			AT1G64710					AT1G52140			AT1G16770					AT1G70500			AT1G30800
								AT2G35300	LATE EMBRYOGENESIS ABUNDANT 18 (LEA18)		AT1G64810	ACCUMULATION OF PHOTOSYSTEM ONE 1 (APO1)				AT1G52400	BETA GLUCOSIDASE 18 (BGLU18)		AT1G16780	(VHP2;2)				AT1G70560	TRYPTOPHAN AMINOTRANSFERASE OF ARABIDOPSIS 1 (TAA1)		AT1G30810	JUMONJI DOMAIN-CONTAINING PROTEIN 18 (JMJ18)
								AT2G35810			AT1G65320	CBS DOMAIN CONTAINING PROTEIN 6 (CBSX6)				AT1G52690	LATE EMBRYOGENESIS ABUNDANT 7 (LEA7)		AT1G16850					AT1G70640			AT1G30820
								AT2G35820			AT1G66160	CYS, MET, PRO, AND GLY PROTEIN 1 (CMPG1)				AT1G52800			AT1G16900	EMS-MUTAGENIZED BRI1 SUPPRESSOR 3 (EBS3)				AT1G70680			AT1G30960
								AT2G36080			AT1G66940					AT1G52840			AT1G17100					AT1G70870			AT1G32080	(LrgB)
								AT2G36420	TON1 RECRUITING MOTIF 27 (TRM27)		AT1G66970	SHV3-LIKE 2 (SVL2)				AT1G52990			AT1G17170	GLUTATHIONE S-TRANSFERASE TAU 24 (GSTU24)				AT1G70880			AT1G32180	CELLULOSE SYNTHASE-LIKE D6 (CSLD6)
								AT2G36690			AT1G66990					AT1G53080			AT1G17380	JASMONATE-ZIM-DOMAIN PROTEIN 5 (JAZ5)				AT1G70890	MLP-LIKE PROTEIN 43 (MLP43)		AT1G32200	(ATS1)
								AT2G36770			AT1G67070	DARK INDUCIBLE 9 (DIN9)				AT1G53130	GRIM REAPER (GRI)		AT1G17510					AT1G70895	CLAVATA3/ESR-RELATED 17 (CLE17)		AT1G32361	(ATL1F)
								AT2G36890	REGULATOR OF AXILLARY MERISTEMS 2 (RAX2)		AT1G67300					AT1G53160	SQUAMOSA PROMOTER BINDING PROTEIN-LIKE 4 (SPL4)		AT1G17545					AT1G71002	MICRORNA858A (MIR858A)		AT1G32690
								AT2G36940			AT1G67360					AT1G53163			AT1G17615					AT1G71390	RECEPTOR LIKE PROTEIN 11 (RLP11)		AT1G32890
								AT2G37370			AT1G67420					AT1G53350			AT1G17620					AT1G71691			AT1G32900	GRANULE BOUND STARCH SYNTHASE 1 (GBSS1)
								AT2G37440			AT1G67900					AT1G53540			AT1G17665					AT1G71692	AGAMOUS-LIKE 12 (AGL12)		AT1G32930
								AT2G37590	DNA BINDING WITH ONE FINGER 2.4 (DOF2.4)		AT1G67910					AT1G53640			AT1G17690	NUCLEOLAR FACTOR 1 (NOF1)				AT1G71770	POLY(A)-BINDING PROTEIN 5 (PAB5)		AT1G33055
								AT2G37720	TRICHOME BIREFRINGENCE-LIKE 15 (TBL15)		AT1G68630					AT1G53683	MICRORNA169D (MIR169D)		AT1G17750	PEP1 RECEPTOR 2 (PEPR2)				AT1G71930	VASCULAR RELATED NAC-DOMAIN PROTEIN 7 (VND7)		AT1G33110
								AT2G38060	PHOSPHATE TRANSPORTER 4;2 (PHT4;2)		AT1G68760	NUDIX HYDROLASE 1 (NUDX1)				AT1G53700	WAG 1 (WAG1)		AT1G17920	HOMEODOMAIN GLABROUS 12 (HDG12)				AT1G72290			AT1G33220
								AT2G38320	TRICHOME BIREFRINGENCE-LIKE 34 (TBL34)		AT1G68765	INFLORESCENCE DEFICIENT IN ABSCISSION (IDA)				AT1G53830	PECTIN METHYLESTERASE 2 (PME2)		AT1G17970					AT1G72800			AT1G33260
								AT2G38530	LIPID TRANSFER PROTEIN 2 (LTP2)		AT1G69040	ACT DOMAIN REPEAT 4 (ACR4)				AT1G54000	GDSL LIPASE-LIKE PROTEIN 22 (GLL22)		AT1G18060					AT1G73000	PYR1-LIKE 3 (PYL3)		AT1G33350
								AT2G38870			AT1G69160					AT1G54010			AT1G18075	MICRORNA159B (MIR159B)				AT1G73260	KUNITZ TRYPSIN INHIBITOR 1 (KTI1)		AT1G33415
								AT2G38900			AT1G69420					AT1G54020			AT1G18080	(ATARCA)				AT1G73330	DROUGHT-REPRESSED 4 (DR4)		AT1G33420
								AT2G38905			AT1G69700	HVA22 HOMOLOGUE C (HVA22C)				AT1G54330	NAC DOMAIN CONTAINING PROTEIN 20 (NAC020)		AT1G18265					AT1G73620			AT1G33430
								AT2G39010	PLASMA MEMBRANE INTRINSIC PROTEIN 2E (PIP2E)		AT1G69760					AT1G54450			AT1G18382					AT1G74000	STRICTOSIDINE SYNTHASE 3 (SS3)		AT1G33590
								AT2G39250	SCHNARCHZAPFEN (SNZ)		AT1G69850	NITRATE TRANSPORTER 1:2 (NRT1:2)				AT1G54660			AT1G18390					AT1G74010			AT1G34044
								AT2G39350	ATP-BINDING CASSETTE G1 (ABCG1)		AT1G69900					AT1G54940	PLANT GLYCOGENIN-LIKE STARCH INITIATION PROTEIN 4 (PGSIP4)		AT1G18410					AT1G75490			AT1G34180	NAC DOMAIN CONTAINING PROTEIN 16 (NAC016)
								AT2G39540			AT1G70209					AT1G55220			AT1G18590	SULFOTRANSFERASE 17 (SOT17)				AT1G75500	WALLS ARE THIN 1 (WAT1)		AT1G34280
								AT2G40240			AT1G70210	CYCLIN D1;1 (CYCD1;1)				AT1G55221			AT1G18880	NITRATE TRANSPORTER 1.9 (NRT1.9)				AT1G75520	SHI-RELATED SEQUENCE 5 (SRS5)		AT1G34281
								AT2G40475	ALTERED SEED GERMINATION 8 (ASG8)		AT1G70300	K+ UPTAKE PERMEASE 6 (KUP6)				AT1G55380			AT1G19000					AT1G75620			AT1G34315
								AT2G41230	ORGAN SIZE RELATED 1 (ORS1)		AT1G70550					AT1G55440			AT1G19150	PHOTOSYSTEM I LIGHT HARVESTING COMPLEX GENE 6 (LHCA6)				AT1G75720			AT1G34420
								AT2G41231			AT1G70580	ALANINE-2-OXOGLUTARATE AMINOTRANSFERASE 2 (AOAT2)				AT1G55570	SKU5 SIMILAR 12 (sks12)		AT1G19190					AT1G75930	EXTRACELLULAR LIPASE 6 (EXL6)		AT1G34430	EMBRYO DEFECTIVE 3003 (EMB3003)
								AT2G41260	(M17)		AT1G70600					AT1G55650			AT1G19210					AT1G76220			AT1G35420
								AT2G41290	STRICTOSIDINE SYNTHASE-LIKE 2 (SSL2)		AT1G70610	ATP-BINDING CASSETTE B26 (ABCB26)				AT1G55928			AT1G19290					AT1G76800			AT1G38131
								AT2G41360			AT1G70620					AT1G56240	PHLOEM PROTEIN 2-B13 (PP2-B13)		AT1G19300	PARVUS (PARVUS)				AT1G76910			AT1G43160	RELATED TO AP2 6 (RAP2.6)
								AT2G41660	MIZU-KUSSEI 1 (MIZ1)		AT1G70645	MICRORNA777A (MIR777A)				AT1G56242			AT1G19350	BRI1-EMS-SUPPRESSOR 1 (BES1)				AT1G77200			AT1G43570
								AT2G41690	HEAT SHOCK TRANSCRIPTION FACTOR B3 (HSFB3)		AT1G70710	GLYCOSYL HYDROLASE 9B1 (GH9B1)				AT1G56250	PHLOEM PROTEIN 2-B14 (PP2-B14)		AT1G19370					AT1G77610			AT1G43580
								AT2G41800			AT1G70944					AT1G56270			AT1G19470					AT1G77990	(AST56)		AT1G43610
								AT2G41810			AT1G71110					AT1G56430	NICOTIANAMINE SYNTHASE 4 (NAS4)		AT1G19530					AT1G77992			AT1G43670	FRUCTOSE-1,6-BISPHOSPHATASE (FBP)
								AT2G41940	ZINC FINGER PROTEIN 8 (ZFP8)		AT1G71170					AT1G56520			AT1G19550					AT1G78720			AT1G43780	SERINE CARBOXYPEPTIDASE-LIKE 44 (scpl44)
								AT2G42040			AT1G71180					AT1G56553			AT1G20010	TUBULIN BETA-5 CHAIN (TUB5)				AT1G78740			AT1G43900
								AT2G42090	ACTIN 9 (ACT9)		AT1G71210					AT1G56555			AT1G20030					AT1G78760			AT1G44414
								AT2G42350			AT1G71828					AT1G56650	PRODUCTION OF ANTHOCYANIN PIGMENT 1 (PAP1)		AT1G20065					AT1G78770	ANAPHASE PROMOTING COMPLEX 6 (APC6)		AT1G44920
								AT2G42480			AT1G71830	SOMATIC EMBRYOGENESIS RECEPTOR-LIKE KINASE 1 (SERK1)				AT1G56710			AT1G20290					AT1G79250	AGC KINASE 1.7 (AGC1.7)		AT1G45010
								AT2G42620	MORE AXILLARY BRANCHES 2 (MAX2)		AT1G72030					AT1G57850			AT1G20300					AT1G79580	SOMBRERO (SMB)		AT1G45015
								AT2G42990			AT1G72180					AT1G58270	(ZW9)		AT1G20330	STEROL METHYLTRANSFERASE 2 (SMT2)				AT1G80130			AT1G45130	BETA-GALACTOSIDASE 5 (BGAL5)
								AT2G43470			AT1G72190					AT1G58400			AT1G20450	EARLY RESPONSIVE TO DEHYDRATION 10 (ERD10)				AT1G80240	DUF642 L-GALL RESPONSIVE GENE 1 (DGR1)		AT1G45332
								AT2G43590			AT1G72240					AT1G59700	GLUTATHIONE S-TRANSFERASE TAU 16 (GSTU16)		AT1G20530					AT1G80580			AT1G45616	RECEPTOR LIKE PROTEIN 6 (RLP6)
								AT2G43600			AT1G72470	EXOCYST SUBUNIT EXO70 FAMILY PROTEIN D1 (EXO70D1)				AT1G59740			AT1G20850	XYLEM CYSTEINE PEPTIDASE 2 (XCP2)				AT2G01660	PLASMODESMATA-LOCATED PROTEIN 6 (PDLP6)		AT1G47240	NRAMP METAL ION TRANSPORTER 2 (NRAMP2)
								AT2G43920	HARMLESS TO OZONE LAYER 2 (HOL2)		AT1G72600					AT1G60072	MICRORNA859A (MIR859A)		AT1G20925					AT2G01940	SHOOT GRAVITROPISM 5 (SGR5)		AT1G48030	MITOCHONDRIAL LIPOAMIDE DEHYDROGENASE 1 (mtLPD1)
								AT2G44010			AT1G72610	GERMIN-LIKE PROTEIN 1 (GER1)				AT1G60073	MICRORNA774A (MIR774A)		AT1G20950					AT2G01960	TETRASPANIN14 (TET14)		AT1G48370	YELLOW STRIPE LIKE 8 (YSL8)
								AT2G44220			AT1G72620					AT1G60110			AT1G21010					AT2G01990			AT1G48560
								AT2G44240			AT1G72640					AT1G60250			AT1G21050					AT2G02610			AT1G48570
								AT2G44470	BETA GLUCOSIDASE 29 (BGLU29)		AT1G72645					AT1G60380			AT1G21060					AT2G02620			AT1G48650
								AT2G44810	DEFECTIVE ANTHER DEHISCENCE 1 (DAD1)		AT1G72700					AT1G60390	POLYGALACTURONASE 1 (PG1)		AT1G21270	WALL-ASSOCIATED KINASE 2 (WAK2)				AT2G02660			AT1G48770
								AT2G44840	ETHYLENE-RESPONSIVE ELEMENT BINDING FACTOR 13 (ERF13)		AT1G72810					AT1G60470	GALACTINOL SYNTHASE 4 (GolS4)		AT1G21350					AT2G02700			AT1G48930	GLYCOSYL HYDROLASE 9C1 (GH9C1)
								AT2G44910	HOMEOBOX-LEUCINE ZIPPER PROTEIN 4 (HB4)		AT1G73190	(TIP3;1)				AT1G60480			AT1G21460	(SWEET1)				AT2G03020			AT1G48940	EARLY NODULIN-LIKE PROTEIN 6 (ENODL6)
								AT2G44920			AT1G73390					AT1G60950	(FED A)		AT1G21480					AT2G03250			AT1G49010
								AT2G45050	GATA TRANSCRIPTION FACTOR 2 (GATA2)		AT1G73430					AT1G61105			AT1G21650	(SECA2)				AT2G03370			AT1G49015
								AT2G45360			AT1G73680	ALPHA DIOXYGENASE (ALPHA DOX2)				AT1G61110	NAC DOMAIN CONTAINING PROTEIN 25 (NAC025)		AT1G21651					AT2G04046			AT1G49050
								AT2G45420	LOB DOMAIN-CONTAINING PROTEIN 18 (LBD18)		AT1G74020	STRICTOSIDINE SYNTHASE 2 (SS2)				AT1G61120	TERPENE SYNTHASE 04 (TPS04)		AT1G21670					AT2G04050			AT1G49170
								AT2G45430	AT-HOOK MOTIF NUCLEAR-LOCALIZED PROTEIN 22 (AHL22)		AT1G74030	ENOLASE 1 (ENO1)				AT1G61540			AT1G21710	8-OXOGUANINE-DNA GLYCOSYLASE 1 (OGG1)				AT2G04100			AT1G49560
								AT2G45660	AGAMOUS-LIKE 20 (AGL20)		AT1G74360					AT1G61680	TERPENE SYNTHASE 14 (TPS14)		AT1G21730					AT2G04160	AUXIN-INDUCED IN ROOT CULTURES 3 (AIR3)		AT1G49620	(ICK5)
								AT2G45750			AT1G74670	GA-STIMULATED ARABIDOPSIS 6 (GASA6)				AT1G61760			AT1G22030					AT2G04420			AT1G49630	PRESEQUENCE PROTEASE 2 (PREP2)
								AT2G45780			AT1G74740	CALCIUM-DEPENDENT PROTEIN KINASE 30 (CPK30)				AT1G61810	BETA-GLUCOSIDASE 45 (BGLU45)		AT1G22140					AT2G04500			AT1G49780	PLANT U-BOX 26 (PUB26)
								AT2G46150			AT1G74780					AT1G61820	BETA GLUCOSIDASE 46 (BGLU46)		AT1G22270					AT2G05133			AT1G49830
								AT2G46720	3-KETOACYL-COA SYNTHASE 13 (KCS13)		AT1G74960	FATTY ACID BIOSYNTHESIS 1 (FAB1)				AT1G61920			AT1G22410					AT2G05500			AT1G49870
								AT2G47030	(VGDH1)		AT1G75280					AT1G62030			AT1G22470					AT2G05850	SERINE CARBOXYPEPTIDASE-LIKE 38 (scpl38)		AT1G49890	QWRF DOMAIN CONTAINING 2 (QWRF2)
								AT2G47200			AT1G75530					AT1G62060			AT1G22510					AT2G13680	CALLOSE SYNTHASE 5 (CALS5)		AT1G49900
								AT2G47280			AT1G75540	B-BOX DOMAIN PROTEIN 21 (BBX21)				AT1G62220			AT1G22570					AT2G14670	SUCROSE-PROTON SYMPORTER 8 (SUC8)		AT1G49980
								AT2G47485			AT1G75580					AT1G62300	(WRKY6)		AT1G22610					AT2G15220			AT1G50280
								AT2G47550			AT1G75600					AT1G62421			AT1G22630					AT2G16005			AT1G50420	SCARECROW-LIKE 3 (SCL3)
								AT2G47585	MICRORNA164A (MIR164A)		AT1G75640					AT1G62510			AT1G22720					AT2G16050			AT1G50590
								AT2G47950			AT1G75800					AT1G62570	FLAVIN-MONOOXYGENASE GLUCOSINOLATE S-OXYGENASE 4 (FMO GS-OX4)		AT1G22740	RAB GTPASE HOMOLOG G3B (RABG3B)				AT2G16730	(BGAL13)		AT1G50630
								AT3G01260			AT1G75820	CLAVATA 1 (CLV1)				AT1G62660			AT1G22810					AT2G16740	UBIQUITIN-CONJUGATING ENZYME 29 (UBC29)		AT1G50680
								AT3G01500	CARBONIC ANHYDRASE 1 (CA1)		AT1G76062	MICRORNA835A (MIR835A)				AT1G63070			AT1G23060					AT2G16980			AT1G50700	CALCIUM-DEPENDENT PROTEIN KINASE 33 (CPK33)
								AT3G01516			AT1G76065					AT1G63420			AT1G23074					AT2G16990			AT1G50830
								AT3G01530	MYB DOMAIN PROTEIN 57 (MYB57)		AT1G76160	SKU5 SIMILAR 5 (sks5)				AT1G63450	ROOT HAIR SPECIFIC 8 (RHS8)		AT1G23080	PIN-FORMED 7 (PIN7)				AT2G17043			AT1G51310
								AT3G01880			AT1G76550					AT1G63650	ENHANCER OF GLABRA 3 (EGL3)		AT1G23210	GLYCOSYL HYDROLASE 9B6 (GH9B6)				AT2G17060			AT1G51402
								AT3G02610			AT1G76600					AT1G63920			AT1G23280					AT2G17310	SUPPRESSOR OF NIM1-1 1 (SON1)		AT1G51420	SUCROSE-PHOSPHATASE 1 (SPP1)
								AT3G03190	GLUTATHIONE S-TRANSFERASE F11 (GSTF11)		AT1G76680	12-OXOPHYTODIENOATE REDUCTASE 1 (OPR1)				AT1G64160	DIRIGENT PROTEIN 5 (DIR5)		AT1G23330					AT2G17680			AT1G51550
								AT3G03200	NAC DOMAIN CONTAINING PROTEIN 45 (NAC045)		AT1G77410	BETA-GALACTOSIDASE 16 (BGAL16)				AT1G64235			AT1G23465					AT2G17960			AT1G51580
								AT3G03260	HOMEODOMAIN GLABROUS 8 (HDG8)		AT1G77660					AT1G64290			AT1G23700					AT2G18050	HISTONE H1-3 (HIS1-3)		AT1G51670
								AT3G03280			AT1G77740	PHOSPHATIDYLINOSITOL-4-PHOSPHATE 5-KINASE 2 (PIP5K2)				AT1G64370			AT1G23820	SPERMIDINE SYNTHASE 1 (SPDS1)				AT2G18060	VASCULAR RELATED NAC-DOMAIN PROTEIN 1 (VND1)		AT1G51690	PROTEIN PHOSPHATASE 2A 55 KDA REGULATORY SUBUNIT B ALPHA ISOFORM (B ALPHA)
								AT3G03530	NON-SPECIFIC PHOSPHOLIPASE C4 (NPC4)		AT1G77760	NITRATE REDUCTASE 1 (NIA1)				AT1G64405			AT1G23970					AT2G18115			AT1G51790
								AT3G04170			AT1G77790					AT1G64590			AT1G24150	FORMIN HOMOLOGUE 4 (FH4)				AT2G18120	SHI-RELATED SEQUENCE 4 (SRS4)		AT1G51800	IMPAIRED OOMYCETE SUSCEPTIBILITY 1 (IOS1)
								AT3G04180			AT1G78050	PHOSPHOGLYCERATE/BISPHOSPHOGLYCERATE MUTASE (PGM)				AT1G64870			AT1G24180	IAA-CONJUGATE-RESISTANT 4 (IAR4)				AT2G18500	OVATE FAMILY PROTEIN 7 (OFP7)		AT1G51950	INDOLE-3-ACETIC ACID INDUCIBLE 18 (IAA18)
								AT3G04210			AT1G78206	MICRORNA775A (MIR775A)				AT1G64900	CYTOCHROME P450, FAMILY 89, SUBFAMILY A, POLYPEPTIDE 2 (CYP89A2)		AT1G24250					AT2G18550	HOMEOBOX PROTEIN 21 (HB21)		AT1G52160	TRNASE Z3 (TRZ3)
								AT3G04220			AT1G78210					AT1G64910			AT1G24270					AT2G18570			AT1G52180
								AT3G04530	PHOSPHOENOLPYRUVATE CARBOXYLASE KINASE 2 (PPCK2)		AT1G78260					AT1G65060	4-COUMARATE:COA LIGASE 3 (4CL3)		AT1G24280	GLUCOSE-6-PHOSPHATE DEHYDROGENASE 3 (G6PD3)				AT2G18810			AT1G52290	PROLINE-RICH EXTENSIN-LIKE RECEPTOR KINASE 15 (PERK15)
								AT3G05150			AT1G78265					AT1G65210			AT1G24330					AT2G19000			AT1G52330
								AT3G05960	SUGAR TRANSPORTER 6 (STP6)		AT1G78270	UDP-GLUCOSYL TRANSFERASE 85A4 (UGT85A4)				AT1G65310	XYLOGLUCAN ENDOTRANSGLUCOSYLASE/HYDROLASE 17 (XTH17)		AT1G24350					AT2G19060			AT1G52750
								AT3G05975			AT1G78390	NINE-CIS-EPOXYCAROTENOID DIOXYGENASE 9 (NCED9)				AT1G65486			AT1G24360					AT2G19070	SPERMIDINE HYDROXYCINNAMOYL TRANSFERASE (SHT)		AT1G53060
								AT3G06020	FANTASTIC FOUR 4 (FAF4)		AT1G78480					AT1G65570			AT1G24530					AT2G19110	HEAVY METAL ATPASE 4 (HMA4)		AT1G53070
								AT3G06360	ARABINOGALACTAN PROTEIN 27 (AGP27)		AT1G78995					AT1G65870			AT1G24575					AT2G19320			AT1G53240	MITOCHONDRIAL MALATE DEHYDROGENASE 1 (mMDH1)
								AT3G06370	SODIUM HYDROGEN EXCHANGER 4 (NHX4)		AT1G79110	BOI-RELATED GENE 2 (BRG2)				AT1G65985			AT1G24580					AT2G19980			AT1G53260
								AT3G06778			AT1G79120					AT1G66090			AT1G24764	MICROTUBULE-ASSOCIATED PROTEINS 70-2 (MAP70-2)				AT2G19990	PATHOGENESIS-RELATED PROTEIN-1-LIKE (PR-1-LIKE)		AT1G53330
								AT3G07250			AT1G79180	MYB DOMAIN PROTEIN 63 (MYB63)				AT1G66110			AT1G25370					AT2G20100			AT1G53790
								AT3G07260			AT1G79260					AT1G66140	ZINC FINGER PROTEIN 4 (ZFP4)		AT1G25390					AT2G20825	ULTRAPETALA 2 (ULT2)		AT1G53860
								AT3G07880	SUPERCENTIPEDE1 (SCN1)		AT1G79520					AT1G66245			AT1G25480					AT2G20875	EPIDERMAL PATTERNING FACTOR 1 (EPF1)		AT1G53920	GDSL-MOTIF LIPASE 5 (GLIP5)
								AT3G09220	LACCASE 7 (LAC7)		AT1G79529					AT1G66725	MICRORNA163 (MIR163)		AT1G25500					AT2G21045			AT1G54180	BREVIS RADIX-LIKE 3 (BRX-LIKE3)
								AT3G09375			AT1G79530	GLYCERALDEHYDE-3-PHOSPHATE DEHYDROGENASE OF PLASTID 1 (GAPCP-1)				AT1G66950	ATP-BINDING CASSETTE G39 (ABCG39)		AT1G25570					AT2G21235			AT1G54820
								AT3G09385			AT1G79550	PHOSPHOGLYCERATE KINASE (PGK)				AT1G67030	ZINC FINGER PROTEIN 6 (ZFP6)		AT1G26100					AT2G21610	PECTINESTERASE 11 (PE11)		AT1G55290
								AT3G09520	EXOCYST SUBUNIT EXO70 FAMILY PROTEIN H4 (EXO70H4)		AT1G79690	NUDIX HYDROLASE HOMOLOG 3 (NUDT3)				AT1G67090	RIBULOSE BISPHOSPHATE CARBOXYLASE SMALL CHAIN 1A (RBCS1A)		AT1G26180					AT2G21840			AT1G55550
								AT3G10600	CATIONIC AMINO ACID TRANSPORTER 7 (CAT7)		AT1G79700					AT1G67328			AT1G26218					AT2G21930			AT1G55760
								AT3G10815			AT1G80420	(ATXRCC1)				AT1G67330			AT1G26220					AT2G22630	AGAMOUS-LIKE 17 (AGL17)		AT1G55790
								AT3G10986			AT1G80770	PIGMENT DEFECTIVE 318 (PDE318)				AT1G67750			AT1G26230	CHAPERONIN-60BETA4 (CPN60BETA4)				AT2G22810	1-AMINOCYCLOPROPANE-1-CARBOXYLATE SYNTHASE 4 (ACS4)		AT1G55980
								AT3G11060			AT2G01280	MATERNAL EFFECT EMBRYO ARREST 65 (MEE65)				AT1G67810	SULFUR E2 (SUFE2)		AT1G26360	METHYL ESTERASE 13 (MES13)				AT2G22860	PHYTOSULFOKINE 2 PRECURSOR (PSK2)		AT1G56045
								AT3G11260	WUSCHEL RELATED HOMEOBOX 5 (WOX5)		AT2G01300					AT1G68050	FLAVIN-BINDING, KELCH REPEAT, F BOX 1 (FKF1)		AT1G26660					AT2G22950	AUTO-REGULATED CA2+-ATPASE 7 (ACA7)		AT1G56050
								AT3G11385			AT2G01755					AT1G68240			AT1G26680					AT2G23220	CYTOCHROME P450, FAMILY 81, SUBFAMILY D, POLYPEPTIDE 6 (CYP81D6)		AT1G56670
								AT3G11402			AT2G01760	RESPONSE REGULATOR 14 (RR14)				AT1G68320	MYB DOMAIN PROTEIN 62 (MYB62)		AT1G26730					AT2G23540			AT1G57943	PURINE PERMEASE 17 (PUP17)
								AT3G11740			AT2G01910	(ATMAP65-6)				AT1G68360			AT1G26790					AT2G23590	METHYL ESTERASE 8 (MES8)		AT1G57990	PURINE PERMEASE 18 (PUP18)
								AT3G11920			AT2G01913					AT1G68390			AT1G26890					AT2G23800	GERANYLGERANYL PYROPHOSPHATE SYNTHASE 2 (GGPS2)		AT1G58280
								AT3G12410			AT2G02400					AT1G68500			AT1G26930					AT2G23960			AT1G59550
								AT3G12460			AT2G02480	STICHEL (STI)				AT1G68530	3-KETOACYL-COA SYNTHASE 6 (KCS6)		AT1G26960	HOMEOBOX PROTEIN 23 (AtHB23)				AT2G23990	EARLY NODULIN-LIKE PROTEIN 11 (ENODL11)		AT1G59590	(ZCF37)
								AT3G12470			AT2G03750					AT1G68600			AT1G27045	HOMEOBOX PROTEIN 54 (ATHB54)				AT2G24000	SERINE CARBOXYPEPTIDASE-LIKE 22 (scpl22)		AT1G59610	DYNAMIN-LIKE 3 (DL3)
								AT3G12900			AT2G04230					AT1G68825	ROTUNDIFOLIA LIKE 15 (RTFL15)		AT1G27060					AT2G24255			AT1G59630
								AT3G13130			AT2G05300					AT1G68850			AT1G27170					AT2G24762	GLUTAMINE DUMPER 4 (GDU4)		AT1G59710
								AT3G13432			AT2G05310					AT1G69140			AT1G27180					AT2G25095	MICRORNA156A (MIR156A)		AT1G59720	CHLORORESPIRATORY REDUCTION28 (CRR28)
								AT3G13437			AT2G05760					AT1G69560	MYB DOMAIN PROTEIN 105 (MYB105)		AT1G27210					AT2G25160	CYTOCHROME P450, FAMILY 82, SUBFAMILY F, POLYPEPTIDE 1 (CYP82F1)		AT1G59940	RESPONSE REGULATOR 3 (ARR3)
								AT3G13510			AT2G05790					AT1G69600	ZINC FINGER HOMEODOMAIN 1 (ZFHD1)		AT1G27285					AT2G25340	VESICLE-ASSOCIATED MEMBRANE PROTEIN 712 (VAMP712)		AT1G60230
								AT3G13790	(ATBFRUCT1)		AT2G06850	XYLOGLUCAN ENDOTRANSGLUCOSYLASE/HYDROLASE 4 (XTH4)				AT1G69690	TEOSINTE BRANCHED1/CYCLOIDEA/PCF 15 (TCP15)		AT1G27340	LEAF CURLING RESPONSIVENESS (LCR)				AT2G25450			AT1G60270	BETA GLUCOSIDASE 6 (BGLU6)
								AT3G14060			AT2G14520					AT1G69890			AT1G27460	NO POLLEN GERMINATION RELATED 1 (NPGR1)				AT2G25630	BETA GLUCOSIDASE 14 (BGLU14)		AT1G60500	DYNAMIN RELATED PROTEIN 4C (DRP4C)
								AT3G14320			AT2G16260	GLYCINE-RICH RNA-BINDING PROTEIN 1 (GR-RBP1)				AT1G69970	CLAVATA3/ESR-RELATED 26 (CLE26)		AT1G27470					AT2G25780			AT1G60525
								AT3G14450	CTC-INTERACTING DOMAIN 9 (CID9)		AT2G16270					AT1G69981			AT1G27760	SALT-TOLERANCE 32 (SAT32)				AT2G25820	ETHYLENE AND SALT INDUCIBLE 2 (ESE2)		AT1G60530	DYNAMIN RELATED PROTEIN 4A (DRP4A)
								AT3G14780			AT2G16500	ARGININE DECARBOXYLASE 1 (ADC1)				AT1G70080			AT1G27770	AUTOINHIBITED CA2+-ATPASE 1 (ACA1)				AT2G26010	PLANT DEFENSIN 1.3 (PDF1.3)		AT1G60970
								AT3G15280			AT2G16660					AT1G70270			AT1G27950	GLYCOSYLPHOSPHATIDYLINOSITOL-ANCHORED LIPID PROTEIN TRANSFER 1 (LTPG1)				AT2G26040	PYR1-LIKE 2 (PYL2)		AT1G61180
								AT3G15510	NAC DOMAIN CONTAINING PROTEIN 2 (NAC2)		AT2G17010					AT1G70510	KNOTTED-LIKE FROM ARABIDOPSIS THALIANA 2 (KNAT2)		AT1G27960	EVOLUTIONARILY CONSERVED C-TERMINAL REGION 9 (ECT9)				AT2G26130			AT1G61290	SYNTAXIN OF PLANTS 124 (SYP124)
								AT3G15540	INDOLE-3-ACETIC ACID INDUCIBLE 19 (IAA19)		AT2G17520	(IRE1A)				AT1G70540	EMBRYO SAC DEVELOPMENT ARREST 24 (EDA24)		AT1G27970	NUCLEAR TRANSPORT FACTOR 2B (NTF2B)				AT2G26250	3-KETOACYL-COA SYNTHASE 10 (KCS10)		AT1G61390
								AT3G15605			AT2G17556					AT1G70670	CALEOSIN 4 (CLO4)		AT1G27980	DIHYDROSPHINGOSINE PHOSPHATE LYASE (DPL1)				AT2G26380			AT1G61560	MILDEW RESISTANCE LOCUS O 6 (MLO6)
								AT3G15670			AT2G17705					AT1G70720			AT1G28330	DORMANCY-ASSOCIATED PROTEIN-LIKE 1 (DYL1)				AT2G26400	ACIREDUCTONE DIOXYGENASE 3 (ARD3)		AT1G61600
								AT3G15800			AT2G17723					AT1G70910	DESPIERTO (DEP)		AT1G28370	ERF DOMAIN PROTEIN 11 (ERF11)				AT2G26700	PINOID2 (PID2)		AT1G61610
								AT3G15820	REDUCED OLEATE DESATURATION 1 (ROD1)		AT2G17730	NEP-INTERACTING PROTEIN 2 (NIP2)				AT1G70920	HOMEOBOX-LEUCINE ZIPPER PROTEIN 18 (HB18)		AT1G28570					AT2G27385			AT1G62050
								AT3G15830			AT2G17780	MID1-COMPLEMENTING ACTIVITY 2 (MCA2)				AT1G70970			AT1G28600					AT2G27550	CENTRORADIALIS (ATC)		AT1G62130
								AT3G15870			AT2G18270					AT1G71000			AT1G28610					AT2G27880	ARGONAUTE 5 (AGO5)		AT1G62320
								AT3G15910			AT2G18280	TUBBY LIKE PROTEIN 2 (TLP2)				AT1G71050	HEAVY METAL ASSOCIATED ISOPRENYLATED PLANT PROTEIN 20 (HIPP20)		AT1G28670	(ARAB-1)				AT2G28010			AT1G62370
								AT3G16150	ASPARAGINASE B1 (ASPGB1)		AT2G18320					AT1G71380	CELLULASE 3 (CEL3)		AT1G28960	NUDIX HYDROLASE HOMOLOG 15 (NUDX15)				AT2G28180	(ATCHX8)		AT1G62480
								AT3G16400	NITRILE SPECIFIER PROTEIN 1 (NSP1)		AT2G18420					AT1G71520			AT1G29120					AT2G28270			AT1G62490
								AT3G16450	JACALIN-RELATED LECTIN 33 (JAL33)		AT2G18440	GENE WITH UNSTABLE TRANSCRIPT 15 (GUT15)				AT1G71695			AT1G29240					AT2G28710			AT1G62750	SNOWY COTYLEDON 1 (SCO1)
								AT3G16460	JACALIN-RELATED LECTIN 34 (JAL34)		AT2G18540					AT1G71880	SUCROSE-PROTON SYMPORTER 1 (SUC1)		AT1G29355					AT2G28850	CYTOCHROME P450, FAMILY 710, SUBFAMILY A, POLYPEPTIDE 3 (CYP710A3)		AT1G63580
								AT3G16540	DEGP PROTEASE 11 (DegP11)		AT2G18630					AT1G71890	(SUC5)		AT1G29357					AT2G28860	CYTOCHROME P450, FAMILY 710, SUBFAMILY A, POLYPEPTIDE 4 (CYP710A4)		AT1G63760	ARIADNE 6 (ARI6)
								AT3G16920	CHITINASE-LIKE PROTEIN 2 (CTL2)		AT2G18640	GERANYLGERANYL PYROPHOSPHATE SYNTHASE 4 (GGPS4)				AT1G72000	ALKALINE/NEUTRAL INVERTASE F (A/N-InvF)		AT1G29400	MEI2-LIKE PROTEIN 5 (ML5)				AT2G29010			AT1G63810
								AT3G17110			AT2G18950	HOMOGENTISATE PHYTYLTRANSFERASE 1 (HPT1)				AT1G72140			AT1G29460					AT2G29045	LOW-MOLECULAR-WEIGHT CYSTEINE-RICH 62 (LCR62)		AT1G63850
								AT3G17150			AT2G19250					AT1G72210			AT1G29465					AT2G29120	GLUTAMATE RECEPTOR 2.7 (GLR2.7)		AT1G64020
								AT3G17180	SERINE CARBOXYPEPTIDASE-LIKE 33 (scpl33)		AT2G19570	CYTIDINE DEAMINASE 1 (CDA1)				AT1G72520	LIPOXYGENASE 4 (LOX4)		AT1G29600					AT2G29220			AT1G64105	NAC DOMAIN CONTAINING PROTEIN 27 (NAC027)
								AT3G17203	GIBBERELLIN 2-OXIDASE 5 (GA2OX5)		AT2G19572					AT1G72860			AT1G29630					AT2G29380	HIGHLY ABA-INDUCED PP2C GENE 3 (HAI3)		AT1G64170	CATION/H+ EXCHANGER 16 (CHX16)
								AT3G17980	C2 DOMAIN (C2)		AT2G19580	TETRASPANIN2 (TET2)				AT1G73010	PHOSPHATE STARVATION-INDUCED GENE 2 (PS2)		AT1G29640					AT2G29440	GLUTATHIONE S-TRANSFERASE TAU 6 (GSTU6)		AT1G64355
								AT3G18150			AT2G19582					AT1G73220	ORGANIC CATION/CARNITINE TRANSPORTER1 (OCT1)		AT1G29790					AT2G29610			AT1G64380
								AT3G18260			AT2G19670	PROTEIN ARGININE METHYLTRANSFERASE 1A (PRMT1A)				AT1G73590	PIN-FORMED 1 (PIN1)		AT1G29880					AT2G29780			AT1G64610
								AT3G18518	ROTUNDIFOLIA LIKE 20 (RTFL20)		AT2G19860	HEXOKINASE 2 (HXK2)				AT1G73805	SAR DEFICIENT 1 (SARD1)		AT1G29980					AT2G30130	(ASL5)		AT1G64740	ALPHA-1 TUBULIN (TUA1)
								AT3G18650	AGAMOUS-LIKE 103 (agl103)		AT2G20515					AT1G73810			AT1G30050					AT2G30210	LACCASE 3 (LAC3)		AT1G64760	HYPERSENSITIVE TO EXCESS BORON 1 (HEB1)
								AT3G19530			AT2G20560					AT1G73830	BR ENHANCED EXPRESSION 3 (BEE3)		AT1G30070					AT2G30760			AT1G64880
								AT3G19700	HAIKU2 (IKU2)		AT2G20597					AT1G73850			AT1G30110	NUDIX HYDROLASE HOMOLOG 25 (NUDX25)				AT2G30766			AT1G65070
								AT3G19920			AT2G20610	SUPERROOT 1 (SUR1)				AT1G73870			AT1G30220	INOSITOL TRANSPORTER 2 (INT2)				AT2G30830			AT1G65110
								AT3G20210	DELTA VACUOLAR PROCESSING ENZYME (DELTA-VPE)		AT2G20630	PP2C INDUCED BY AVRRPM1 (PIA1)				AT1G73965	CLAVATA3/ESR-RELATED 13 (CLE13)		AT1G30260					AT2G31070	TCP DOMAIN PROTEIN 10 (tcp10)		AT1G65130
								AT3G20470	GLYCINE-RICH PROTEIN 5 (GRP5)		AT2G20750	EXPANSIN B1 (EXPB1)				AT1G74080	MYB DOMAIN PROTEIN 122 (MYB122)		AT1G30280					AT2G31083	CLAVATA3/ESR-RELATED 5 (CLE5)		AT1G65485
								AT3G21090	ATP-BINDING CASSETTE G15 (ABCG15)		AT2G20950					AT1G74650	MYB DOMAIN PROTEIN 31 (MYB31)		AT1G30282					AT2G31180	MYB DOMAIN PROTEIN 14 (MYB14)		AT1G65920
								AT3G21270	DOF ZINC FINGER PROTEIN 2 (DOF2)		AT2G21170	TRIOSEPHOSPHATE ISOMERASE (TIM)				AT1G75040	PATHOGENESIS-RELATED GENE 5 (PR5)		AT1G30330	AUXIN RESPONSE FACTOR 6 (ARF6)				AT2G31460			AT1G65940
								AT3G21340			AT2G21210					AT1G75160			AT1G30400	ATP-BINDING CASSETTE C1 (ABCC1)				AT2G31930			AT1G65980	THIOREDOXIN-DEPENDENT PEROXIDASE 1 (TPX1)
								AT3G21420	LATERAL BRANCHING OXIDOREDUCTASE 1 (LBO1)		AT2G21320					AT1G75388	CONSERVED PEPTIDE UPSTREAM OPEN READING FRAME 5 (CPuORF5)		AT1G30500	NUCLEAR FACTOR Y, SUBUNIT A7 (NF-YA7)				AT2G32270	ZINC TRANSPORTER 3 PRECURSOR (ZIP3)		AT1G66170	MALE MEIOCYTE DEATH 1 (MMD1)
								AT3G21520	DUF679 DOMAIN MEMBRANE PROTEIN 1 (DMP1)		AT2G21330	FRUCTOSE-BISPHOSPHATE ALDOLASE 1 (FBA1)				AT1G75394			AT1G30510	ROOT FNR 2 (RFNR2)				AT2G32350			AT1G66200	GLUTAMINE SYNTHASE CLONE F11 (GSR2)
								AT3G21720	ISOCITRATE LYASE (ICL)		AT2G21350					AT1G75470	PURINE PERMEASE 15 (PUP15)		AT1G30515					AT2G32487			AT1G66240	HOMOLOG OF ANTI-OXIDANT 1 (ATX1)
								AT3G21755			AT2G21450	CHROMATIN REMODELING 34 (CHR34)				AT1G75590			AT1G30600					AT2G32620	CELLULOSE SYNTHASE-LIKE B (CSLB02)		AT1G66250
								AT3G21760	HYPOSTATIN RESISTANCE 1 (HYR1)		AT2G21530					AT1G75700	HVA22-LIKE PROTEIN G (HVA22G)		AT1G30620	MURUS 4 (MUR4)				AT2G32785			AT1G66600	ABA OVERLY SENSITIVE MUTANT 3 (ABO3)
								AT3G22133			AT2G21660	GLYCINE-RICH RNA-BINDING PROTEIN 7 (GRP7)				AT1G75710			AT1G30860					AT2G33160			AT1G66810
								AT3G22150			AT2G21710	EMBRYO DEFECTIVE 2219 (EMB2219)				AT1G75870			AT1G30870					AT2G33510			AT1G66830
								AT3G22410			AT2G21770	CELLULOSE SYNTHASE A9 (CESA9)				AT1G75890			AT1G30900	VACUOLAR SORTING RECEPTOR 6 (VSR6)				AT2G33655			AT1G66840	PLASTID MOVEMENT IMPAIRED 2 (PMI2)
								AT3G22560			AT2G22125	CELLULOSE SYNTHASE-INTERACTIVE PROTEIN 1 (CSI1)				AT1G75891			AT1G31010	ORGANELLAR SINGLE-STRANDED DNA BINDING PROTEIN 4 (OSB4)				AT2G33790	ARABINOGALACTAN PROTEIN 30 (AGP30)		AT1G66890
								AT3G22640	(PAP85)		AT2G22140	ESSENTIAL MEIOTIC ENDONUCLEASE 1B (EME1B)				AT1G75940	(ATA27)		AT1G31258					AT2G33870	RAB GTPASE HOMOLOG A1H (ArRABA1h)		AT1G66920
								AT3G22740	HOMOCYSTEINE S-METHYLTRANSFERASE 3 (HMT3)		AT2G22170	PLAT DOMAIN PROTEIN 2 (PLAT2)				AT1G76240			AT1G31280	ARGONAUTE 2 (AGO2)				AT2G34100			AT1G67040	TON1 RECRUITING MOTIF 22 (TRM22)
								AT3G22760	(SOL1)		AT2G22420					AT1G76410	(ATL8)		AT1G31320	LOB DOMAIN-CONTAINING PROTEIN 4 (LBD4)				AT2G34140			AT1G67340
								AT3G22840	EARLY LIGHT-INDUCABLE PROTEIN (ELIP1)		AT2G22500	UNCOUPLING PROTEIN 5 (UCP5)				AT1G76430	PHOSPHATE TRANSPORTER 1;9 (PHT1;9)		AT1G31335					AT2G34210			AT1G67370	ASYNAPTIC 1 (ASY1)
								AT3G22910			AT2G22680	WAV3 HOMOLOG 1 (WAVH1)				AT1G76490	HYDROXY METHYLGLUTARYL COA REDUCTASE 1 (HMG1)		AT1G31350	KAR-UP F-BOX 1 (KUF1)				AT2G34430	LIGHT-HARVESTING CHLOROPHYLL-PROTEIN COMPLEX II SUBUNIT B1 (LHB1B1)		AT1G67510
								AT3G23040			AT2G23000	SERINE CARBOXYPEPTIDASE-LIKE 10 (scpl10)				AT1G76610			AT1G31450					AT2G34990			AT1G67630	DNA POLYMERASE ALPHA 2 (POLA2)
								AT3G23050	INDOLE-3-ACETIC ACID 7 (IAA7)		AT2G23140	PLANT U-BOX 4 (PUB4)				AT1G76830			AT1G31550					AT2G35000	ARABIDOPSIS TOXICOS EN LEVADURA 9 (ATL9)		AT1G67730	BETA-KETOACYL REDUCTASE 1 (KCR1)
								AT3G23060			AT2G23150	NATURAL RESISTANCE-ASSOCIATED MACROPHAGE PROTEIN 3 (NRAMP3)				AT1G76930	EXTENSIN 4 (EXT4)		AT1G31770	ATP-BINDING CASSETTE G14 (ABCG14)				AT2G35090			AT1G67830	ALPHA-FUCOSIDASE 1 (FXG1)
								AT3G23090			AT2G23190	CYTOCHROME P450, FAMILY 81, SUBFAMILY D, POLYPEPTIDE 7 (CYP81D7)				AT1G76965			AT1G31800	CYTOCHROME P450, FAMILY 97, SUBFAMILY A, POLYPEPTIDE 3 (CYP97A3)				AT2G35930	PLANT U-BOX 23 (PUB23)		AT1G67840	CHLOROPLAST SENSOR KINASE (CSK)
								AT3G23230	TRANSCRIPTIONAL REGULATOR OF DEFENSE RESPONSE 1 (TDR1)		AT2G23300					AT1G77110	PIN-FORMED 6 (PIN6)		AT1G31850					AT2G35980	YELLOW-LEAF-SPECIFIC GENE 9 (YLS9)		AT1G67850
								AT3G23550			AT2G23600	ACETONE-CYANOHYDRIN LYASE (ACL)				AT1G77520			AT1G31880	BREVIS RADIX (BRX)				AT2G36020	HVA22-LIKE PROTEIN J (HVA22J)		AT1G67855
								AT3G23630	ISOPENTENYLTRANSFERASE 7 (IPT7)		AT2G24150	HEPTAHELICAL PROTEIN 3 (HHP3)				AT1G77640			AT1G31920					AT2G36026			AT1G67856
								AT3G24420			AT2G24540	ATTENUATED FAR-RED RESPONSE (AFR)				AT1G77690	LIKE AUX1 3 (LAX3)		AT1G31950					AT2G36030			AT1G67970	HEAT SHOCK TRANSCRIPTION FACTOR A8 (HSFA8)
								AT3G24640			AT2G24545					AT1G77780			AT1G31970	STRESS RESPONSE SUPPRESSOR 1 (STRS1)				AT2G36100	CASPARIAN STRIP MEMBRANE DOMAIN PROTEIN 1 (CASP1)		AT1G68010	HYDROXYPYRUVATE REDUCTASE (HPR)
								AT3G24650	ABA INSENSITIVE 3 (ABI3)		AT2G24580					AT1G77950	AGAMOUS-LIKE 67 (AGL67)		AT1G32090					AT2G36110			AT1G68120	BASIC PENTACYSTEINE 3 (BPC3)
								AT3G24670			AT2G24800					AT1G78170			AT1G32120					AT2G36190	CELL WALL INVERTASE 4 (cwINV4)		AT1G68220
								AT3G24780			AT2G24820	TRANSLOCON AT THE INNER ENVELOPE MEMBRANE OF CHLOROPLASTS 55-II (TIC55-II)				AT1G78320	GLUTATHIONE S-TRANSFERASE TAU 23 (GSTU23)		AT1G32385					AT2G36440			AT1G68560	ALPHA-XYLOSIDASE 1 (XYL1)
								AT3G25050	XYLOGLUCAN ENDOTRANSGLUCOSYLASE/HYDROLASE 3 (XTH3)		AT2G26310	FATTY-ACID-BINDING PROTEIN 2 (FAP2)				AT1G78460			AT1G32520					AT2G36450	HARDY (HRD)		AT1G68640	PERIANTHIA (PAN)
								AT3G25080			AT2G26355					AT1G78490	CYTOCHROME P450, FAMILY 708, SUBFAMILY A, POLYPEPTIDE 3 (CYP708A3)		AT1G32540	LSD ONE LIKE 1 (LOL1)				AT2G36815			AT1G68880	BASIC LEUCINE-ZIPPER 8 (bZIP)
								AT3G25170	RALF-LIKE 26 (RALFL26)		AT2G26692					AT1G78500			AT1G32570					AT2G36830	GAMMA TONOPLAST INTRINSIC PROTEIN (GAMMA-TIP)		AT1G68930
								AT3G25180	CYTOCHROME P450, FAMILY 82, SUBFAMILY G, POLYPEPTIDE 1 (CYP82G1)		AT2G26740	SOLUBLE EPOXIDE HYDROLASE (SEH)				AT1G78815	LIGHT SENSITIVE HYPOCOTYLS 7 (LSH7)		AT1G32670					AT2G37010	NON-INTRINSIC ABC PROTEIN 12 (NAP12)		AT1G69050
								AT3G25620	ATP-BINDING CASSETTE G21 (ABCG21)		AT2G27090					AT1G78820			AT1G32740					AT2G37435			AT1G69070
								AT3G25730	ETHYLENE RESPONSE DNA BINDING FACTOR 3 (EDF3)		AT2G27190	PURPLE ACID PHOSPHATASE 12 (PAP12)				AT1G78860			AT1G32910					AT2G37610			AT1G69485
								AT3G25810			AT2G27420					AT1G78960	LUPEOL SYNTHASE 2 (LUP2)		AT1G32960	(SBT3.3)				AT2G37700			AT1G69550
								AT3G26140			AT2G28080					AT1G78970	LUPEOL SYNTHASE 1 (LUP1)		AT1G33030					AT2G37820			AT1G69770	CHROMOMETHYLASE 3 (CMT3)
								AT3G26190	CYTOCHROME P450, FAMILY 71, SUBFAMILY B, POLYPEPTIDE 21 (CYP71B21)		AT2G28650	EXOCYST SUBUNIT EXO70 FAMILY PROTEIN H8 (EXO70H8)				AT1G79160			AT1G33170					AT2G38090			AT1G69910
								AT3G26200	CYTOCHROME P450, FAMILY 71, SUBFAMILY B, POLYPEPTIDE 22 (CYP71B22)		AT2G28840	XB3 ORTHOLOG 1 IN ARABIDOPSIS THALIANA (XBAT31)				AT1G79170			AT1G33200					AT2G38230	PYRIDOXINE BIOSYNTHESIS 1.1 (PDX1.1)		AT1G70140	FORMIN 8 (FH8)
								AT3G26270	CYTOCHROME P450, FAMILY 71, SUBFAMILY B, POLYPEPTIDE 25 (CYP71B25)		AT2G29170					AT1G79370	CYTOCHROME P450, FAMILY 79, SUBFAMILY C, POLYPEPTIDE 1 (CYP79C1)		AT1G33230					AT2G38380			AT1G70450
								AT3G26290	CYTOCHROME P450, FAMILY 71, SUBFAMILY B, POLYPEPTIDE 26 (CYP71B26)		AT2G29263					AT1G79680	WALL ASSOCIATED KINASE (WAK)-LIKE 10 (WAKL10)		AT1G33240	GT-2-LIKE 1 (GTL1)				AT2G38390			AT1G70505
								AT3G26460			AT2G29270					AT1G79770			AT1G33265					AT2G38500			AT1G70530	CYSTEINE-RICH RLK (RECEPTOR-LIKE PROTEIN KINASE) 3 (CRK3)
								AT3G26470			AT2G29290					AT1G79800	EARLY NODULIN-LIKE PROTEIN 7 (ENODL7)		AT1G33360					AT2G38510			AT1G70650
								AT3G26610			AT2G29310					AT1G79840	GLABRA 2 (GL2)		AT1G33560	ACTIVATED DISEASE RESISTANCE 1 (ADR1)				AT2G39060	(SWEET9)		AT1G70820
								AT3G26790	FUSCA 3 (FUS3)		AT2G29450	GLUTATHIONE S-TRANSFERASE TAU 5 (GSTU5)				AT1G79860	RHO GUANYL-NUCLEOTIDE EXCHANGE FACTOR 12 (ROPGEF12)		AT1G33600					AT2G39310	JACALIN-RELATED LECTIN 22 (JAL22)		AT1G71100	RADIAL SWELLING 10 (RSW10)
								AT3G26819	MICRORNA169N (MIR169N)		AT2G29452					AT1G80090	CBS DOMAIN CONTAINING PROTEIN 4 (CBSX4)		AT1G33700					AT2G39530			AT1G71140
								AT3G27025			AT2G29630	THIAMINC (THIC)				AT1G80110	PHLOEM PROTEIN 2-B11 (PP2-B11)		AT1G34065	S-ADENOSYLMETHIONINE CARRIER 2 (SAMC2)				AT2G39730	RUBISCO ACTIVASE (RCA)		AT1G71230	COP9-SIGNALOSOME 5B (CSN5B)
								AT3G27095			AT2G29670					AT1G80140			AT1G34150					AT2G39782			AT1G71235
								AT3G27400			AT2G29980	FATTY ACID DESATURASE 3 (FAD3)				AT1G80160	GLYOXYLASE I 7 (GLYI7)		AT1G34245	EPIDERMAL PATTERNING FACTOR 2 (EPF2)				AT2G40260			AT1G71260	WHIRLY 2 (ATWHY2)
								AT3G27473			AT2G30010	TRICHOME BIREFRINGENCE-LIKE 45 (TBL45)				AT1G80220			AT1G35350					AT2G40370	LACCASE 5 (LAC5)		AT1G71350
								AT3G27490			AT2G30070	POTASSIUM TRANSPORTER 1 (KT1)				AT1G80330	GIBBERELLIN 3-OXIDASE 4 (GA3OX4)		AT1G35510					AT2G40435			AT1G71420
								AT3G27510			AT2G30140	UDP-GLUCOSYL TRANSFERASE 87A2 (UGT87A2)				AT1G80540			AT1G35513					AT2G40500			AT1G71460
								AT3G28345	ATP-BINDING CASSETTE B15 (ABCB15)		AT2G30360	SOS3-INTERACTING PROTEIN 4 (SIP4)				AT1G80730	ZINC-FINGER PROTEIN 1 (ZFP1)		AT1G35515	HIGH RESPONSE TO OSMOTIC STRESS 10 (HOS10)				AT2G40560			AT1G71490
								AT3G28590			AT2G30362					AT1G80740	CHROMOMETHYLASE 1 (CMT1)		AT1G35516					AT2G40910			AT1G71697	CHOLINE KINASE 1 (CK1)
								AT3G28740	CYTOCHROME P450, FAMILY 81, SUBFAMILY D, POLYPEPTIDE 11 (CYP81D11)		AT2G30430					AT1G80760	NOD26-LIKE INTRINSIC PROTEIN 6;1 (NIP6;1)		AT1G35720	ANNEXIN 1 (ANNAT1)				AT2G41225			AT1G71870
								AT3G28890	RECEPTOR LIKE PROTEIN 43 (RLP43)		AT2G30480					AT1G80820	CINNAMOYL COA REDUCTASE (CCR2)		AT1G36622					AT2G41370	BLADE ON PETIOLE2 (BOP2)		AT1G71910
								AT3G29030	EXPANSIN A5 (EXPA5)		AT2G30550					AT1G80840	WRKY DNA-BINDING PROTEIN 40 (WRKY40)		AT1G36940					AT2G41380			AT1G72120
								AT3G29060			AT2G30560					AT1G80865			AT1G37130	NITRATE REDUCTASE 2 (NIA2)				AT2G41445			AT1G72220
								AT3G29150			AT2G30960					AT2G01240			AT1G41830	SKU5-SIMILAR 6 (SKS6)				AT2G41930			AT1G72500
								AT3G29190			AT2G30970	ASPARTATE AMINOTRANSFERASE 1 (ASP1)				AT2G01500	PRETTY FEW SEEDS 2 (PFS2)		AT1G42430					AT2G42180			AT1G72720
								AT3G29410			AT2G31390					AT2G01530	MLP-LIKE PROTEIN 329 (MLP329)		AT1G42540	GLUTAMATE RECEPTOR 3.3 (GLR3.3)				AT2G42560			AT1G72740
								AT3G30460			AT2G31560					AT2G01610			AT1G42970	GLYCERALDEHYDE-3-PHOSPHATE DEHYDROGENASE B SUBUNIT (GAPB)				AT2G42730			AT1G72840
								AT3G32040			AT2G32200					AT2G01770	VACUOLAR IRON TRANSPORTER 1 (VIT1)		AT1G43000					AT2G43000	NAC DOMAIN CONTAINING PROTEIN 42 (NAC042)		AT1G72930	TOLL/INTERLEUKIN-1 RECEPTOR-LIKE (TIR)
								AT3G42806			AT2G32670	VESICLE-ASSOCIATED MEMBRANE PROTEIN 725 (VAMP725)				AT2G01810			AT1G43810					AT2G43220			AT1G72940
								AT3G43110			AT2G32940	ARGONAUTE 6 (AGO6)				AT2G01900			AT1G44100	AMINO ACID PERMEASE 5 (AAP5)				AT2G43510	TRYPSIN INHIBITOR PROTEIN 1 (TI1)		AT1G73050
								AT3G43431			AT2G33050	RECEPTOR LIKE PROTEIN 26 (RLP26)				AT2G02000	GLUTAMATE DECARBOXYLASE 3 (GAD3)		AT1G44575	NONPHOTOCHEMICAL QUENCHING 4 (NPQ4)				AT2G43570	CHITINASE, PUTATIVE (CHI)		AT1G73110
								AT3G43720			AT2G33051					AT2G02060			AT1G44608					AT2G43620			AT1G73175
								AT3G44290	NAC DOMAIN CONTAINING PROTEIN 60 (NAC060)		AT2G33060	RECEPTOR LIKE PROTEIN 27 (RLP27)				AT2G02080	INDETERMINATE(ID)-DOMAIN 4 (IDD4)		AT1G44760					AT2G43860			AT1G73340
								AT3G44460	(DPBF2)		AT2G33330	PLASMODESMATA-LOCATED PROTEIN 3 (PDLP3)				AT2G02120	(PDF2.1)		AT1G44790					AT2G44070			AT1G73480
								AT3G44830			AT2G33360					AT2G02135	LOW-MOLECULAR-WEIGHT CYSTEINE-RICH 71 (LCR71)		AT1G45120					AT2G44330			AT1G73640	RAB GTPASE HOMOLOG A6A (RABA6a)
								AT3G45290	MILDEW RESISTANCE LOCUS O 3 (MLO3)		AT2G33380	RESPONSIVE TO DESSICATION 20 (RD20)				AT2G02450	LONG VEGETATIVE PHASE 1 (LOV1)		AT1G45474	PHOTOSYSTEM I LIGHT HARVESTING COMPLEX GENE 5 (LHCA5)				AT2G44790	UCLACYANIN 2 (UCC2)		AT1G73740
								AT3G45860	CYSTEINE-RICH RLK (RECEPTOR-LIKE PROTEIN KINASE) 4 (CRK4)		AT2G33570					AT2G02680			AT1G46768	RELATED TO AP2 1 (RAP2.1)				AT2G44930			AT1G73950
								AT3G46900	COPPER TRANSPORTER 2 (COPT2)		AT2G33580	LYSM-CONTAINING RECEPTOR-LIKE KINASE 5 (LYK5)				AT2G03000			AT1G47290	3BETA-HYDROXYSTEROID-DEHYDROGENASE/DECARBOXYLASE ISOFORM 1 (3BETAHSD/D1)				AT2G44990	CAROTENOID CLEAVAGE DIOXYGENASE 7 (CCD7)		AT1G74150
								AT3G48350	CYSTEINE ENDOPEPTIDASE 3 (CEP3)		AT2G33705					AT2G03360			AT1G47440					AT2G45135			AT1G74260	PURINE BIOSYNTHESIS 4 (PUR4)
								AT3G48640			AT2G33810	SQUAMOSA PROMOTER BINDING PROTEIN-LIKE 3 (SPL3)				AT2G03740			AT1G47520					AT2G45190	ABNORMAL FLORAL ORGANS (AFO)		AT1G74280
								AT3G48850	PHOSPHATE TRANSPORTER 3;2 (PHT3;2)		AT2G33815					AT2G04030	(CR88)		AT1G47580					AT2G45340			AT1G74440
								AT3G49110	PEROXIDASE CA (PRXCA)		AT2G34060					AT2G04680			AT1G47760	AGAMOUS-LIKE 102 (AGL102)				AT2G45410	LOB DOMAIN-CONTAINING PROTEIN 19 (LBD19)		AT1G74470
								AT3G49115			AT2G34260	HUMAN WDR55 (WD40 REPEAT) HOMOLOG (WDR55)				AT2G04795			AT1G47840	HEXOKINASE 3 (HXK3)				AT2G45450	LITTLE ZIPPER 1 (ZPR1)		AT1G74490
								AT3G49150			AT2G34650	PINOID (PID)				AT2G05440	GLYCINE RICH PROTEIN 9 (GRP9)		AT1G48230					AT2G46130	WRKY DNA-BINDING PROTEIN 43 (WRKY43)		AT1G74545
								AT3G49440			AT2G34710	PHABULOSA (PHB)				AT2G05441			AT1G48260	CBL-INTERACTING PROTEIN KINASE 17 (CIPK17)				AT2G46160			AT1G74770
								AT3G49770			AT2G34840					AT2G05510			AT1G48268					AT2G46255	MICRORNA159C (MIR159C)		AT1G74800
								AT3G49780	PHYTOSULFOKINE 4 PRECURSOR (PSK4)		AT2G34980	(SETH1)				AT2G05540			AT1G48315					AT2G46493			AT1G75260
								AT3G49820			AT2G35030					AT2G05580			AT1G48320	DHNA-COA THIOESTERASE 1 (DHNAT1)				AT2G46590	DOF AFFECTING GERMINATION 2 (DAG2)		AT1G75410	BEL1-LIKE HOMEODOMAIN 3 (BLH3)
								AT3G50760	GALACTURONOSYLTRANSFERASE-LIKE 2 (GATL2)		AT2G35140					AT2G10940			AT1G48420	D-CYSTEINE DESULFHYDRASE (D-CDES)				AT2G46630			AT1G75460
								AT3G50980	DEHYDRIN XERO 1 (XERO1)		AT2G35340	MATERNAL EFFECT EMBRYO ARREST 29 (MEE29)				AT2G13810	AGD2-LIKE DEFENSE RESPONSE PROTEIN 1 (ALD1)		AT1G48430					AT2G46750	L -GULONO-1,4-LACTONE ( L -GULL) OXIDASE 2 (GULLO2)		AT1G75550
								AT3G50990			AT2G35470					AT2G13910			AT1G48490					AT2G46770	NAC SECONDARY WALL THICKENING PROMOTING FACTOR1 (NST1)		AT1G75770
								AT3G51600	LIPID TRANSFER PROTEIN 5 (LTP5)		AT2G35600	BREVIS RADIX-LIKE 1 (BRXL1)				AT2G14070			AT1G48540					AT2G47190	MYB DOMAIN PROTEIN 2 (MYB2)		AT1G76020
								AT3G51860	CATION EXCHANGER 3 (CAX3)		AT2G35920					AT2G14550			AT1G48610					AT2G47270	UPBEAT1 (UPB1)		AT1G76100	PLASTOCYANIN 1 (PETE1)
								AT3G52525	OVATE FAMILY PROTEIN 6 (OFP6)		AT2G35940	BEL1-LIKE HOMEODOMAIN 1 (BLH1)				AT2G14560	LATE UPREGULATED IN RESPONSE TO HYALOPERONOSPORA PARASITICA (LURP1)		AT1G48620	HIGH MOBILITY GROUP A5 (HON5)				AT2G47540			AT1G76170
								AT3G52540	OVATE FAMILY PROTEIN 18 (OFP18)		AT2G35960	NDR1/HIN1-LIKE 12 (NHL12)				AT2G14610	PATHOGENESIS-RELATED GENE 1 (PR1)		AT1G48660					AT3G01080	WRKY DNA-BINDING PROTEIN 58 (WRKY58)		AT1G76450
								AT3G52780	(PAP20)		AT2G36130					AT2G14760			AT1G48750					AT3G01085			AT1G76540	CYCLIN-DEPENDENT KINASE B2;1 (CDKB2;1)
								AT3G52820	PURPLE ACID PHOSPHATASE 22 (PAP22)		AT2G36140					AT2G15020			AT1G48760	DELTA-ADAPTIN (delta-ADR)				AT3G01190			AT1G76650	CALMODULIN-LIKE 38 (CML38)
								AT3G53080			AT2G36145					AT2G15318			AT1G48870					AT3G01220	HOMEOBOX PROTEIN 20 (HB20)		AT1G76790	INDOLE GLUCOSINOLATE O-METHYLTRANSFERASE 5 (IGMT5)
								AT3G53720	CATION/H+ EXCHANGER 20 (CHX20)		AT2G36380	ATP-BINDING CASSETTE G34 (ABCG34)				AT2G15400	(NRPE3B)		AT1G48960					AT3G01270			AT1G76840
								AT3G54040			AT2G36410					AT2G16230			AT1G48970					AT3G01830			AT1G76880
								AT3G54150			AT2G36660	POLY(A) BINDING PROTEIN 7 (PAB7)				AT2G16290			AT1G49000					AT3G01860			AT1G76911
								AT3G54410			AT2G36800	DON-GLUCOSYLTRANSFERASE 1 (DOGT1)				AT2G16580			AT1G49500					AT3G01900	CYTOCHROME P450, FAMILY 94, SUBFAMILY B, POLYPEPTIDE 2 (CYP94B2)		AT1G76950	(PRAF1)
								AT3G54770			AT2G36870	XYLOGLUCAN ENDOTRANSGLUCOSYLASE/HYDROLASE 32 (XTH32)				AT2G16760			AT1G49660	CARBOXYESTERASE 5 (CXE5)				AT3G02150	PLASTID TRANSCRIPTION FACTOR 1 (PTF1)		AT1G76954
								AT3G55180			AT2G36895					AT2G16850	PLASMA MEMBRANE INTRINSIC PROTEIN 2;8 (PIP2;8)		AT1G49740					AT3G02240	ROOT MERISTEM GROWTH FACTOR 7 (RGF7)		AT1G76980
								AT3G55240			AT2G37180	RESPONSIVE TO DESICCATION 28 (RD28)				AT2G16890			AT1G49750					AT3G02440	TRICHOME BIREFRINGENCE-LIKE 20 (TBL20)		AT1G77095
								AT3G56060			AT2G37250	ADENOSINE KINASE (ADK)				AT2G17055			AT1G50010	TUBULIN ALPHA-2 CHAIN (TUA2)				AT3G02670			AT1G77122
								AT3G56220			AT2G37380	MEMBRANE-ASSOCIATED KINASE REGULATOR 3 (MAKR3)				AT2G17470	ALUMINIUM ACTIVATED MALATE TRANSPORTER 6 (ALMT6)		AT1G50040					AT3G02970	EXORDIUM LIKE 6 (EXL6)		AT1G77310
								AT3G56350			AT2G37450					AT2G17950	WUSCHEL (WUS)		AT1G50055	TRANS-ACTING SIRNA1B (TAS1B)				AT3G03272			AT1G77380	AMINO ACID PERMEASE 3 (AAP3)
								AT3G56891			AT2G37650					AT2G18070			AT1G50110					AT3G03410			AT1G77510	PDI-LIKE 1-2 (PDIL1-2)
								AT3G57620			AT2G37670					AT2G18080	EMBRYO SAC DEVELOPMENT ARREST 2 (EDA2)		AT1G50250	FTSH PROTEASE 1 (FTSH1)				AT3G03480	ACETYL COA:(Z)-3-HEXEN-1-OL ACETYLTRANSFERASE (CHAT)		AT1G77580
								AT3G57950			AT2G37680					AT2G18380	GATA TRANSCRIPTION FACTOR 20 (GATA20)		AT1G50270					AT3G03540	NON-SPECIFIC PHOSPHOLIPASE C5 (NPC5)		AT1G77855
								AT3G58120	(BZIP61)		AT2G37760	ALDO-KETO REDUCTASE FAMILY 4 MEMBER C8 (AKR4C8)				AT2G18480			AT1G50320	THIOREDOXIN X (THX)				AT3G03670			AT1G77880
								AT3G59460			AT2G38180					AT2G18620			AT1G50460	HEXOKINASE-LIKE 1 (HKL1)				AT3G03720	CATIONIC AMINO ACID TRANSPORTER 4 (CAT4)		AT1G77930
								AT3G59845			AT2G38280	EMBRYONIC FACTOR1 (FAC1)				AT2G18820			AT1G51140	FLOWERING BHLH 3 (FBH3)				AT3G04100	AGAMOUS-LIKE 57 (AGL57)		AT1G77932
								AT3G59850			AT2G38350					AT2G18880	VERNALIZATION5/VIN3-LIKE 2 (VEL2)		AT1G51380					AT3G04360			AT1G78060
								AT3G59930			AT2G38360	PRENYLATED RAB ACCEPTOR 1.B4 (PRA1.B4)				AT2G18980			AT1G51440					AT3G04370	PLASMODESMATA-LOCATED PROTEIN 4 (PDLP4)		AT1G78100	AUXIN UP-REGULATED F-BOX PROTEIN 1 (AUF1)
								AT3G60120	BETA GLUCOSIDASE 27 (BGLU27)		AT2G38400	ALANINE:GLYOXYLATE AMINOTRANSFERASE 3 (AGT3)				AT2G19200			AT1G51530					AT3G04520	THREONINE ALDOLASE 2 (THA2)		AT1G78110
								AT3G60390	HOMEOBOX-LEUCINE ZIPPER PROTEIN 3 (HAT3)		AT2G38420					AT2G19410			AT1G51660	MITOGEN-ACTIVATED PROTEIN KINASE KINASE 4 (MKK4)				AT3G04570	AT-HOOK MOTIF NUCLEAR-LOCALIZED PROTEIN 19 (AHL19)		AT1G78120	TETRATRICOPEPTIDE REPEAT 12 (TPR12)
								AT3G60590			AT2G38465					AT2G19630			AT1G51680	4-COUMARATE:COA LIGASE 1 (4CL1)				AT3G04715			AT1G78160	PUMILIO 7 (PUM7)
								AT3G60690			AT2G38490	CBL-INTERACTING PROTEIN KINASE 22 (CIPK22)				AT2G19660			AT1G51700	DOF ZINC FINGER PROTEIN 1 (DOF1)				AT3G05440			AT1G78310
								AT3G60900	FASCICLIN-LIKE ARABINOGALACTAN-PROTEIN 10 (FLA10)		AT2G38570					AT2G20520	FASCICLIN-LIKE ARABINOGALACTAN 6 (FLA6)		AT1G51780	IAA-LEUCINE RESISTANT (ILR)-LIKE GENE 5 (ILL5)				AT3G05727			AT1G78340	GLUTATHIONE S-TRANSFERASE TAU 22 (GSTU22)
								AT3G61118			AT2G38580					AT2G21100			AT1G51960	IQ-DOMAIN 27 (IQD27)				AT3G05858			AT1G78400
								AT3G61270			AT2G38640					AT2G21140	PROLINE-RICH PROTEIN 2 (PRP2)		AT1G52200					AT3G06460			AT1G78410
								AT3G61340			AT2G38670	PHOSPHORYLETHANOLAMINE CYTIDYLYLTRANSFERASE 1 (PECT1)				AT2G21220			AT1G52320					AT3G07000			AT1G78530
								AT3G61721			AT2G38770	EMBRYO DEFECTIVE 2765 (EMB2765)				AT2G22190	TREHALOSE-6-PHOSPHATE PHOSPHATASE E (TPPE)		AT1G52342					AT3G07490	ARF-GAP DOMAIN 11 (AGD11)		AT1G78540	SH2 DOMAIN PROTEIN B (SHB)
								AT3G61723			AT2G38780					AT2G22470	ARABINOGALACTAN PROTEIN 2 (AGP2)		AT1G52343					AT3G07820			AT1G78600	LIGHT-REGULATED ZINC FINGER PROTEIN 1 (LZF1)
								AT3G61910	NAC DOMAIN PROTEIN 66 (NAC066)		AT2G38820					AT2G22540	SHORT VEGETATIVE PHASE (SVP)		AT1G52415					AT3G07830			AT1G78660	GAMMA-GLUTAMYL HYDROLASE 1 (GGH1)
								AT3G61920			AT2G38980					AT2G22590			AT1G52430					AT3G07840			AT1G78910
								AT3G61930			AT2G39210					AT2G22800	(HAT9)		AT1G52510					AT3G07850			AT1G78990
								AT3G61970	NGATHA2 (NGA2)		AT2G39220	PATATIN-LIKE PROTEIN 6 (PLP6)				AT2G22955			AT1G52550					AT3G08770	LIPID TRANSFER PROTEIN 6 (LTP6)		AT1G79050	HOMOLOG OF BACTERIAL RECA (RECA1)
								AT3G62097			AT2G39435	TON1 RECRUITING MOTIF 18 (TRM18)				AT2G22960			AT1G52615					AT3G09960			AT1G79280	NUCLEAR PORE ANCHOR (NUA)
								AT3G62180			AT2G39460	RIBOSOMAL PROTEIN L23AA (RPL23AA)				AT2G23010	SERINE CARBOXYPEPTIDASE-LIKE 9 (SCPL9)		AT1G52670					AT3G10000	EMBRYO SAC DEVELOPMENT ARREST 31 (EDA31)		AT1G79310	METACASPASE 7 (MC7)
								AT3G62210	EMBRYO SAC DEVELOPMENT ARREST 32 (EDA32)		AT2G39570	ACT DOMAIN REPEATS 9 (ACR9)				AT2G23030	SNF1-RELATED PROTEIN KINASE 2.9 (SNRK2.9)		AT1G52760	LYSOPHOSPHOLIPASE 2 (LysoPL2)				AT3G10080			AT1G79350	EMBRYO DEFECTIVE 1135 (EMB1135)
								AT3G62380			AT2G39710					AT2G23100			AT1G52780					AT3G10990			AT1G79380	RING DOMAIN LIGASE 4 (RGLG4)
								AT3G62610	MYB DOMAIN PROTEIN 11 (MYB11)		AT2G39760	(BPM3)				AT2G23160			AT1G52855					AT3G11390			AT1G79390
								AT3G62680	PROLINE-RICH PROTEIN 3 (PRP3)		AT2G39800	DELTA1-PYRROLINE-5-CARBOXYLATE SYNTHASE 1 (P5CS1)				AT2G23230			AT1G52870					AT3G11660	NDR1/HIN1-LIKE 1 (NHL1)		AT1G79400	CATION/H+ EXCHANGER 2 (CHX2)
								AT3G62710			AT2G39980					AT2G23440			AT1G52880	NO APICAL MERISTEM (NAM)				AT3G11750	(FOLB1)		AT1G79620
								AT3G62950			AT2G40100	LIGHT HARVESTING COMPLEX PHOTOSYSTEM II (LHCB4.3)				AT2G23510	SPERMIDINE DISINAPOYL ACYLTRANSFERASE (SDT)		AT1G53000	CMP-KDO SYNTHETASE (CKS)				AT3G12000			AT1G79670	RESISTANCE TO FUSARIUM OXYSPORUM 1 (RFO1)
								AT4G00050	UNFERTILIZED EMBRYO SAC 10 (UNE10)		AT2G40150	TRICHOME BIREFRINGENCE-LIKE 28 (TBL28)				AT2G23900			AT1G53210					AT3G12090	TETRASPANIN6 (TET6)		AT1G79710
								AT4G00190	PECTIN METHYLESTERASE 38 (PME38)		AT2G40190	LEAF WILTING 3 (LEW3)				AT2G24210	TERPENE SYNTHASE 10 (TPS10)		AT1G53230	TEOSINTE BRANCHED 1, CYCLOIDEA AND PCF TRANSCRIPTION FACTOR 3 (TCP3)				AT3G12440			AT1G79780
								AT4G00310	EMBRYO SAC DEVELOPMENT ARREST 8 (EDA8)		AT2G40460					AT2G24430	NAC DOMAIN CONTAINING PROTEIN 38 (NAC038)		AT1G53233					AT3G12850			AT1G79850	RIBOSOMAL PROTEIN S17 (RPS17)
								AT4G00360	CYTOCHROME P450, FAMILY 86, SUBFAMILY A, POLYPEPTIDE 2 (CYP86A2)		AT2G40570					AT2G25150			AT1G53280	DJ-1 HOMOLOG B (DJ1B)				AT3G12880			AT1G79870
								AT4G00920			AT2G40610	EXPANSIN A8 (EXPA8)				AT2G25260			AT1G53345					AT3G13140			AT1G79890
								AT4G01460			AT2G40670	RESPONSE REGULATOR 16 (RR16)				AT2G25790			AT1G53470	MECHANOSENSITIVE CHANNEL OF SMALL CONDUCTANCE-LIKE 4 (MSL4)				AT3G13228			AT1G80060
								AT4G01920			AT2G40820					AT2G25810	TONOPLAST INTRINSIC PROTEIN 4;1 (TIP4;1)		AT1G53510	MITOGEN-ACTIVATED PROTEIN KINASE 18 (MPK18)				AT3G13390	SKU5 SIMILAR 11 (sks11)		AT1G80270	PENTATRICOPEPTIDE REPEAT 596 (PPR596)
								AT4G02330	(ATPMEPCRB)		AT2G40890	CYTOCHROME P450, FAMILY 98, SUBFAMILY A, POLYPEPTIDE 3 (CYP98A3)				AT2G26050			AT1G53670	METHIONINE SULFOXIDE REDUCTASE B 1 (MSRB1)				AT3G13730	CYTOCHROME P450, FAMILY 90, SUBFAMILY D, POLYPEPTIDE 1 (CYP90D1)		AT1G80310	MOLYBDATE TRANSPORTER 2 (MOT2)
								AT4G03038			AT2G41000					AT2G26450			AT1G53705					AT3G13890	MYB DOMAIN PROTEIN 26 (MYB26)		AT1G80320
								AT4G03039	MICRORNA826A (MIR826A)		AT2G41010	CALMODULIN (CAM)-BINDING PROTEIN OF 25 KDA (CAMBP25)				AT2G26560	PHOSPHOLIPASE A 2A (PLA2A)		AT1G53785					AT3G14250			AT1G80325
								AT4G03040			AT2G41120					AT2G26580	YABBY5 (YAB5)		AT1G53840	PECTIN METHYLESTERASE 1 (PME1)				AT3G14370	(WAG2)		AT1G80470
								AT4G03060	ALKENYL HYDROXALKYL PRODUCING 2 (AOP2)		AT2G41170					AT2G26695			AT1G54030	MODIFIED VACUOLE PHENOTYPE 1 (MVP1)				AT3G14480			AT1G80555
								AT4G04840	METHIONINE SULFOXIDE REDUCTASE B6 (MSRB6)		AT2G41250					AT2G26720			AT1G54095					AT3G14880			AT1G80590	WRKY DNA-BINDING PROTEIN 66 (WRKY66)
								AT4G04930	(DES-1-LIKE)		AT2G41300	STRICTOSIDINE SYNTHASE-LIKE 1 (SSL1)				AT2G27240			AT1G54120					AT3G15840	POST-ILLUMINATION CHLOROPHYLL FLUORESCENCE INCREASE (PIFI)		AT1G80690
								AT4G05110	EQUILIBRATIVE NUCLEOSIDE TRANSPORTER 6 (ENT6)		AT2G41340	RNA POLYMERASE II FIFTH LARGEST SUBUNIT, D (RPB5D)				AT2G27570			AT1G54230					AT3G15960			AT1G80870
								AT4G08868			AT2G41342					AT2G27660			AT1G54370	SODIUM HYDROGEN EXCHANGER 5 (NHX5)				AT3G16240	DELTA TONOPLAST INTEGRAL PROTEIN (DELTA-TIP)		AT1G80980
								AT4G09920			AT2G41640					AT2G27700			AT1G54570	PHYTYL ESTER SYNTHASE 1 (PES1)				AT3G16330			AT2G01210
								AT4G10020	HYDROXYSTEROID DEHYDROGENASE 5 (HSD5)		AT2G41650					AT2G27930			AT1G54580	ACYL CARRIER PROTEIN 2 (ACP2)				AT3G16370			AT2G01220
								AT4G11040			AT2G41790					AT2G27940			AT1G54620					AT3G16390	NITRILE SPECIFIER PROTEIN 3 (NSP3)		AT2G01390	EMBRYO DEFECTIVE 3111 (EMB3111)
								AT4G11170			AT2G41900	OXIDATIVE STRESS 2 (OXS2)				AT2G28090			AT1G54730					AT3G16410	NITRILE SPECIFIER PROTEIN 4 (NSP4)		AT2G01505	CLAVATA3/ESR-RELATED 16 (CLE16)
								AT4G11350			AT2G41945					AT2G28150			AT1G54840					AT3G16420	PYK10-BINDING PROTEIN 1 (PBP1)		AT2G01630
								AT4G12130			AT2G42150					AT2G28315			AT1G55020	LIPOXYGENASE 1 (LOX1)				AT3G16430	JACALIN-RELATED LECTIN 31 (JAL31)		AT2G01680
								AT4G12210			AT2G42170					AT2G28500	LOB DOMAIN-CONTAINING PROTEIN 11 (LBD11)		AT1G55050					AT3G16440	MYROSINASE-BINDING PROTEIN-LIKE PROTEIN-300B (MLP-300B)		AT2G01950	BRI1-LIKE 2 (BRL2)
								AT4G12290			AT2G42200	SQUAMOSA PROMOTER BINDING PROTEIN-LIKE 9 (SPL9)				AT2G28610	PRESSED FLOWER (PRS)		AT1G55210					AT3G16690	(SWEET16)		AT2G02020	PEPTIDE TRANSPORTER 4 (PTR4)
								AT4G13130			AT2G42247					AT2G28625			AT1G55365					AT3G17070			AT2G02061
								AT4G13210			AT2G42250	CYTOCHROME P450, FAMILY 712, SUBFAMILY A, POLYPEPTIDE 1 (CYP712A1)				AT2G28690			AT1G55370	NDH-DEPENDENT CYCLIC ELECTRON FLOW 5 (NDF5)				AT3G17080			AT2G02380	GLUTATHIONE S-TRANSFERASE (CLASS ZETA) 2 (GSTZ2)
								AT4G13600			AT2G42280	FLOWERING BHLH 4 (FBH4)				AT2G28780			AT1G55525					AT3G17200			AT2G02740	WHIRLY 3 (WHY3)
								AT4G14780			AT2G42290					AT2G28790			AT1G55610	BRI1 LIKE (BRL1)				AT3G17260			AT2G02850	PLANTACYANIN (ARPN)
								AT4G16267			AT2G42360					AT2G28960			AT1G55850	CELLULOSE SYNTHASE LIKE E1 (CSLE1)				AT3G17520			AT2G02890
								AT4G16270			AT2G42380	(BZIP34)				AT2G29100	GLUTAMATE RECEPTOR 2.9 (GLR2.9)		AT1G55870	ABA-HYPERSENSITIVE GERMINATION 2 (AHG2)				AT3G18280			AT2G02930	GLUTATHIONE S-TRANSFERASE F3 (GSTF3)
								AT4G16690	METHYL ESTERASE 16 (MES16)		AT2G42460					AT2G29130	LACCASE 2 (LAC2)		AT1G55890					AT3G18282			AT2G02950	PHYTOCHROME KINASE SUBSTRATE 1 (PKS1)
								AT4G16820	PHOSPHOLIPASE A I BETA 2 (PLA-I{beta]2)		AT2G42600	PHOSPHOENOLPYRUVATE CARBOXYLASE 2 (PPC2)				AT2G29350	SENESCENCE-ASSOCIATED GENE 13 (SAG13)		AT1G55920	SERINE ACETYLTRANSFERASE 2;1 (SERAT2;1)				AT3G18470			AT2G03130
								AT4G17680			AT2G42900					AT2G29370			AT1G55960					AT3G18660	PLANT GLYCOGENIN-LIKE STARCH INITIATION PROTEIN 1 (PGSIP1)		AT2G03310
								AT4G18250			AT2G43040	NO POLLEN GERMINATION 1 (NPG1)				AT2G29600			AT1G56010	NAC DOMAIN CONTAINING PROTEIN 1 (NAC1)				AT3G18670			AT2G03505
								AT4G18350	NINE-CIS-EPOXYCAROTENOID DIOXYGENASE 2 (NCED2)		AT2G43445					AT2G29660			AT1G56080					AT3G18715	INFLORESCENCE DEFICIENT IN ABSCISSION (IDA)-LIKE 4 (IDL4)		AT2G04039
								AT4G18510	CLAVATA3/ESR-RELATED 2 (CLE2)		AT2G43710	SUPPRESSOR OF SA INSENSITIVE 2 (SSI2)				AT2G29800			AT1G56120					AT3G18955			AT2G04510
								AT4G18550	DAD1-LIKE SEEDING ESTABLISHMENT-RELATED LIPASE (DSEL)		AT2G43910	HARMLESS TO OZONE LAYER 1 (HOL1)				AT2G29930			AT1G56145					AT3G18957			AT2G04530	(CPZ)
								AT4G18650			AT2G44130					AT2G29940	ATP-BINDING CASSETTE G31 (ABCG31)		AT1G56180					AT3G19390			AT2G04790
								AT4G18660			AT2G44140					AT2G30220			AT1G56190					AT3G19410			AT2G05710	ACONITASE 3 (ACO3)
								AT4G18680			AT2G44300					AT2G30310			AT1G56210					AT3G19940			AT2G05920
								AT4G19030	NOD26-LIKE MAJOR INTRINSIC PROTEIN 1 (NLM1)		AT2G44430					AT2G30340	LOB DOMAIN-CONTAINING PROTEIN 13 (LBD13)		AT1G56220					AT3G20460			AT2G05940	RPM1-INDUCED PROTEIN KINASE (RIPK)
								AT4G19380			AT2G44600					AT2G30370	CHALLAH (CHAL)		AT1G56300					AT3G20580	COBRA-LIKE PROTEIN 10 PRECURSOR (COBL10)		AT2G06950
								AT4G19710	ASPARTATE KINASE-HOMOSERINE DEHYDROGENASE II (AK-HSDH II)		AT2G44730					AT2G30750	CYTOCHROME P450, FAMILY 71, SUBFAMILY A, POLYPEPTIDE 12 (CYP71A12)		AT1G56500					AT3G20590			AT2G09970
								AT4G19720			AT2G44870					AT2G30770	CYTOCHROME P450, FAMILY 71, SUBFAMILY A, POLYPEPTIDE 13 (CYP71A13)		AT1G56660					AT3G20610			AT2G14245
								AT4G20050	QUARTET 3 (QRT3)		AT2G44940					AT2G30900	TRICHOME BIREFRINGENCE-LIKE 43 (TBL43)		AT1G56690					AT3G21055	PHOTOSYSTEM II SUBUNIT T (PSBTN)		AT2G14460
								AT4G21200	GIBBERELLIN 2-OXIDASE 8 (GA2OX8)		AT2G44980	ALTERED SEED GERMINATION 3 (ASG3)				AT2G31005			AT1G57560	MYB DOMAIN PROTEIN 50 (MYB50)				AT3G21370	BETA GLUCOSIDASE 19 (BGLU19)		AT2G14860
								AT4G21362	MICRORNA867A (MIR867A)		AT2G45040					AT2G31050			AT1G57630					AT3G21371			AT2G15230	LIPASE 1 (LIP1)
								AT4G21370	PSEUDOGENE OF S-LOCUS RECEPTOR KINASE A (PSEUDOSRKA)		AT2G45120					AT2G31085	CLAVATA3/ESR-RELATED 6 (CLE6)		AT1G57820	VARIANT IN METHYLATION 1 (VIM1)				AT3G21380			AT2G15320
								AT4G21445			AT2G45245					AT2G31160	LIGHT SENSITIVE HYPOCOTYLS 3 (LSH3)		AT1G57980					AT3G21410			AT2G15390	FUCOSYLTRANSFERASE 4 (FUT4)
								AT4G21750	MERISTEM LAYER 1 (ATML1)		AT2G45290					AT2G31425			AT1G58150					AT3G21450			AT2G15440
								AT4G21903			AT2G45310	UDP-D-GLUCURONATE 4-EPIMERASE 4 (GAE4)				AT2G31430			AT1G58160	JACALIN-TYPE LECTIN REQUIRED FOR POTEXVIRUS RESISTANCE 1 (JAX1)				AT3G21710			AT2G15570	(ATHM3)
								AT4G21910			AT2G45315					AT2G31940			AT1G58170					AT3G21890			AT2G15620	NITRITE REDUCTASE 1 (NIR1)
								AT4G21920			AT2G45510	CYTOCHROME P450, FAMILY 704, SUBFAMILY A, POLYPEPTIDE 2 (CYP704A2)				AT2G31945			AT1G58190	RECEPTOR LIKE PROTEIN 9 (RLP9)				AT3G22080			AT2G15630
								AT4G21926			AT2G45600					AT2G32140			AT1G58290	(HEMA1)				AT3G22500	LATE EMBRYOGENESIS ABUNDANT PROTEIN ECP31 (ATECP31)		AT2G15760
								AT4G21930			AT2G45740	PEROXIN 11D (PEX11D)				AT2G32160			AT1G58380	(XW6)				AT3G22570			AT2G16280	3-KETOACYL-COA SYNTHASE 9 (KCS9)
								AT4G22230			AT2G45870					AT2G32190			AT1G58420					AT3G22886	MICRORNA167A (MIR167A)		AT2G16450
								AT4G22233			AT2G46180	GOLGIN CANDIDATE 4 (GC4)				AT2G32460	MYB DOMAIN PROTEIN 101 (MYB101)		AT1G58590					AT3G23030	INDOLE-3-ACETIC ACID INDUCIBLE 2 (IAA2)		AT2G16594
								AT4G22235			AT2G46210	SPHINGOID LCB DESATURASE 2 (SLD2)				AT2G32540	CELLULOSE SYNTHASE-LIKE B4 (CSLB04)		AT1G59620	(CW9)				AT3G23290	LIGHT SENSITIVE HYPOCOTYLS 4 (LSH4)		AT2G16595
								AT4G22530			AT2G46340	SUPPRESSOR OF PHYA-105 1 (SPA1)				AT2G32550			AT1G59640	BIG PETAL P (BPEP)				AT3G23960			AT2G16900
								AT4G22540	OSBP(OXYSTEROL BINDING PROTEIN)-RELATED PROTEIN 2A (ORP2A)		AT2G46420					AT2G32690	GLYCINE-RICH PROTEIN 23 (GRP23)		AT1G59830	PROTEIN PHOSPHATASE 2A-1 (PP2A-1)				AT3G24130			AT2G17120	LYSM DOMAIN GPI-ANCHORED PROTEIN 2 PRECURSOR (LYM2)
								AT4G23215			AT2G46450	CYCLIC NUCLEOTIDE-GATED CHANNEL 12 (CNGC12)				AT2G32790			AT1G59860					AT3G24140	FAMA (FMA)		AT2G17160
								AT4G23670			AT2G46610	ARGININE/SERINE-RICH SPLICING FACTOR 31A (RS31a)				AT2G32830	PHOSPHATE TRANSPORTER 1;5 (PHT1;5)		AT1G59890	SIN3-LIKE 5 (SNL5)				AT3G24580			AT2G17170
								AT4G23870			AT2G46620					AT2G33070	NITRILE SPECIFIER PROTEIN 2 (NSP2)		AT1G59960					AT3G24610			AT2G17270	PHOSPHATE TRANSPORTER 3;3 (PHT3;3)
								AT4G23990	CELLULOSE SYNTHASE LIKE G3 (CSLG3)		AT2G46660	CYTOCHROME P450, FAMILY 78, SUBFAMILY A, POLYPEPTIDE 6 (CYP78A6)				AT2G33270	ATYPICAL CYS HIS RICH THIOREDOXIN 3 (ACHT3)		AT1G60190	PLANT U-BOX 19 (PUB19)				AT3G25240			AT2G17430	MILDEW RESISTANCE LOCUS O 7 (MLO7)
								AT4G24026			AT2G46710					AT2G33385	ACTIN-RELATED PROTEIN C2B (arpc2b)		AT1G60420					AT3G25577			AT2G17450	RING-H2 FINGER A3A (RHA3A)
								AT4G24030			AT2G46920	POLTERGEIST (POL)				AT2G33520			AT1G60440	PANTOTHENATE KINASE 1 (PANK1)				AT3G25640			AT2G17480	MILDEW RESISTANCE LOCUS O 8 (MLO8)
								AT4G24050			AT2G46930					AT2G33710			AT1G60505					AT3G25750			AT2G17740
								AT4G24080	ALDOLASE LIKE (ALL1)		AT2G47010					AT2G33980	NUDIX HYDROLASE HOMOLOG 22 (NUDT22)		AT1G60510	DYNAMIN RELATED PROTEIN 4D (DRP4D)				AT3G25780	ALLENE OXIDE CYCLASE 3 (AOC3)		AT2G17820	HISTIDINE KINASE 1 (HK1)
								AT4G24340			AT2G47015	MICRORNA408 (MIR408)				AT2G34202	MICRORNA399D (MIR399D)		AT1G60710	(ATB2)				AT3G26147			AT2G18180
								AT4G25020			AT2G47020					AT2G34315			AT1G60730					AT3G26150	CYTOCHROME P450, FAMILY 71, SUBFAMILY B, POLYPEPTIDE 16 (CYP71B16)		AT2G18193
								AT4G25110	METACASPASE 2 (MC2)		AT2G47110	UBIQUITIN 6 (UBQ6)				AT2G34360			AT1G60880	AGAMOUS-LIKE-56 (AGL56)				AT3G26550			AT2G18670
								AT4G25140	OLEOSIN 1 (OLEO1)		AT2G47115					AT2G34490	CYTOCHROME P450, FAMILY 710, SUBFAMILY A, POLYPEPTIDE 2 (CYP710A2)		AT1G60960	IRON REGULATED TRANSPORTER 3 (IRT3)				AT3G26820			AT2G18860
								AT4G25250			AT2G47150					AT2G34540			AT1G61160					AT3G26940	CONSTITUTIVE DIFFERENTIAL GROWTH 1 (CDG1)		AT2G19130
								AT4G25330			AT2G47160	REQUIRES HIGH BORON 1 (BOR1)				AT2G34610			AT1G61170					AT3G27250			AT2G19190	FLG22-INDUCED RECEPTOR-LIKE KINASE 1 (FRK1)
								AT4G25810	XYLOGLUCAN ENDOTRANSGLYCOSYLASE 6 (XTR6)		AT2G47180	GALACTINOL SYNTHASE 1 (GolS1)				AT2G34790	MATERNAL EFFECT EMBRYO ARREST 23 (MEE23)		AT1G61190					AT3G27785	MYB DOMAIN PROTEIN 118 (MYB118)		AT2G19310
								AT4G26260	MYO-INOSITOL OXYGENASE 4 (MIOX4)		AT2G47520	ETHYLENE RESPONSE FACTOR 71 (ERF71)				AT2G34830	WRKY DNA-BINDING PROTEIN 35 (WRKY35)		AT1G61230					AT3G27920	MYB DOMAIN PROTEIN 0 (MYB0)		AT2G20490	(NOP10)
								AT4G26270	PHOSPHOFRUCTOKINASE 3 (PFK3)		AT2G47630					AT2G34925	CLAVATA3/ESR-RELATED 42 (CLE42)		AT1G61300					AT3G28580			AT2G20670
								AT4G26740	SEED GENE 1 (ATS1)		AT2G47650	UDP-XYLOSE SYNTHASE 4 (UXS4)				AT2G35070			AT1G61350					AT3G28840			AT2G20835
								AT4G26950			AT2G47710					AT2G35080			AT1G61360					AT3G28990			AT2G20850	STRUBBELIG-RECEPTOR FAMILY 1 (SRF1)
								AT4G27140	SEED STORAGE ALBUMIN 1 (SESA1)		AT2G47720					AT2G35460			AT1G61380	S-DOMAIN-1 29 (SD1-29)				AT3G29040			AT2G20870
								AT4G27150	SEED STORAGE ALBUMIN 2 (SESA2)		AT2G47730	GLUTATHIONE S-TRANSFERASE PHI 8 (GSTF8)				AT2G35637			AT1G61410					AT3G29636			AT2G20880	ERF DOMAIN 53 (ERF53)
								AT4G27160	SEED STORAGE ALBUMIN 3 (SESA3)		AT2G47800	ATP-BINDING CASSETTE C4 (ABCC4)				AT2G35640			AT1G61440					AT3G29670	PHENOLIC GLUCOSIDE MALONYLTRANSFERASE 2 (PMAT2)		AT2G20920
								AT4G27170	SEED STORAGE ALBUMIN 4 (SESA4)		AT2G47820					AT2G35700	ERF FAMILY PROTEIN 38 (ERF38)		AT1G61667					AT3G30733			AT2G21180
								AT4G28090	SKU5 SIMILAR 10 (sks10)		AT2G47850					AT2G35770	SERINE CARBOXYPEPTIDASE-LIKE 28 (scpl28)		AT1G61740					AT3G30842	ATP-BINDING CASSETTE G38 (ABCG38)		AT2G21280	(SULA)
								AT4G28395	ANTHER 7 (A7)		AT2G47930	ARABINOGALACTAN PROTEIN 26 (AGP26)				AT2G35830			AT1G61795					AT3G42960	TAPETUM 1 (ATA1)		AT2G21300
								AT4G28500	NAC DOMAIN CONTAINING PROTEIN 73 (NAC073)		AT2G48010	RECEPTOR-LIKE KINASE IN IN FLOWERS 3 (RKF3)				AT2G35970			AT1G62045					AT3G43660			AT2G21560
								AT4G28520	CRUCIFERIN 3 (CRU3)		AT2G48030					AT2G36090			AT1G62190					AT3G44326			AT2G21590	(APL4)
								AT4G29270			AT3G01120	METHIONINE OVERACCUMULATION 1 (MTO1)				AT2G36210			AT1G62330					AT3G44350	NAC DOMAIN CONTAINING PROTEIN 61 (NAC061)		AT2G21680
								AT4G29276			AT3G01311					AT2G36325			AT1G62380	ACC OXIDASE 2 (ACO2)				AT3G44400			AT2G22460
								AT4G29340	PROFILIN 4 (PRF4)		AT3G01350					AT2G36640	EMBRYONIC CELL PROTEIN 63 (ECP63)		AT1G62790					AT3G44516			AT2G23290	MYB DOMAIN PROTEIN 70 (MYB70)
								AT4G29740	CYTOKININ OXIDASE 4 (CKX4)		AT3G01470	HOMEOBOX 1 (HB-1)				AT2G36780			AT1G62830	LSD1-LIKE 1 (LDL1)				AT3G44930	CATION/H+ EXCHANGER 10 (CHX10)		AT2G23670	HOMOLOG OF SYNECHOCYSTIS YCF37 (YCF37)
								AT4G30064	LOW-MOLECULAR-WEIGHT CYSTEINE-RICH 61 (LCR61)		AT3G01472	CONSERVED PEPTIDE UPSTREAM OPEN READING FRAME 33 (CPuORF33)				AT2G36970			AT1G62835					AT3G44970			AT2G23672
								AT4G30350			AT3G01510	LIKE SEX4 1 (LSF1)				AT2G37460			AT1G62870					AT3G45130	LANOSTEROL SYNTHASE 1 (LAS1)		AT2G23673
								AT4G30460			AT3G01513					AT2G37530			AT1G62950					AT3G45610	DOF TRANSCRIPTION FACTOR 6 (DOF6)		AT2G23680
								AT4G31390	ABC1-LIKE KINASE RELATED TO CHLOROPHYLL DEGRADATION AND OXIDATIVE STRESS 1 (ACDO1)		AT3G01520					AT2G37540			AT1G62970					AT3G46090	(ZAT7)		AT2G23690
								AT4G31830			AT3G01740					AT2G37730			AT1G63370					AT3G46270			AT2G23950
								AT4G31877	MICRORNA156C (MIR156C)		AT3G01850					AT2G37810			AT1G63440	HEAVY METAL ATPASE 5 (HMA5)				AT3G46340			AT2G24010	SERINE CARBOXYPEPTIDASE-LIKE 23 (scpl23)
								AT4G31970	CYTOCHROME P450, FAMILY 82, SUBFAMILY C, POLYPEPTIDE 2 (CYP82C2)		AT3G02010					AT2G38080	IRREGULAR XYLEM 12 (IRX12)		AT1G63680	(MURE)				AT3G46360			AT2G24165
								AT4G32500	K+ TRANSPORTER 5 (KT5)		AT3G02065					AT2G38110	GLYCEROL-3-PHOSPHATE ACYLTRANSFERASE 6 (GPAT6)		AT1G63720					AT3G46800			AT2G24170
								AT4G32540	YUCCA 1 (YUC1)		AT3G02110	SERINE CARBOXYPEPTIDASE-LIKE 25 (scpl25)				AT2G38120	AUXIN RESISTANT 1 (AUX1)		AT1G63740					AT3G46810			AT2G24180	CYTOCHROME P450 71B6 (CYP71B6)
								AT4G32810	CAROTENOID CLEAVAGE DIOXYGENASE 8 (CCD8)		AT3G02120					AT2G38240			AT1G63820					AT3G47220	PHOSPHATIDYLINOSITOL-SPECIFIC PHOSPHOLIPASE C9 (PLC9)		AT2G24270	ALDEHYDE DEHYDROGENASE 11A3 (ALDH11A3)
								AT4G33020	(ZIP9)		AT3G02180	SPIRAL1-LIKE3 (SP1L3)				AT2G38540	LIPID TRANSFER PROTEIN 1 (LP1)		AT1G63840					AT3G47480			AT2G24330
								AT4G33040			AT3G02230	REVERSIBLY GLYCOSYLATED POLYPEPTIDE 1 (RGP1)				AT2G38940	PHOSPHATE TRANSPORTER 1;4 (PHT1;4)		AT1G63860					AT3G47600	MYB DOMAIN PROTEIN 94 (MYB94)		AT2G24370
								AT4G33420			AT3G02468	CONSERVED PEPTIDE UPSTREAM OPEN READING FRAME 9 (CPuORF9)				AT2G38970			AT1G63880					AT3G47740	ATP-BINDING CASSETTE A3 (ABCA3)		AT2G24410
								AT4G35650	ISOCITRATE DEHYDROGENASE III (IDH-III)		AT3G02470	S-ADENOSYLMETHIONINE DECARBOXYLASE (SAMDC)				AT2G39040			AT1G63900	DIAP1-LIKE PROTEIN 1 (DAL1)				AT3G48230			AT2G24440
								AT4G36280			AT3G02720	(DJ1D)				AT2G39175	MICRORNA160A (MIR160A)		AT1G63960					AT3G48510			AT2G24550
								AT4G36570	RAD-LIKE 3 (RL3)		AT3G02790					AT2G39410			AT1G64065					AT3G48520	CYTOCHROME P450, FAMILY 94, SUBFAMILY B, POLYPEPTIDE 3 (CYP94B3)		AT2G24610	CYCLIC NUCLEOTIDE-GATED CHANNEL 14 (CNGC14)
								AT4G36988	CONSERVED PEPTIDE UPSTREAM OPEN READING FRAME 49 (CPuORF49)		AT3G02840					AT2G39420			AT1G64100					AT3G48550			AT2G24645
								AT4G37400	CYTOCHROME P450, FAMILY 81, SUBFAMILY F, POLYPEPTIDE 3 (CYP81F3)		AT3G02885	GAST1 PROTEIN HOMOLOG 5 (GASA5)				AT2G39490			AT1G64110	DUO1-ACTIVATED ATPASE 1 (DAA1)				AT3G48650			AT2G24840	AGAMOUS-LIKE 61 (AGL61)
								AT4G37650	SHORT ROOT (SHR)		AT3G02900					AT2G39510			AT1G64180					AT3G48950			AT2G24960
								AT4G37790	(HAT22)		AT3G02910					AT2G39640			AT1G64250					AT3G49270			AT2G25000	WRKY DNA-BINDING PROTEIN 60 (WRKY60)
								AT4G37800	XYLOGLUCAN ENDOTRANSGLUCOSYLASE/HYDROLASE 7 (XTH7)		AT3G02920	(RPA32B)				AT2G39830	DA1-RELATED PROTEIN 2 (DAR2)		AT1G64390	GLYCOSYL HYDROLASE 9C2 (GH9C2)				AT3G49280			AT2G25110	STROMAL CELL-DERIVED FACTOR 2-LIKE PROTEIN PRECURSOR (SDF2)
								AT4G37990	ELICITOR-ACTIVATED GENE 3-2 (ELI3-2)		AT3G02930					AT2G39850			AT1G64450					AT3G49330			AT2G25130
								AT4G38860			AT3G02990	HEAT SHOCK TRANSCRIPTION FACTOR A1E (HSFA1E)				AT2G40050			AT1G64490					AT3G49380	IQ-DOMAIN 15 (iqd15)		AT2G25169
								AT4G39010	GLYCOSYL HYDROLASE 9B18 (GH9B18)		AT3G03090	VACUOLAR GLUCOSE TRANSPORTER 1 (VGT1)				AT2G40170	LATE EMBRYOGENESIS ABUNDANT 6 (GEA6)		AT1G64530					AT3G49580	RESPONSE TO LOW SULFUR 1 (LSU1)		AT2G25900	(ATCTH)
								AT4G39360			AT3G03150					AT2G40180	PHOSPHATASE 2C5 (PP2C5)		AT1G64540					AT3G50150			AT2G26440
								AT4G39610			AT3G03250	UDP-GLUCOSE PYROPHOSPHORYLASE 1 (UGP1)				AT2G40233			AT1G64670	BODYGUARD1 (BDG1)				AT3G50450	HOMOLOG OF RPW8 1 (HR1)		AT2G26480	UDP-GLUCOSYL TRANSFERASE 76D1 (UGT76D1)
								AT4G39700			AT3G03341					AT2G40250			AT1G64690	BRANCHLESS TRICHOMES (BLT)				AT3G50470	HOMOLOG OF RPW8 3 (HR3)		AT2G26500
								AT4G39745			AT3G03350					AT2G40390			AT1G64720	(CP5)				AT3G50580			AT2G26550	HEME OXYGENASE 2 (HO2)
								AT4G39860			AT3G03440					AT2G40470	LOB DOMAIN-CONTAINING PROTEIN 15 (LBD15)		AT1G64770	PHOTOSYNTHETIC NDH SUBCOMPLEX B 2 (PnsB2)				AT3G50764			AT2G26650	K+ TRANSPORTER 1 (KT1)
								AT4G39940	APS-KINASE 2 (AKN2)		AT3G03450	RGA-LIKE 2 (RGL2)				AT2G40520			AT1G64860	SIGMA FACTOR A (SIGA)				AT3G50970	LOW TEMPERATURE-INDUCED 30 (LTI30)		AT2G26680
								AT5G01240	LIKE AUXIN RESISTANT 1 (LAX1)		AT3G03550					AT2G40740	WRKY DNA-BINDING PROTEIN 55 (WRKY55)		AT1G64950	CYTOCHROME P450, FAMILY 89, SUBFAMILY A, POLYPEPTIDE 5 (CYP89A5)				AT3G51070			AT2G26710	PHYB ACTIVATION TAGGED SUPPRESSOR 1 (BAS1)
								AT5G01280			AT3G03580					AT2G40900			AT1G64970	GAMMA-TOCOPHEROL METHYLTRANSFERASE (G-TMT)				AT3G51075			AT2G26900	BILE ACID:SODIUM SYMPORTER FAMILY PROTEIN 2 (BASS2)
								AT5G01747	MICRORNA164B (MIR164B)		AT3G03750	SET DOMAIN PROTEIN 20 (SDG20)				AT2G41130			AT1G65040	HOMOLOG OF YEAST HRD1 (Hrd1B)				AT3G51220			AT2G26975
								AT5G02110	CYCLIN D7;1 (CYCD7;1)		AT3G03773					AT2G41270			AT1G65080					AT3G51360			AT2G27000	CYTOCHROME P450, FAMILY 705, SUBFAMILY A, POLYPEPTIDE 8 (CYP705A8)
								AT5G02260	EXPANSIN A9 (EXPA9)		AT3G03780	METHIONINE SYNTHASE 2 (MS2)				AT2G41280	(M10)		AT1G65090					AT3G51680	SHORT-CHAIN DEHYDROGENASE/REDUCTASE 2 (SDR2)		AT2G27010	CYTOCHROME P450, FAMILY 705, SUBFAMILY A, POLYPEPTIDE 9 (CYP705A9)
								AT5G03120			AT3G03840	SMALL AUXIN UP RNA 27 (SAUR27)				AT2G41400			AT1G65113	SCR-LIKE 2 (SCRL2)				AT3G52020	SERINE CARBOXYPEPTIDASE-LIKE 39 (scpl39)		AT2G27228	CONSERVED PEPTIDE UPSTREAM OPEN READING FRAME 6 (CPuORF6)
								AT5G03260	LACCASE 11 (LAC11)		AT3G03847					AT2G41415			AT1G65250					AT3G52440			AT2G27230	LONESOME HIGHWAY (LHW)
								AT5G03495			AT3G04010					AT2G41470			AT1G65270					AT3G52450	PLANT U-BOX 22 (PUB22)		AT2G27270
								AT5G04310			AT3G04050					AT2G41610			AT1G65290	MITOCHONDRIAL ACYL CARRIER PROTEIN 2 (mtACP2)				AT3G52510			AT2G27300	NTM1-LIKE 8 (NTL8)
								AT5G04330			AT3G04080	APYRASE 1 (APY1)				AT2G41620			AT1G65560					AT3G52520			AT2G27389
								AT5G05020			AT3G04090	SMALL AND BASIC INTRINSIC PROTEIN 1A (SIP1A)				AT2G41850	POLYGALACTURONASE ABSCISSION ZONE A. THALIANA (PGAZAT)		AT1G65590	BETA-HEXOSAMINIDASE 3 (HEXO3)				AT3G52527			AT2G27390
								AT5G05290	EXPANSIN A2 (EXPA2)		AT3G04150					AT2G41870			AT1G65610	KORRIGAN 2 (KOR2)				AT3G52550			AT2G27400	TRANS-ACTING SIRNA1A (TAS1A)
								AT5G05430			AT3G04230					AT2G42100			AT1G65710					AT3G52561			AT2G27410
								AT5G05770	WUSCHEL RELATED HOMEOBOX 7 (WOX7)		AT3G04420	NAC DOMAIN CONTAINING PROTEIN 48 (NAC048)				AT2G42110			AT1G65800	RECEPTOR KINASE 2 (RK2)				AT3G52810	PURPLE ACID PHOSPHATASE 21 (PAP21)		AT2G27430
								AT5G06500	AGAMOUS-LIKE 96 (AGL96)		AT3G04660					AT2G42430	LATERAL ORGAN BOUNDARIES-DOMAIN 16 (LBD16)		AT1G65840	POLYAMINE OXIDASE 4 (PAO4)				AT3G53070			AT2G27500
								AT5G06720	PEROXIDASE 2 (PA2)		AT3G04720	PATHOGENESIS-RELATED 4 (PR4)				AT2G42530	COLD REGULATED 15B (COR15B)		AT1G65950					AT3G53075			AT2G27510	FERREDOXIN 3 (FD3)
								AT5G06790			AT3G04903					AT2G42540	COLD-REGULATED 15A (COR15A)		AT1G65960	GLUTAMATE DECARBOXYLASE 2 (GAD2)				AT3G54600	(DJ1F)		AT2G27590
								AT5G06839	TGACG (TGA) MOTIF-BINDING PROTEIN 10 (TGA10)		AT3G04910	WITH NO LYSINE (K) KINASE 1 (WNK1)				AT2G42610	LIGHT SENSITIVE HYPOCOTYLS 10 (LSH10)		AT1G66130					AT3G54700	PHOSPHATE TRANSPORTER 1;7 (PHT1;7)		AT2G27650
								AT5G06990			AT3G05020	ACYL CARRIER PROTEIN 1 (ACP1)				AT2G42660			AT1G66145	CLAVATA3/ESR-RELATED 18 (CLE18)				AT3G55110	ATP-BINDING CASSETTE G18 (ABCG18)		AT2G27770
								AT5G07080			AT3G05030	SODIUM HYDROGEN EXCHANGER 2 (NHX2)				AT2G42720			AT1G66230	MYB DOMAIN PROTEIN 20 (MYB20)				AT3G55190			AT2G28100	ALPHA-L-FUCOSIDASE 1 (FUC1)
								AT5G07190	SEED GENE 3 (ATS3)		AT3G05160					AT2G43050	(ATPMEPCRD)		AT1G66350	RGA-LIKE 1 (RGL1)				AT3G55646			AT2G28120
								AT5G07260			AT3G05320					AT2G43140			AT1G66430					AT3G56275			AT2G28160	FER-LIKE REGULATOR OF IRON UPTAKE (FRU)
								AT5G07490			AT3G05410					AT2G43150			AT1G66610					AT3G56390			AT2G28190	COPPER/ZINC SUPEROXIDE DISMUTASE 2 (CSD2)
								AT5G07530	GLYCINE RICH PROTEIN 17 (GRP17)		AT3G05500					AT2G43270			AT1G66910					AT3G56710	SIGMA FACTOR BINDING PROTEIN 1 (SIB1)		AT2G28200
								AT5G07560	GLYCINE-RICH PROTEIN 20 (GRP20)		AT3G05510					AT2G43520	TRYPSIN INHIBITOR PROTEIN 2 (TI2)		AT1G67050					AT3G56770			AT2G28350	AUXIN RESPONSE FACTOR 10 (ARF10)
								AT5G07600			AT3G05630	PHOSPHOLIPASE D P2 (PLDP2)				AT2G43580			AT1G67290	GLYOXAL OXIDASE 1 (GLOX1)				AT3G56810			AT2G28410
								AT5G07630			AT3G05640					AT2G43610			AT1G67365					AT3G57500			AT2G28460
								AT5G07690	MYB DOMAIN PROTEIN 29 (MYB29)		AT3G05650	RECEPTOR LIKE PROTEIN 32 (RLP32)				AT2G43740			AT1G67400					AT3G57680			AT2G28570
								AT5G07990	TRANSPARENT TESTA 7 (TT7)		AT3G05800	ATBS1(ACTIVATION-TAGGED BRI1 SUPPRESSOR 1)-INTERACTING FACTOR 1 (AIF1)				AT2G43870			AT1G67410					AT3G58450			AT2G28670	ENHANCED SUBERIN 1 (ESB1)
								AT5G08695			AT3G05830					AT2G43880			AT1G67470					AT3G59590			AT2G28671
								AT5G09210			AT3G05937					AT2G44370			AT1G67560	LIPOXYGENASE 6 (LOX6)				AT3G59610			AT2G28880	EMBRYO DEFECTIVE 1997 (emb1997)
								AT5G09360	LACCASE 14 (LAC14)		AT3G05970	LONG-CHAIN ACYL-COA SYNTHETASE 6 (LACS6)				AT2G44380			AT1G67590					AT3G60010	SKP1-LIKE 13 (SK13)		AT2G28900	OUTER PLASTID ENVELOPE PROTEIN 16-1 (OEP16-1)
								AT5G09570			AT3G05980					AT2G44460	BETA GLUCOSIDASE 28 (BGLU28)		AT1G67920					AT3G60490			AT2G28940
								AT5G09640	SERINE CARBOXYPEPTIDASE-LIKE 19 (SCPL19)		AT3G05990					AT2G44480	BETA GLUCOSIDASE 17 (BGLU17)		AT1G68110					AT3G60560			AT2G29050	RHOMBOID-LIKE 1 (RBL1)
								AT5G09805	INFLORESCENCE DEFICIENT IN ABSCISSION (IDA)-LIKE 3 (IDL3)		AT3G06030	NPK1-RELATED PROTEIN KINASE 3 (NP3)				AT2G45130	SPX DOMAIN GENE 3 (SPX3)		AT1G68238					AT3G60647			AT2G29260
								AT5G09876			AT3G06035					AT2G45210			AT1G68260					AT3G60720	PLASMODESMATA-LOCATED PROTEIN 8 (PDLP8)		AT2G29360
								AT5G09976			AT3G06470					AT2G45220			AT1G68400					AT3G60780			AT2G29420	GLUTATHIONE S-TRANSFERASE TAU 7 (GSTU7)
								AT5G10100	TREHALOSE-6-PHOSPHATE PHOSPHATASE I (TPPI)		AT3G06520					AT2G45400	(BEN1)		AT1G68526					AT3G61120	AGAMOUS-LIKE 13 (AGL13)		AT2G29430
								AT5G10140	FLOWERING LOCUS C (FLC)		AT3G06720	IMPORTIN ALPHA ISOFORM 1 (IMPA-1)				AT2G45760	BON ASSOCIATION PROTEIN 2 (BAP2)		AT1G68585					AT3G61720			AT2G29690	ANTHRANILATE SYNTHASE 2 (ASA2)
								AT5G10180	SULFATE TRANSPORTER 2;1 (SULTR2;1)		AT3G06830					AT2G45830	DOWNSTREAM TARGET OF AGL15 2 (DTA2)		AT1G68690	PROLINE-RICH EXTENSIN-LIKE RECEPTOR KINASE 9 (PERK9)				AT3G62170	VANGUARD 1 HOMOLOG 2 (VGDH2)		AT2G29770
								AT5G10300	METHYL ESTERASE 5 (MES5)		AT3G06840					AT2G45970	CYTOCHROME P450, FAMILY 86, SUBFAMILY A, POLYPEPTIDE 8 (CYP86A8)		AT1G68710					AT3G62670	RESPONSE REGULATOR 20 (RR20)		AT2G29950	ELF4-LIKE 1 (ELF4-L1)
								AT5G10510	AINTEGUMENTA-LIKE 6 (AIL6)		AT3G06868					AT2G46140			AT1G68730					AT3G62730			AT2G30200	EMBRYO DEFECTIVE 3147 (EMB3147)
								AT5G11180	GLUTAMATE RECEPTOR 2.6 (GLR2.6)		AT3G07010					AT2G46300			AT1G68780					AT4G00300			AT2G30250	WRKY DNA-BINDING PROTEIN 25 (WRKY25)
								AT5G11230			AT3G07120					AT2G46640			AT1G68790	LITTLE NUCLEI3 (LINC3)				AT4G00540	MYB DOMAIN PROTEIN 3R2 (MYB3R2)		AT2G30270
								AT5G11570			AT3G07130	PURPLE ACID PHOSPHATASE 15 (PAP15)				AT2G46685	MICRORNA166A (MIR166A)		AT1G68845					AT4G00870			AT2G30395	OVATE FAMILY PROTEIN 17 (OFP17)
								AT5G11870			AT3G07320					AT2G46690			AT1G68945					AT4G00940			AT2G30400	OVATE FAMILY PROTEIN 2 (OFP2)
								AT5G11930			AT3G07350					AT2G46760	L -GULONO-1,4-LACTONE ( L -GULL) OXIDASE 6 (GULLO6)		AT1G68980					AT4G01360	BYPASS 3 (BPS3)		AT2G30600
								AT5G12870	MYB DOMAIN PROTEIN 46 (MYB46)		AT3G07440					AT2G46990	INDOLE-3-ACETIC ACID INDUCIBLE 20 (IAA20)		AT1G69210					AT4G01380			AT2G30620
								AT5G13080	WRKY DNA-BINDING PROTEIN 75 (WRKY75)		AT3G07900					AT2G47040	VANGUARD1 (VGD1)		AT1G69220	(SIK1)				AT4G01430			AT2G30695
								AT5G13250			AT3G07920					AT2G47050			AT1G69260	ABI FIVE BINDING PROTEIN (AFP1)				AT4G01500	NGATHA4 (NGA4)		AT2G30790	PHOTOSYSTEM II SUBUNIT P-2 (PSBP-2)
								AT5G13330	RELATED TO AP2 6L (Rap2.6L)		AT3G08020					AT2G47120			AT1G69295	PLASMODESMATA CALLOSE-BINDING PROTEIN 4 (PDCB4)				AT4G01985			AT2G30800	HELICASE IN VASCULAR TISSUE AND TAPETUM (HVT1)
								AT5G14070	(ROXY2)		AT3G08030					AT2G47140	SHORT-CHAIN DEHYDROGENASE REDUCTASE 5 (SDR5)		AT1G69410	EUKARYOTIC ELONGATION FACTOR 5A-3 (ELF5A-3)				AT4G02160			AT2G30820
								AT5G14180	MYZUS PERSICAE-INDUCED LIPASE 1 (MPL1)		AT3G08590	2,3-BIPHOSPHOGLYCERATE-INDEPENDENT PHOSPHOGLYCERATE MUTASE 2 (iPGAM2)				AT2G47240	LONG-CHAIN ACYL-COA SYNTHASE 1 (LACS1)		AT1G69430					AT4G02300			AT2G30840
								AT5G14340	MYB DOMAIN PROTEIN 40 (MYB40)		AT3G08670					AT2G47460	MYB DOMAIN PROTEIN 12 (MYB12)		AT1G69440	ARGONAUTE7 (AGO7)				AT4G02690			AT2G30860	GLUTATHIONE S-TRANSFERASE PHI 9 (GSTF9)
								AT5G14345	EARLY NODULIN-LIKE PROTEIN 21 (ENODL21)		AT3G08690	UBIQUITIN-CONJUGATING ENZYME 11 (UBC11)				AT2G47560			AT1G69450					AT4G05430			AT2G30930
								AT5G14940			AT3G08840					AT2G47570			AT1G69490	NAC-LIKE, ACTIVATED BY AP3/PI (NAP)				AT4G08867			AT2G30990
								AT5G15130	WRKY DNA-BINDING PROTEIN 72 (WRKY72)		AT3G08870					AT2G47670			AT1G69530	EXPANSIN A1 (EXPA1)				AT4G09590	NDR1/HIN1-LIKE 22 (NHL22)		AT2G31018
								AT5G15480			AT3G08940	LIGHT HARVESTING COMPLEX PHOTOSYSTEM II (LHCB4.2)				AT2G47870			AT1G69540	AGAMOUS-LIKE 94 (AGL94)				AT4G09690			AT2G31020	OSBP(OXYSTEROL BINDING PROTEIN)-RELATED PROTEIN 1A (ORP1A)
								AT5G15650	REVERSIBLY GLYCOSYLATED POLYPEPTIDE 2 (RGP2)		AT3G09032					AT2G48090			AT1G69570					AT4G09790			AT2G31060	EMBRYO DEFECTIVE 2785 (EMB2785)
								AT5G15830	BASIC LEUCINE-ZIPPER 3 (bZIP3)		AT3G09060					AT2G48140	EMBRYO SAC DEVELOPMENT ARREST 4 (EDA4)		AT1G69572					AT4G09870			AT2G31335
								AT5G16090			AT3G09330					AT3G01230			AT1G69580					AT4G10240			AT2G31360	16:0DELTA9 DESATURASE 2 (DS2)
								AT5G16230			AT3G09390	METALLOTHIONEIN 2A (MT2A)				AT3G01420	(DOX1)		AT1G69610					AT4G10310	HIGH-AFFINITY K+ TRANSPORTER 1 (HKT1)		AT2G31740
								AT5G16235			AT3G09450					AT3G01490			AT1G69680					AT4G10465			AT2G31920
								AT5G16285			AT3G09590					AT3G01680	SIEVE-ELEMENT-OCCLUSION-RELATED 1 (SEOR1)		AT1G69730					AT4G10640	IQ-DOMAIN 16 (IQD16)		AT2G31955	COFACTOR OF NITRATE REDUCTASE AND XANTHINE DEHYDROGENASE 2 (CNX2)
								AT5G16286			AT3G09770	LOSS OF GDU 2 (LOG2)				AT3G01700	ARABINOGALACTAN PROTEIN 11 (AGP11)		AT1G69780	(ATHB13)				AT4G10865			AT2G32010	CVP2 LIKE 1 (CVL1)
								AT5G16460			AT3G09780	CRINKLY4 RELATED 1 (CCR1)				AT3G01940			AT1G69935	SHORT HYPOCOTYL IN WHITE LIGHT1 (SHW1)				AT4G11020			AT2G32020
								AT5G16530	PIN-FORMED 5 (PIN5)		AT3G09920	PHOSPHATIDYL INOSITOL MONOPHOSPHATE 5 KINASE (PIP5K9)				AT3G01950			AT1G70000					AT4G11030			AT2G32235
								AT5G16700			AT3G10050	L-O-METHYLTHREONINE RESISTANT 1 (OMR1)				AT3G01960			AT1G70070	EMBRYO DEFECTIVE 25 (EMB25)				AT4G11340			AT2G32310
								AT5G16740			AT3G10150	PURPLE ACID PHOSPHATASE 16 (PAP16)				AT3G01961			AT1G70090	GLUCOSYL TRANSFERASE FAMILY 8 (LGT8)				AT4G11720	HAPLESS 2 (HAP2)		AT2G32415
								AT5G17040			AT3G10185					AT3G02500			AT1G70370	POLYGALACTURONASE 2 (PG2)				AT4G11780	TON1 RECRUITING MOTIF 10 (TRM10)		AT2G32470
								AT5G17090			AT3G10290					AT3G02620			AT1G70420					AT4G11911			AT2G32640
								AT5G17120			AT3G10405					AT3G02980	MEIOTIC CONTROL OF CROSSOVERS1 (MCC1)		AT1G70430					AT4G11930			AT2G33010
								AT5G17262			AT3G10526					AT3G03230			AT1G70518					AT4G12380			AT2G33100	CELLULOSE SYNTHASE-LIKE D1 (CSLD1)
								AT5G17540			AT3G10570	CYTOCHROME P450, FAMILY 77, SUBFAMILY A, POLYPEPTIDE 6 (CYP77A6)				AT3G03240			AT1G70770					AT4G12382			AT2G33190
								AT5G17800	MYB DOMAIN PROTEIN 56 (MYB56)		AT3G10710	ROOT HAIR SPECIFIC 12 (RHS12)				AT3G03270			AT1G70780					AT4G12480	EARLY ARABIDOPSIS ALUMINUM INDUCED 1 (EARLI1)		AT2G33230	YUCCA 7 (YUC7)
								AT5G17810	WUSCHEL RELATED HOMEOBOX 12 (WOX12)		AT3G10720					AT3G03290			AT1G70782	CONSERVED PEPTIDE UPSTREAM OPEN READING FRAME 28 (CPuORF28)				AT4G12960	GAMMA-INTERFERON-RESPONSIVE LYSOSOMAL THIOL REDUCTASE (GILT)		AT2G33300
								AT5G18270	ARABIDOPSIS NAC DOMAIN CONTAINING PROTEIN 87 (ANAC087)		AT3G10880					AT3G03470	CYTOCHROME P450, FAMILY 87, SUBFAMILY A, POLYPEPTIDE 9 (CYP89A9)		AT1G70800	ENHANCED BENDING 1 (EHB1)				AT4G13090	XYLOGLUCAN ENDOTRANSGLUCOSYLASE/HYDROLASE 2 (XTH2)		AT2G33310	AUXIN-INDUCED PROTEIN 13 (IAA13)
								AT5G18290	(SIP1;2)		AT3G11000					AT3G03680			AT1G70810					AT4G13260	YUCCA2 (YUC2)		AT2G33420
								AT5G18300	NAC DOMAIN CONTAINING PROTEIN 88 (NAC088)		AT3G11050	FERRITIN 2 (FER2)				AT3G04060	NAC DOMAIN CONTAINING PROTEIN 46 (NAC046)		AT1G70940	PIN-FORMED 3 (PIN3)				AT4G13420	HIGH AFFINITY K+ TRANSPORTER 5 (HAK5)		AT2G33500
								AT5G18460			AT3G11330	PLANT INTRACELLULAR RAS GROUP-RELATED LRR 9 (PIRL9)				AT3G04070	NAC DOMAIN CONTAINING PROTEIN 47 (NAC047)		AT1G70980	(SYNC3)				AT4G14250			AT2G33530	SERINE CARBOXYPEPTIDASE-LIKE 46 (scpl46)
								AT5G18840			AT3G11397	PRENYLATED RAB ACCEPTOR 1.A3 (PRA1.A3)				AT3G04200			AT1G70985					AT4G14440	3-HYDROXYACYL-COA DEHYDRATASE 1 (HCD1)		AT2G33590
								AT5G19040	ISOPENTENYLTRANSFERASE 5 (IPT5)		AT3G11410	PROTEIN PHOSPHATASE 2CA (PP2CA)				AT3G04280	RESPONSE REGULATOR 22 (RR22)		AT1G71030	MYB-LIKE 2 (MYBL2)				AT4G14450			AT2G33820	(MBAC1)
								AT5G19110			AT3G11900	AROMATIC AND NEUTRAL TRANSPORTER 1 (ANT1)				AT3G04290	LI-TOLERANT LIPASE 1 (LTL1)		AT1G71040	LOW PHOSPHATE ROOT2 (LPR2)				AT4G14560	INDOLE-3-ACETIC ACID INDUCIBLE (IAA1)		AT2G33830
								AT5G19170			AT3G12060	TRICHOME BIREFRINGENCE-LIKE 1 (TBL1)				AT3G04320			AT1G71130	CYTOKININ RESPONSE FACTOR 8 (CRF8)				AT4G15120			AT2G33855
								AT5G19875			AT3G12120	FATTY ACID DESATURASE 2 (FAD2)				AT3G04330			AT1G71480					AT4G15160			AT2G34010
								AT5G20310			AT3G12545					AT3G05400			AT1G71528					AT4G15340	PENTACYCLIC TRITERPENE SYNTHASE 1 (PEN1)		AT2G34170
								AT5G20560			AT3G12550	FACTOR OF DNA METHYLATION 3 (FDM3)				AT3G05730			AT1G71530					AT4G15393	CYTOCHROME P450, FAMILY 702, SUBFAMILY A, POLYPEPTIDE 5 (CYP702A5)		AT2G34230
								AT5G21130			AT3G12580	HEAT SHOCK PROTEIN 70 (HSP70)				AT3G06120	MUTE (MUTE)		AT1G71690					AT4G15660			AT2G34330
								AT5G21150	ARGONAUTE 9 (AGO9)		AT3G12610	DNA-DAMAGE REPAIR/TOLERATION 100 (DRT100)				AT3G06390			AT1G71710					AT4G15750			AT2G34470	UREASE ACCESSORY PROTEIN G (UREG)
								AT5G21950			AT3G12650					AT3G06590			AT1G71740					AT4G15870	TERPENE SYNTHASE 1 (TS1)		AT2G34500	CYTOCHROME P450, FAMILY 710, SUBFAMILY A, POLYPEPTIDE 1 (CYP710A1)
								AT5G22090			AT3G12800	SHORT-CHAIN DEHYDROGENASE-REDUCTASE B (SDRB)				AT3G06990			AT1G71810					AT4G16095			AT2G34555	GIBBERELLIN 2-OXIDASE 3 (ATGA2OX3)
								AT5G22150			AT3G12810	PHOTOPERIOD-INDEPENDENT EARLY FLOWERING 1 (PIE1)				AT3G07970	QUARTET 2 (QRT2)		AT1G72040					AT4G16447			AT2G34600	JASMONATE-ZIM-DOMAIN PROTEIN 7 (JAZ7)
								AT5G22910	CATION/H+ EXCHANGER 9 (CHX9)		AT3G12830					AT3G08500	MYB DOMAIN PROTEIN 83 (MYB83)		AT1G72130					AT4G16560			AT2G34730
								AT5G23010	METHYLTHIOALKYLMALATE SYNTHASE 1 (MAM1)		AT3G12835					AT3G09162			AT1G72160					AT4G16590	CELLULOSE SYNTHASE-LIKE A01 (CSLA01)		AT2G34740
								AT5G23020	2-ISOPROPYLMALATE SYNTHASE 2 (IMS2)		AT3G12860					AT3G09260	(PYK10)		AT1G72270					AT4G16810			AT2G34860	EMBRYO SAC DEVELOPMENT ARREST 3 (EDA3)
								AT5G23170			AT3G12960					AT3G09270	GLUTATHIONE S-TRANSFERASE TAU 8 (GSTU8)		AT1G72280	ENDOPLASMIC RETICULUM OXIDOREDUCTINS 1 (ERO1)				AT4G17505			AT2G34920	EMBRYO SAC DEVELOPMENT ARREST 18 (EDA18)
								AT5G23210	SERINE CARBOXYPEPTIDASE-LIKE 34 (SCPL34)		AT3G12970					AT3G10116			AT1G72300					AT4G17580			AT2G34940	VACUOLAR SORTING RECEPTOR 5 (VSR5)
								AT5G23230	NICOTINAMIDASE 2 (NIC2)		AT3G13205					AT3G10280	3-KETOACYL-COA SYNTHASE 14 (KCS14)		AT1G72350					AT4G17700			AT2G35075
								AT5G23235			AT3G13520	ARABINOGALACTAN PROTEIN 12 (AGP12)				AT3G10340	PHENYLALANINE AMMONIA-LYASE 4 (PAL4)		AT1G72416					AT4G17810			AT2G35120
								AT5G23360			AT3G13670					AT3G10510			AT1G72430					AT4G18280			AT2G35150	EXORDIUM LIKE 7 (EXL7)
								AT5G23810	AMINO ACID PERMEASE 7 (AAP7)		AT3G13672					AT3G10750			AT1G72460					AT4G18330			AT2G35170
								AT5G23980	FERRIC REDUCTION OXIDASE 4 (FRO4)		AT3G13686					AT3G10780			AT1G72510					AT4G18340			AT2G35240	MULTIPLE ORGANELLAR RNA EDITING FACTOR 6 (MORF6)
								AT5G24110	WRKY DNA-BINDING PROTEIN 30 (WRKY30)		AT3G13700					AT3G10790			AT1G72680	CINNAMYL-ALCOHOL DEHYDROGENASE (CAD1)				AT4G18860			AT2G35370	GLYCINE DECARBOXYLASE COMPLEX H (GDCH)
								AT5G24150	(SQP1)		AT3G13710	PRENYLATED RAB ACCEPTOR 1.F4 (PRA1.F4)				AT3G10910			AT1G72690					AT4G18920			AT2G35390
								AT5G24160	SQUALENE MONOXYGENASE 6 (SQE6)		AT3G13724	MICRORNA823A (MIR823A)				AT3G10912	CONSERVED PEPTIDE UPSTREAM OPEN READING FRAME 63 (CPuORF63)		AT1G72790					AT4G18980	ATS40-3 (AtS40-3)		AT2G35430
								AT5G24210			AT3G13750	BETA GALACTOSIDASE 1 (BGAL1)				AT3G11110			AT1G72830	NUCLEAR FACTOR Y, SUBUNIT A3 (NF-YA3)				AT4G19680	IRON REGULATED TRANSPORTER 2 (IRT2)		AT2G35615
								AT5G24420	6-PHOSPHOGLUCONOLACTONASE 5 (PGL5)		AT3G13772	TRANSMEMBRANE NINE 7 (TMN7)				AT3G11150			AT1G72870					AT4G19760			AT2G35650	CELLULOSE SYNTHASE LIKE (CSLA07)
								AT5G24530	DOWNY MILDEW RESISTANT 6 (DMR6)		AT3G13825					AT3G11165			AT1G72890					AT4G19770			AT2G35760
								AT5G24550	BETA GLUCOSIDASE 32 (BGLU32)		AT3G13910					AT3G11430	GLYCEROL-3-PHOSPHATE ACYLTRANSFERASE 5 (GPAT5)		AT1G72910					AT4G19810	CLASS V CHITINASE (ChiC)		AT2G35850
								AT5G24560	PHLOEM PROTEIN 2-B12 (PP2-B12)		AT3G14000	(ATBRXL2)				AT3G11480	(BSMT1)		AT1G72920					AT4G19820			AT2G36050	OVATE FAMILY PROTEIN 15 (OFP15)
								AT5G24580			AT3G14030					AT3G11580			AT1G72950					AT4G19840	PHLOEM PROTEIN 2-A1 (PP2-A1)		AT2G36220
								AT5G24770	VEGETATIVE STORAGE PROTEIN 2 (VSP2)		AT3G14067					AT3G11930			AT1G72990	BETA-GALACTOSIDASE 17 (BGAL17)				AT4G19925			AT2G36270	ABA INSENSITIVE 5 (ABI5)
								AT5G24860	FLOWERING PROMOTING FACTOR 1 (FPF1)		AT3G14185					AT3G12143			AT1G73160					AT4G19970			AT2G36307	LITTLE ZIPPER 4 (ZPR4)
								AT5G24880			AT3G14200					AT3G12203	SERINE CARBOXYPEPTIDASE-LIKE 17 (scpl17)		AT1G73165	CLAVATA3/ESR-RELATED 1 (CLE1)				AT4G20990	ALPHA CARBONIC ANHYDRASE 4 (ACA4)		AT2G36310	URIDINE-RIBOHYDROLASE 1 (URH1)
								AT5G24910	CYTOCHROME P450, FAMILY 714, SUBFAMILY A, POLYPEPTIDE 1 (CYP714A1)		AT3G14310	PECTIN METHYLESTERASE 3 (PME3)				AT3G12420			AT1G73170					AT4G21010			AT2G36330
								AT5G25390	SHINE3 (SHN3)		AT3G14350	STRUBBELIG-RECEPTOR FAMILY 7 (SRF7)				AT3G12430			AT1G73320					AT4G21020			AT2G36340
								AT5G26920	CAM-BINDING PROTEIN 60-LIKE G (CBP60G)		AT3G14360					AT3G12450			AT1G73360	HOMEODOMAIN GLABROUS 11 (HDG11)				AT4G21240			AT2G36400	GROWTH-REGULATING FACTOR 3 (GRF3)
								AT5G27530			AT3G14420					AT3G12500	BASIC CHITINASE (HCHIB)		AT1G73570					AT4G21950			AT2G36470
								AT5G27690			AT3G14650	CYTOCHROME P450, FAMILY 72, SUBFAMILY A, POLYPEPTIDE 11 (CYP72A11)				AT3G12502			AT1G73580					AT4G22020			AT2G36590	PROLINE TRANSPORTER 3 (ProT3)
								AT5G27910	NUCLEAR FACTOR Y, SUBUNIT C8 (NF-YC8)		AT3G14730					AT3G12730			AT1G73600					AT4G22110			AT2G36750	UDP-GLUCOSYL TRANSFERASE 73C1 (UGT73C1)
								AT5G28237			AT3G14735	U6 SMALL NUCLEOLAR RNA1 (U6-1)				AT3G12890	ACTIVATOR OF SPOMIN::LUC2 (ASML2)		AT1G73660					AT4G22160			AT2G37030
								AT5G28285			AT3G14760					AT3G12910			AT1G73670	MAP KINASE 15 (MPK15)				AT4G22520			AT2G37210	LONELY GUY 3 (LOG3)
								AT5G33330			AT3G14850	TRICHOME BIREFRINGENCE-LIKE 41 (TBL41)				AT3G13175			AT1G73750					AT4G22666			AT2G37230
								AT5G34871			AT3G14870					AT3G13229			AT1G73860					AT4G22680	MYB DOMAIN PROTEIN 85 (MYB85)		AT2G37430
								AT5G36220	CYTOCHROME P450, FAMILY 81, SUBFAMILY D, POLYPEPTIDE 1 (CYP81D1)		AT3G14940	PHOSPHOENOLPYRUVATE CARBOXYLASE 3 (PPC3)				AT3G13380	BRI1-LIKE 3 (BRL3)		AT1G73880	UDP-GLUCOSYL TRANSFERASE 89B1 (UGT89B1)				AT4G22700	LOB DOMAIN-CONTAINING PROTEIN 32 (LBD32)		AT2G37470
								AT5G36240			AT3G14950	TETRATRICOPETIDE-REPEAT THIOREDOXIN-LIKE 2 (TTL2)				AT3G13400	SKU5 SIMILAR 13 (sks13)		AT1G73885					AT4G22710	CYTOCHROME P450, FAMILY 706, SUBFAMILY A, POLYPEPTIDE 2 (CYP706A2)		AT2G37690
								AT5G37170			AT3G14990	DJ-1 HOMOLOG A (DJ1A)				AT3G13433			AT1G73990	SIGNAL PEPTIDE PEPTIDASE (SPPA)				AT4G23700	CATION/H+ EXCHANGER 17 (CHX17)		AT2G37925	COPPER TRANSPORTER 4 (COPT4)
								AT5G37540			AT3G15353	METALLOTHIONEIN 3 (MT3)				AT3G13760			AT1G74090	DESULFO-GLUCOSINOLATE SULFOTRANSFERASE 18 (SOT18)				AT4G23880			AT2G38070
								AT5G37550			AT3G15530					AT3G13784	CELL WALL INVERTASE 5 (CWINV5)		AT1G74100	SULFOTRANSFERASE 16 (SOT16)				AT4G23960			AT2G38160
								AT5G38317	LOW-MOLECULAR-WEIGHT CYSTEINE-RICH 58 (LCR58)		AT3G15630					AT3G13810	INDETERMINATE(ID)-DOMAIN 11 (IDD11)		AT1G74130					AT4G23970			AT2G38460	IRON REGULATED 1 (IREG1)
								AT5G38320			AT3G15740					AT3G13950			AT1G74205					AT4G24650	ISOPENTENYLTRANSFERASE 4 (IPT4)		AT2G38550
								AT5G38396			AT3G15990	SULFATE TRANSPORTER 3;4 (SULTR3;4)				AT3G13960	GROWTH-REGULATING FACTOR 5 (GRF5)		AT1G74210	GLYCEROPHOSPHODIESTER PHOSPHODIESTERASE 5 (GDPD5)				AT4G25010	(SWEET14)		AT2G38720	MICROTUBULE-ASSOCIATED PROTEIN 65-5 (MAP65-5)
								AT5G38400			AT3G16050	PYRIDOXINE BIOSYNTHESIS 1.2 (PDX1.2)				AT3G13980			AT1G74220					AT4G25410			AT2G38750	ANNEXIN 4 (ANNAT4)
								AT5G38437			AT3G16170	ACYL ACTIVATING ENZYME 13 (AAE13)				AT3G14040			AT1G74270					AT4G25434	NUDIX HYDROLASE HOMOLOG 10 (NUDT10)		AT2G38760	ANNEXIN 3 (ANNAT3)
								AT5G38540			AT3G16300					AT3G14210	EPITHIOSPECIFIER MODIFIER 1 (ESM1)		AT1G74330					AT4G25530	FLOWERING WAGENINGEN (FWA)		AT2G38800
								AT5G38550			AT3G16510					AT3G14260			AT1G74410					AT4G25920			AT2G39050	EUONYMUS LECTIN S3 (EULS3)
								AT5G38700			AT3G16520	UDP-GLUCOSYL TRANSFERASE 88A1 (UGT88A1)				AT3G14300	(ATPMEPCRC)		AT1G74420	FUCOSYLTRANSFERASE 3 (FUT3)				AT4G26200	1-AMINO-CYCLOPROPANE-1-CARBOXYLATE SYNTHASE 7 (ACS7)		AT2G39080	EMBRYO DEFECTIVE 2799 (EMB2799)
								AT5G38780			AT3G16565					AT3G14385	MICRORNA169F (MIR169F)		AT1G74430	MYB DOMAIN PROTEIN 95 (MYB95)				AT4G26280			AT2G39270
								AT5G39240			AT3G16570	RAPID ALKALINIZATION FACTOR 23 (RALF23)				AT3G14490			AT1G74550	CYTOCHROME P450, FAMILY 98, SUBFAMILY A, POLYPEPTIDE 9 (CYP98A9)				AT4G26390			AT2G39280
								AT5G39580			AT3G16610					AT3G14560			AT1G74630					AT4G26560	CALCINEURIN B-LIKE PROTEIN 7 (CBL7)		AT2G39370	MEMBRANE-ASSOCIATED KINASE REGULATOR 4 (MAKR4)
								AT5G39850			AT3G16720	TOXICOS EN LEVADURA 2 (ATL2)				AT3G15370	EXPANSIN 12 (EXPA12)		AT1G74640					AT4G27330	SPOROCYTELESS (SPL)		AT2G39660	BOTRYTIS-INDUCED KINASE1 (BIK1)
								AT5G39860	PACLOBUTRAZOL RESISTANCE1 (PRE1)		AT3G16785	PHOSPHOLIPASE D P1 (PLDP1)				AT3G15500	NAC DOMAIN CONTAINING PROTEIN 3 (NAC3)		AT1G74710	ENHANCED DISEASE SUSCEPTIBILITY TO ERYSIPHE ORONTII 16 (EDS16)				AT4G27810			AT2G39675	TRANS-ACTING SIRNA1C (TAS1C)
								AT5G39890			AT3G16800					AT3G15534			AT1G74720	QUIRKY (QKY)				AT4G28110	MYB DOMAIN PROTEIN 41 (MYB41)		AT2G39690
								AT5G40560	DEGP PROTEASE 13 (DegP13)		AT3G16910	ACYL-ACTIVATING ENZYME 7 (AAE7)				AT3G15604			AT1G74810	(BOR5)				AT4G28365	EARLY NODULIN-LIKE PROTEIN 3 (ENODL3)		AT2G39870
								AT5G41570	WRKY DNA-BINDING PROTEIN 24 (WRKY24)		AT3G16980	(NRPB9A)				AT3G15680			AT1G74860					AT4G29030			AT2G39930	ISOAMYLASE 1 (ISA1)
								AT5G42445			AT3G16990					AT3G16360	HPT PHOSPHOTRANSMITTER 4 (AHP4)		AT1G74870					AT4G29100			AT2G40010
								AT5G42530			AT3G17120					AT3G16580			AT1G74890	RESPONSE REGULATOR 15 (ARR15)				AT4G29230	NAC DOMAIN CONTAINING PROTEIN 75 (NAC075)		AT2G40020
								AT5G43030			AT3G17160					AT3G16660			AT1G74970	RIBOSOMAL PROTEIN S9 (RPS9)				AT4G29570			AT2G40090	ABC2 HOMOLOG 9 (ATH9)
								AT5G43570			AT3G17609	HY5-HOMOLOG (HYH)				AT3G16670			AT1G75000					AT4G29580			AT2G40116
								AT5G44120	CRUCIFERINA (CRA1)		AT3G17712					AT3G17050			AT1G75020	LYSOPHOSPHATIDYL ACYLTRANSFERASE 4 (LPAT4)				AT4G29600			AT2G40360
								AT5G44160	NUTCRACKER (NUC)		AT3G17790	PURPLE ACID PHOSPHATASE 17 (PAP17)				AT3G17140			AT1G75030	THAUMATIN-LIKE PROTEIN 3 (TLP-3)				AT4G29610			AT2G40400
								AT5G44420	PLANT DEFENSIN 1.2 (PDF1.2)		AT3G17810	PYRIMIDINE 1 (PYD1)				AT3G17152			AT1G75050					AT4G29640			AT2G40690	(GLY1)
								AT5G45380	DEGRADATION OF UREA 3 (DUR3)		AT3G17820	GLUTAMINE SYNTHETASE 1.3 (GLN1.3)				AT3G17185	TRANS-ACTING SIRNA3 (TAS3)		AT1G75080	BRASSINAZOLE-RESISTANT 1 (BZR1)				AT4G29650			AT2G40840	DISPROPORTIONATING ENZYME 2 (DPE2)
								AT5G45830	DELAY OF GERMINATION 1 (DOG1)		AT3G17890					AT3G17500			AT1G75100	J-DOMAIN PROTEIN REQUIRED FOR CHLOROPLAST ACCUMULATION RESPONSE 1 (JAC1)				AT4G29930			AT2G41040
								AT5G45840			AT3G17950					AT3G17730	NAC DOMAIN CONTAINING PROTEIN 57 (NAC057)		AT1G75110	REDUCED RESIDUAL ARABINOSE 2 (RRA2)				AT4G30070	LOW-MOLECULAR-WEIGHT CYSTEINE-RICH 59 (LCR59)		AT2G41050
								AT5G45880			AT3G18035	(HON4)				AT3G18010	WUSCHEL RELATED HOMEOBOX 1 (WOX1)		AT1G75130	CYTOCHROME P450, FAMILY 721, SUBFAMILY A, POLYPEPTIDE 1 (CYP721A1)				AT4G30230			AT2G41100	TOUCH 3 (TCH3)
								AT5G45890	SENESCENCE-ASSOCIATED GENE 12 (SAG12)		AT3G18090	NUCLEAR RNA POLYMERASE D2B (NRPD2B)				AT3G18220	LIPID PHOSPHATE PHOSPHATASE 4 (LPP4)		AT1G75170					AT4G30450			AT2G41200
								AT5G46050	PEPTIDE TRANSPORTER 3 (PTR3)		AT3G18130	RECEPTOR FOR ACTIVATED C KINASE 1C (RACK1C_AT)				AT3G18400	NAC DOMAIN CONTAINING PROTEIN 58 (NAC058)		AT1G75240	HOMEOBOX PROTEIN 33 (HB33)				AT4G30980	LJRHL1-LIKE 2 (LRL2)		AT2G41330
								AT5G46060			AT3G18240					AT3G18450			AT1G75360					AT4G31470			AT2G41530	S-FORMYLGLUTATHIONE HYDROLASE (SFGH)
								AT5G46830	NACL-INDUCIBLE GENE 1 (NIG1)		AT3G18250					AT3G18610	NUCLEOLIN LIKE 2 (NUC-L2)		AT1G75610					AT4G31950	CYTOCHROME P450, FAMILY 82, SUBFAMILY C, POLYPEPTIDE 3 (CYP82C3)		AT2G41550
								AT5G47000			AT3G18360					AT3G19160	ATP/ADP ISOPENTENYLTRANSFERASES (IPT8)		AT1G75730					AT4G32105			AT2G41560	AUTOINHIBITED CA(2+)-ATPASE, ISOFORM 4 (ACA4)
								AT5G47500	PECTIN METHYLESTERASE 5 (PME5)		AT3G18510					AT3G19270	CYTOCHROME P450, FAMILY 707, SUBFAMILY A, POLYPEPTIDE 4 (CYP707A4)		AT1G75760					AT4G32375			AT2G41710
								AT5G48375	THIOGLUCOSIDE GLUCOSIDASE 3 (TGG3)		AT3G18710	PLANT U-BOX 29 (PUB29)				AT3G19663			AT1G75780	TUBULIN BETA-1 CHAIN (TUB1)				AT4G32380			AT2G41950
								AT5G48950	DHNA-COA THIOESTERASE 2 (DHNAT2)		AT3G18750	WITH NO LYSINE (K) KINASE 6 (WNK6)				AT3G19710	BRANCHED-CHAIN AMINOTRANSFERASE4 (BCAT4)		AT1G75810					AT4G32780			AT2G42005
								AT5G49180			AT3G18773					AT3G20160			AT1G75850	VPS35 HOMOLOG B (VPS35B)				AT4G32785			AT2G42120	DNA POLYMERASE DELTA SMALL SUBUNIT (POLD2)
								AT5G49630	AMINO ACID PERMEASE 6 (AAP6)		AT3G19000					AT3G20360			AT1G75960					AT4G32860			AT2G42190
								AT5G50360			AT3G19002					AT3G20975			AT1G76040	CALCIUM-DEPENDENT PROTEIN KINASE 29 (CPK29)				AT4G33120			AT2G42510
								AT5G50361			AT3G19130	RNA-BINDING PROTEIN 47B (RBP47B)				AT3G21330			AT1G76050					AT4G33330	PLANT GLYCOGENIN-LIKE STARCH INITIATION PROTEIN 3 (PGSIP3)		AT2G42570	TRICHOME BIREFRINGENCE-LIKE 39 (TBL39)
								AT5G50770	HYDROXYSTEROID DEHYDROGENASE 6 (HSD6)		AT3G19150	KIP-RELATED PROTEIN 6 (KRP6)				AT3G21460			AT1G76060	EMBRYO DEFECTIVE 1793 (EMB1793)				AT4G33710			AT2G42770
								AT5G50820	NAC DOMAIN CONTAINING PROTEIN 97 (NAC097)		AT3G19500					AT3G21550	DUF679 DOMAIN MEMBRANE PROTEIN 2 (DMP2)		AT1G76080	CHLOROPLASTIC DROUGHT-INDUCED STRESS PROTEIN OF 32 KD (CDSP32)				AT4G33800			AT2G42870	PHY RAPIDLY REGULATED 1 (PAR1)
								AT5G50950	FUMARASE 2 (FUM2)		AT3G19520					AT3G21750	UDP-GLUCOSYL TRANSFERASE 71B1 (UGT71B1)		AT1G76090	STEROL METHYLTRANSFERASE 3 (SMT3)				AT4G33930			AT2G43200
								AT5G51310			AT3G19560					AT3G21790			AT1G76120					AT4G34520	3-KETOACYL-COA SYNTHASE 18 (KCS18)		AT2G43240
								AT5G51720	NEET GROUP PROTEIN (NEET)		AT3G19680					AT3G21791			AT1G76270					AT4G35120			AT2G43650	EMBRYO DEFECTIVE 2777 (EMB2777)
								AT5G52415			AT3G19850					AT3G21800	UDP-GLUCOSYL TRANSFERASE 71B8 (UGT71B8)		AT1G76280					AT4G35150			AT2G43900	INOSITOL-POLYPHOSPHATE 5-PHOSPHATASE 12 (5PTASE12)
								AT5G52500			AT3G20080	CYTOCHROME P450, FAMILY 705, SUBFAMILY A, POLYPEPTIDE 15 (CYP705A15)				AT3G21870	CYCLIN P2;1 (CYCP2;1)		AT1G76370					AT4G35280	DUO1-ACTIVATED ZINC FINGER 2 (DAZ2)		AT2G44080	ARGOS-LIKE (ARL)
								AT5G53110			AT3G20660	ORGANIC CATION/CARNITINE TRANSPORTER4 (OCT4)				AT3G21880			AT1G76510					AT4G35370			AT2G44500
								AT5G53380			AT3G20810	JUMONJI DOMAIN CONTAINING 5 (JMJD5)				AT3G22060			AT1G76520					AT4G36600			AT2G44580
								AT5G53740			AT3G21110	PURIN 7 (PUR7)				AT3G22120	CELL WALL-PLASMA MEMBRANE LINKER PROTEIN (CWLP)		AT1G76560	CP12 DOMAIN-CONTAINING PROTEIN 3 (CP12-3)				AT4G36740	HOMEOBOX PROTEIN 40 (HB40)		AT2G44690	ARABIDOPSIS RAC-LIKE 9 (ARAC9)
								AT5G53760	MILDEW RESISTANCE LOCUS O 11 (MLO11)		AT3G21150	B-BOX DOMAIN PROTEIN 32 (BBX32)				AT3G22121			AT1G76590					AT4G36870	BEL1-LIKE HOMEODOMAIN 2 (BLH2)		AT2G44700
								AT5G53810			AT3G21230	4-COUMARATE:COA LIGASE 5 (4CL5)				AT3G22160			AT1G76620					AT4G37060	PATATIN-LIKE PROTEIN 5 (PLP5)		AT2G44760
								AT5G53902	U3 SMALL NUCLEOLAR RNAB (U3B)		AT3G21240	4-COUMARATE:COA LIGASE 2 (4CL2)				AT3G22250			AT1G76670					AT4G37730	BASIC LEUCINE-ZIPPER 7 (bZIP7)		AT2G44780
								AT5G54250	CYCLIC NUCLEOTIDE-GATED CATION CHANNEL 4 (CNGC4)		AT3G21250	ATP-BINDING CASSETTE C8 (ABCC8)				AT3G22275			AT1G76720					AT4G37850			AT2G44800
								AT5G54800	GLUCOSE 6-PHOSPHATE/PHOSPHATE TRANSLOCATOR 1 (GPT1)		AT3G21351					AT3G22400	(LOX5)		AT1G76820					AT4G37970	CINNAMYL ALCOHOL DEHYDROGENASE 6 (CAD6)		AT2G44890	CYTOCHROME P450, FAMILY 704, SUBFAMILY A, POLYPEPTIDE 1 (CYP704A1)
								AT5G55250	IAA CARBOXYLMETHYLTRANSFERASE 1 (IAMT1)		AT3G21400					AT3G22510			AT1G76870					AT4G38190	CELLULOSE SYNTHASE LIKE D4 (CSLD4)		AT2G45480	GROWTH-REGULATING FACTOR 9 (GRF9)
								AT5G55507			AT3G21465					AT3G22650	CEGENDUO (CEG)		AT1G76890	(GT2)				AT4G38990	GLYCOSYL HYDROLASE 9B16 (GH9B16)		AT2G45940
								AT5G55800			AT3G21560	UDP-GLUCOSYL TRANSFERASE 84A2 (UGT84A2)				AT3G22700			AT1G76892					AT4G39000	GLYCOSYL HYDROLASE 9B17 (GH9B17)		AT2G46220
								AT5G55856			AT3G21660					AT3G22820	CHALLAH-LIKE 1 (CLL1)		AT1G76960					AT4G39060			AT2G46250
								AT5G56560			AT3G21680					AT3G22830	HEAT SHOCK TRANSCRIPTION FACTOR A6B (HSFA6B)		AT1G76990	ACT DOMAIN REPEAT 3 (ACR3)				AT4G39650	GAMMA-GLUTAMYL TRANSPEPTIDASE 2 (GGT2)		AT2G46400	WRKY DNA-BINDING PROTEIN 46 (WRKY46)
								AT5G57090	ETHYLENE INSENSITIVE ROOT 1 (EIR1)		AT3G21690					AT3G22920			AT1G76994					AT4G39760			AT2G46410	CAPRICE (CPC)
								AT5G57390	AINTEGUMENTA-LIKE 5 (AIL5)		AT3G21700	(SGP2)				AT3G23109			AT1G77010					AT5G01310	APRATAXIN-LIKE (APTX)		AT2G46430	CYCLIC NUCLEOTIDE GATED CHANNEL 3 (CNGC3)
								AT5G57391			AT3G21780	UDP-GLUCOSYL TRANSFERASE 71B6 (UGT71B6)				AT3G23120	RECEPTOR LIKE PROTEIN 38 (RLP38)		AT1G77210	SUGAR TRANSPORT PROTEIN 14 (STP14)				AT5G01370	ALC-INTERACTING PROTEIN 1 (ACI1)		AT2G46680	HOMEOBOX 7 (HB-7)
								AT5G57750			AT3G21781					AT3G23220	ETHYLENE AND SALT INDUCIBLE 1 (ESE1)		AT1G77260					AT5G01380			AT2G46890
								AT5G57780	P1R1 (P1R1)		AT3G22070					AT3G23430	PHOSPHATE 1 (PHO1)		AT1G77400					AT5G01690	CATION/H+ EXCHANGER 27 (CHX27)		AT2G46995
								AT5G58660			AT3G22072					AT3G23637	DEVIL 21 (DVL21)		AT1G77405					AT5G01870			AT2G47000	ATP-BINDING CASSETTE B4 (ABCB4)
								AT5G58784			AT3G22104					AT3G23840			AT1G77420					AT5G02000			AT2G47230	DOMAIN OF UNKNOWN FUNCTION 724 6 (DUF6)
								AT5G58860	CYTOCHROME P450, FAMILY 86, SUBFAMILY A, POLYPEPTIDE 1 (CYP86A1)		AT3G22450					AT3G23955			AT1G77450	NAC DOMAIN CONTAINING PROTEIN 32 (NAC032)				AT5G02030	REPLUMLESS (RPL)		AT2G47340
								AT5G59220	HIGHLY ABA-INDUCED PP2C GENE 1 (HAI1)		AT3G22460	O-ACETYLSERINE (THIOL) LYASE (OAS-TL) ISOFORM A2 (OASA2)				AT3G23970			AT1G77490	THYLAKOIDAL ASCORBATE PEROXIDASE (TAPX)				AT5G02340			AT2G47370
								AT5G59230			AT3G22550					AT3G24065			AT1G77500					AT5G02360			AT2G47390
								AT5G60000			AT3G22750					AT3G24230			AT1G77540					AT5G02510			AT2G47590	PHOTOLYASE/BLUE-LIGHT RECEPTOR 2 (PHR2)
								AT5G60060			AT3G22810					AT3G24300	AMMONIUM TRANSPORTER 1;3 (AMT1;3)		AT1G77550					AT5G02750	SHOOT GRAVITROPISM 9 (SGR9)		AT2G47840	TRANSLOCON AT THE INNER ENVELOPE MEMBRANE OF CHLOROPLASTS 20-II (Tic20-II)
								AT5G60250			AT3G22890	ATP SULFURYLASE 1 (APS1)				AT3G24400	PROLINE-RICH EXTENSIN-LIKE RECEPTOR KINASE 2 (PERK2)		AT1G77590	LONG CHAIN ACYL-COA SYNTHETASE 9 (LACS9)				AT5G03680	PETAL LOSS (PTL)		AT2G47860	(SETH6)
								AT5G60760			AT3G23020					AT3G24535			AT1G77682					AT5G03840	TERMINAL FLOWER 1 (TFL1)		AT2G47990	SLOW WALKER1 (SWA1)
								AT5G61420	MYB DOMAIN PROTEIN 28 (MYB28)		AT3G23125	MICRORNA173 (MIR173)				AT3G24540	PROLINE-RICH EXTENSIN-LIKE RECEPTOR KINASE 3 (PERK3)		AT1G77730					AT5G03890			AT2G48080
								AT5G62280			AT3G23165	LOW-MOLECULAR-WEIGHT CYSTEINE-RICH 42 (LCR42)				AT3G24710			AT1G77765					AT5G03980			AT2G48121
								AT5G62400			AT3G23170					AT3G25160			AT1G77810					AT5G04275	MICRORNA172B (MIR172B)		AT3G01030
								AT5G62848	MICRORNA420 (MIR420)		AT3G23330					AT3G25190			AT1G77850	AUXIN RESPONSE FACTOR 17 (ARF17)				AT5G04380			AT3G01070	EARLY NODULIN-LIKE PROTEIN 16 (ENODL16)
								AT5G62850	VEGETATIVE CELL EXPRESSED1 (AtVEX1)		AT3G23440	EMBRYO SAC DEVELOPMENT ARREST 6 (EDA6)				AT3G25260			AT1G77885					AT5G04950	NICOTIANAMINE SYNTHASE 1 (NAS1)		AT3G01100	HYPOTHETICAL PROTEIN 1 (HYP1)
								AT5G65730	XYLOGLUCAN ENDOTRANSGLUCOSYLASE/HYDROLASE 6 (XTH6)		AT3G23480					AT3G25420	SERINE CARBOXYPEPTIDASE-LIKE 21 (scpl21)		AT1G77920					AT5G04960			AT3G01290	HYPERSENSITIVE INDUCED REACTION 2 (HIR2)
								AT5G65850			AT3G23640	HETEROGLYCAN GLUCOSIDASE 1 (HGL1)				AT3G25573			AT1G77940					AT5G04970			AT3G01331
								AT5G66300	NAC DOMAIN CONTAINING PROTEIN 105 (NAC105)		AT3G23780	NUCLEAR RNA POLYMERASE D2A (NRPD2A)				AT3G25655	INFLORESCENCE DEFICIENT IN ABSCISSION (IDA)-LIKE 1 (IDL1)		AT1G78000	SULFATE TRANSPORTER 1;2 (SULTR1;2)				AT5G05150	AUTOPHAGY-RELATED GENE 18E (G18E)		AT3G01370	CRM FAMILY MEMBER 2 (CFM2)
								AT5G66430			AT3G23790	ACYL ACTIVATING ENZYME 16 (AAE16)				AT3G25710	BASIC HELIX-LOOP-HELIX 32 (BHLH32)		AT1G78020					AT5G05300			AT3G01460	METHYL-CPG-BINDING DOMAIN 9 (MBD9)
								AT5G66830			AT3G23805	RALF-LIKE 24 (RALFL24)				AT3G25760	ALLENE OXIDE CYCLASE 1 (AOC1)		AT1G78040					AT5G06070	RABBIT EARS (RBE)		AT3G01640	GLUCURONOKINASE G (GLCAK)
								AT5G66870	ASYMMETRIC LEAVES 2-LIKE 1 (ASL1)		AT3G23880					AT3G25770	ALLENE OXIDE CYCLASE 2 (AOC2)		AT1G78130	UNFERTILIZED EMBRYO SAC 2 (UNE2)				AT5G06090	GLYCEROL-3-PHOSPHATE ACYLTRANSFERASE 7 (GPAT7)		AT3G01670	SIEVE ELEMENT OCCLUSION A (SEOA)
								AT5G67411			AT3G24170	GLUTATHIONE-DISULFIDE REDUCTASE (GR1)				AT3G25790			AT1G78220	GENERAL REGULATORY FACTOR 13 (GRF13)				AT5G06250	DEVELOPMENT-RELATED PCG TARGET IN THE APEX 4 (DPA4)		AT3G01820
								AT5G67620			AT3G24503	ALDEHYDE DEHYDROGENASE 2C4 (ALDH2C4)				AT3G25905	CLAVATA3/ESR-RELATED 27 (CLE27)		AT1G78290	SNF1-RELATED PROTEIN KINASE 2-8 (SNRK2-8)				AT5G06380			AT3G01840	LYSM-CONTAINING RECEPTOR-LIKE KINASE 2 (LYK2)
											AT3G24760					AT3G25950			AT1G78300	GENERAL REGULATORY FACTOR 2 (GRF2)				AT5G07000	SULFOTRANSFERASE 2B (ST2B)		AT3G01870
											AT3G25060					AT3G26010			AT1G78370	GLUTATHIONE S-TRANSFERASE TAU 20 (GSTU20)				AT5G07010	SULFOTRANSFERASE 2A (ST2A)		AT3G02040	SENESCENCE-RELATED GENE 3 (SRG3)
											AT3G25110	FATA ACYL-ACP THIOESTERASE (FaTA)				AT3G26110			AT1G78440	ARABIDOPSIS THALIANA GIBBERELLIN 2-OXIDASE 1 (ATGA2OX1)				AT5G07040			AT3G02125
											AT3G25250	(AGC2-1)				AT3G26120	TERMINAL EAR1-LIKE 1 (TEL1)		AT1G78510	SOLANESYL DIPHOSPHATE SYNTHASE 1 (SPS1)				AT5G07050			AT3G02140	TWO OR MORE ABRES-CONTAINING GENE 2 (TMAC2)
											AT3G25510					AT3G26280	CYTOCHROME P450, FAMILY 71, SUBFAMILY B, POLYPEPTIDE 4 (CYP71B4)		AT1G78560					AT5G07060	MOS4-ASSOCIATED COMPLEX SUBUNIT 5C (MAC5C)		AT3G02270
											AT3G25570					AT3G26390			AT1G78570	RHAMNOSE BIOSYNTHESIS 1 (RHM1)				AT5G07800			AT3G02330
											AT3G25572	CONSERVED PEPTIDE UPSTREAM OPEN READING FRAME 11 (CPuORF11)				AT3G26590			AT1G78580	TREHALOSE-6-PHOSPHATE SYNTHASE (TPS1)				AT5G08150	SUPPRESSOR OF PHYTOCHROME B 5 (SOB5)		AT3G02550	LOB DOMAIN-CONTAINING PROTEIN 41 (LBD41)
											AT3G25590					AT3G26760			AT1G78590	NAD(H) KINASE 3 (NADK3)				AT5G09320	(VPS9B)		AT3G02590
											AT3G25860	(LTA2)				AT3G26812	MICRORNA169I (MIR169I)		AT1G78620					AT5G09500			AT3G02645
											AT3G25880					AT3G26813	MICRORNA169J (MIR169J)		AT1G78670	GAMMA-GLUTAMYL HYDROLASE 3 (GGH3)				AT5G09560			AT3G02810
											AT3G25882	NIM1-INTERACTING 2 (NIMIN-2)				AT3G27480			AT1G78700	BES1/BZR1 HOMOLOG 4 (BEH4)				AT5G09750	HECATE 3 (HEC3)		AT3G03000
											AT3G26060	PEROXIREDOXIN Q (PRXQ)				AT3G27650	LOB DOMAIN-CONTAINING PROTEIN 25 (LBD25)		AT1G78810					AT5G09970	CYTOCHROME P450, FAMILY 78, SUBFAMILY A, POLYPEPTIDE 7 (CYP78A7)		AT3G03020
											AT3G26160	CYTOCHROME P450, FAMILY 71, SUBFAMILY B, POLYPEPTIDE 17 (CYP71B17)				AT3G27809			AT1G78830					AT5G10760			AT3G03220	EXPANSIN A13 (EXPA13)
											AT3G26180	CYTOCHROME P450, FAMILY 71, SUBFAMILY B, POLYPEPTIDE 20 (CYP71B20)				AT3G27810	MYB DOMAIN PROTEIN 21 (MYB21)		AT1G78850					AT5G11060	KNOTTED1-LIKE HOMEOBOX GENE 4 (KNAT4)		AT3G03380	DEGP PROTEASE 7 (DegP7)
											AT3G26330	CYTOCHROME P450, FAMILY 71, SUBFAMILY B, POLYPEPTIDE 37 (CYP71B37)				AT3G27970			AT1G78865					AT5G11940			AT3G03490	PEROXIN 19-1 (PEX19-1)
											AT3G26510					AT3G28007	(SWEET4)		AT1G78915					AT5G12000			AT3G03930
											AT3G27170	CHLORIDE CHANNEL B (CLC-B)				AT3G28220			AT1G79040	PHOTOSYSTEM II SUBUNIT R (PSBR)				AT5G12070			AT3G03980
											AT3G27330					AT3G28320			AT1G79060					AT5G12270			AT3G04310
											AT3G27415					AT3G28415	ATP-BINDING CASSETTE B22 (ABCB22)		AT1G79130					AT5G13130			AT3G04590
											AT3G27416					AT3G28500			AT1G79270	EVOLUTIONARILY CONSERVED C-TERMINAL REGION 8 (ECT8)				AT5G15380	DOMAINS REARRANGED METHYLASE 1 (DRM1)		AT3G04620	D NUCLDUO1-ACTIVATEEIC ACID BINDING PROTEIN 1 (DAN1)
											AT3G27880					AT3G28850			AT1G79320	METACASPASE 6 (MC6)				AT5G16560	KANADI (KAN)		AT3G04735	RALF-LIKE 21 (RALFL21)
											AT3G27990					AT3G28857	PACLOBUTRAZOL RESISTANCE 5 (PRE5)		AT1G79410	ORGANIC CATION/CARNITINE TRANSPORTER5 (OCT5)				AT5G16570	GLUTAMINE SYNTHETASE 1;4 (GLN1;4)		AT3G04860
											AT3G28100					AT3G29250	SHORT-CHAIN DEHYDROGENASE REDUCTASE 4 (SDR4)		AT1G79470					AT5G16920			AT3G04940	CYSTEINE SYNTHASE D1 (CYSD1)
											AT3G28180	CELLULOSE-SYNTHASE-LIKE C4 (CSLC04)				AT3G29255			AT1G79490	EMBRYO DEFECTIVE 2217 (EMB2217)				AT5G17030	UDP-GLUCOSYL TRANSFERASE 78D3 (UGT78D3)		AT3G04960
											AT3G28200					AT3G29260			AT1G79500	(AtkdsA1)				AT5G17260	NAC DOMAIN CONTAINING PROTEIN 86 (NAC086)		AT3G05060
											AT3G28310					AT3G29365	EXPANSIN A19 (EXPA19)		AT1G79510					AT5G17320	HOMEODOMAIN GLABROUS 9 (HDG9)		AT3G05140	ROP BINDING PROTEIN KINASES 2 (RBK2)
											AT3G28340	GALACTURONOSYLTRANSFERASE-LIKE 10 (GATL10)				AT3G29370	P1R3 (P1R3)		AT1G79560	FTSH PROTEASE 12 (FTSH12)				AT5G17460			AT3G05165
											AT3G29075					AT3G29590	(AT5MAT)		AT1G79600					AT5G17820			AT3G05190
											AT3G29140					AT3G29680			AT1G79610	NA+/H+ ANTIPORTER 6 (NHX6)				AT5G18037			AT3G05210	(ERCC1)
											AT3G29195					AT3G32030			AT1G79630					AT5G19530	ACAULIS 5 (ACL5)		AT3G05330	TANGLED (ATN)
											AT3G29200	CHORISMATE MUTASE 1 (CM1)				AT3G32047			AT1G79720					AT5G19560	ROP UANINE NUCLEOTIDE EXCHANGE FACTOR 10 (ROPGEF10)		AT3G05340
											AT3G29776					AT3G43270			AT1G79750	NADP-MALIC ENZYME 4 (NADP-ME4)				AT5G19640			AT3G05345
											AT3G30180	BRASSINOSTEROID-6-OXIDASE 2 (BR6OX2)				AT3G43430			AT1G79790	FLAVIN MONONUCLEOTIDE HYDROLASE 1 (FHY1)				AT5G19880			AT3G05370	RECEPTOR LIKE PROTEIN 31 (RLP31)
											AT3G32940					AT3G44150			AT1G79820	SUPPRESSOR OF G PROTEIN BETA1 (SGB1)				AT5G19890			AT3G05620
											AT3G42670	CHROMATIN REMODELING 38 (CHR38)				AT3G44300	NITRILASE 2 (NIT2)		AT1G79900	(BAC2)				AT5G20230	BLUE-COPPER-BINDING PROTEIN (BCB)		AT3G05746
											AT3G43690					AT3G44717			AT1G79910					AT5G20860			AT3G06130
											AT3G44310	NITRILASE 1 (NIT1)				AT3G44920	CATION/H+ EXCHANGER 11 (CHX11)		AT1G80050	ADENINE PHOSPHORIBOSYL TRANSFERASE 2 (APT2)				AT5G21960			AT3G06140	LOG2-LIKE UBIQUITIN LIGASE4 (LUL4)
											AT3G44430					AT3G44990	XYLOGLUCAN ENDO-TRANSGLYCOSYLASE-RELATED 8 (XTR8)		AT1G80080	TOO MANY MOUTHS (TMM)				AT5G22490			AT3G06210
											AT3G44450					AT3G45000	(VPS24.2)		AT1G80120					AT5G22860			AT3G06380	TUBBY-LIKE PROTEIN 9 (TLP9)
											AT3G45010	SERINE CARBOXYPEPTIDASE-LIKE 48 (scpl48)				AT3G45140	LIPOXYGENASE 2 (LOX2)		AT1G80210	BRCA1/BRCA2-CONTAINING COMPLEX 36 HOMOLOG A (BRCC36A)				AT5G23030	TETRASPANIN12 (TET12)		AT3G06450
											AT3G45100	(SETH2)				AT3G45260			AT1G80280					AT5G23370			AT3G06545
											AT3G45190					AT3G45570			AT1G80300	NUCLEOTIDE TRANSPORTER 1 (NTT1)				AT5G23660	(SWEET12)		AT3G06770
											AT3G45638					AT3G46240			AT1G80370	CYCLIN A2;4 (CYCA2;4)				AT5G23840			AT3G06790	MULTIPLE ORGANELLAR RNA EDITING FACTOR 3 (MORF3)
											AT3G45730					AT3G46260			AT1G80380					AT5G23903			AT3G06890
											AT3G46230	HEAT SHOCK PROTEIN 17.4 (HSP17.4)				AT3G46280			AT1G80500					AT5G23970			AT3G07150
											AT3G46650					AT3G46310			AT1G80520					AT5G23990	FERRIC REDUCTION OXIDASE 5 (FRO5)		AT3G07195
											AT3G46770					AT3G46890			AT1G80530					AT5G24070			AT3G07390	AUXIN-INDUCED IN ROOT CULTURES 12 (AIR12)
											AT3G46870					AT3G47190			AT1G80640					AT5G24655	RESPONSE TO LOW SULFUR 4 (LSU4)		AT3G07430	(YLMG1-1)
											AT3G46930					AT3G47380			AT1G80830	NATURAL RESISTANCE-ASSOCIATED MACROPHAGE PROTEIN 1 (NRAMP1)				AT5G24820			AT3G07620
											AT3G46990					AT3G47400			AT1G80940					AT5G25120	YTOCHROME P450, FAMILY 71, SUBFAMILY B, POLYPEPTIDE 11 (CYP71B11)		AT3G07650	CONSTANS-LIKE 9 (COL9)
											AT3G47070					AT3G47540			AT1G80950					AT5G25160	ZINC FINGER PROTEIN 3 (ZFP3)		AT3G07670
											AT3G47430	PEROXIN 11B (PEX11B)				AT3G47710	BANQUO 3 (BNQ3)		AT2G01080					AT5G25250	FLOTILLIN 1 (FLOT1)		AT3G08570
											AT3G47830					AT3G47750	ATP-BINDING CASSETTE A4 (ABCA4)		AT2G01140	PIGMENT DEFECTIVE 345 (PDE345)				AT5G25810	TINY (tny)		AT3G08660
											AT3G47890					AT3G47980			AT2G01150	RING-H2 FINGER PROTEIN 2B (RHA2B)				AT5G26190			AT3G08700	UBIQUITIN-CONJUGATING ENZYME 12 (UBC12)
											AT3G48320	CYTOCHROME P450, FAMILY 71, SUBFAMILY A, POLYPEPTIDE 21 (CYP71A21)				AT3G48270	CYTOCHROME P450, FAMILY 71, SUBFAMILY A, POLYPEPTIDE 26 (CYP71A26)		AT2G01190	PIGMENT DEFECTIVE 331 (PDE331)				AT5G26250			AT3G08800	SHORT-ROOT INTERACTING EMBRYONIC LETHAL (SIEL)
											AT3G48380					AT3G48280	CYTOCHROME P450, FAMILY 71, SUBFAMILY A, POLYPEPTIDE 25 (CYP71A25)		AT2G01260					AT5G26310	(UGT72E3)		AT3G08820
											AT3G48480					AT3G48298			AT2G01290	RIBOSE-5-PHOSPHATE ISOMERASE 2 (RPI2)				AT5G26340	(MSS1)		AT3G08960
											AT3G48600					AT3G48300	CYTOCHROME P450, FAMILY 71, SUBFAMILY A, POLYPEPTIDE 23 (CYP71A23)		AT2G01400					AT5G26620			AT3G09020
											AT3G48620					AT3G48340	CYSTEINE ENDOPEPTIDASE 2 (CEP2)		AT2G01410					AT5G26810			AT3G09110
											AT3G48660					AT3G48630			AT2G01420	PIN-FORMED 4 (PIN4)				AT5G27310			AT3G09190
											AT3G48670	INVOLVED IN DE NOVO 2 (IDN2)				AT3G48700	CARBOXYESTERASE 13 (CXE13)		AT2G01470	SEC12P-LIKE 2 PROTEIN (STL2P)				AT5G35525			AT3G09350	FES1A (Fes1A)
											AT3G48990	ACYL-ACTIVATING ENZYME 3 (AAE3)				AT3G48720	DEFICIENT IN CUTIN FERULATE (DCF)		AT2G01590	CHLORORESPIRATORY REDUCTION 3 (CRR3)				AT5G35600	HISTONE DEACETYLASE7 (HDA7)		AT3G09430
											AT3G49220					AT3G48740	(SWEET11)		AT2G01735	RING-FINGER PROTEIN FOR EMBRYOGENESIS (RIE1)				AT5G35770	STERILE APETALA (SAP)		AT3G09470
											AT3G49260	IQ-DOMAIN 21 (iqd21)				AT3G49120	PEROXIDASE CB (PRXCB)		AT2G01830	WOODEN LEG (WOL)				AT5G36925			AT3G09570
											AT3G49360	6-PHOSPHOGLUCONOLACTONASE 2 (PGL2)				AT3G49190			AT2G01850	ENDOXYLOGLUCAN TRANSFERASE A3 (EXGT-A3)				AT5G36970	NDR1/HIN1-LIKE 25 (NHL25)		AT3G09600	REVEILLE 8 (RVE8)
											AT3G49570	RESPONSE TO LOW SULFUR 3 (LSU3)				AT3G49210			AT2G01920					AT5G37840			AT3G09620
											AT3G49660	HUMAN WDR5 (WD40 REPEAT) HOMOLOG A (WDR5a)				AT3G49340			AT2G01980	SALT OVERLY SENSITIVE 1 (SOS1)				AT5G37920			AT3G09730
											AT3G49670	BARELY ANY MERISTEM 2 (BAM2)				AT3G49620	DARK INDUCIBLE 11 (DIN11)		AT2G02100	LOW-MOLECULAR-WEIGHT CYSTEINE-RICH 69 (LCR69)				AT5G38240			AT3G09830
											AT3G50050					AT3G49760	BASIC LEUCINE-ZIPPER 5 (bZIP5)		AT2G02955	MATERNAL EFFECT EMBRYO ARREST 12 (MEE12)				AT5G38344			AT3G10020
											AT3G50260	COOPERATIVELY REGULATED BY ETHYLENE AND JASMONATE 1 (CEJ1)				AT3G49940	LOB DOMAIN-CONTAINING PROTEIN 38 (LBD38)		AT2G03220	FUCOSYLTRANSFERASE 1 (FT1)				AT5G39020			AT3G10120
											AT3G50440	METHYL ESTERASE 10 (MES10)				AT3G49950			AT2G03520	UREIDE PERMEASE 4 (UPS4)				AT5G39300	EXPANSIN A25 (EXPA25)		AT3G10282
											AT3G50630	KIP-RELATED PROTEIN 2 (KRP2)				AT3G49980			AT2G03550					AT5G39370			AT3G10430
											AT3G50660	DWARF 4 (DWF4)				AT3G50160			AT2G03667					AT5G39560			AT3G10870	METHYL ESTERASE 17 (MES17)
											AT3G51140					AT3G50220	IRREGULAR XYLEM 15 (IRX15)		AT2G03810					AT5G39610	NAC DOMAIN CONTAINING PROTEIN 6 (NAC6)		AT3G10930
											AT3G51150					AT3G50337			AT2G03980					AT5G39910			AT3G10940	LIKE SEX4 2 (LSF2)
											AT3G51238					AT3G50350			AT2G04038	BASIC LEUCINE-ZIPPER 48 (bZIP48)				AT5G40020			AT3G10974
											AT3G51240	FLAVANONE 3-HYDROXYLASE (F3H)				AT3G50390			AT2G04490					AT5G40275			AT3G10985	SENESCENCE ASSOCIATED GENE 20 (SAG20)
											AT3G51250					AT3G50510	LOB DOMAIN-CONTAINING PROTEIN 28 (LBD28)		AT2G04550	INDOLE-3-BUTYRIC ACID RESPONSE 5 (IBR5)				AT5G40348			AT3G11030	TRICHOME BIREFRINGENCE-LIKE 32 (TBL32)
											AT3G51400					AT3G50570			AT2G04850					AT5G40380	CYSTEINE-RICH RLK (RECEPTOR-LIKE PROTEIN KINASE) 42 (CRK42)		AT3G11600
											AT3G51430	YELLOW-LEAF-SPECIFIC GENE 2 (YLS2)				AT3G50740	UDP-GLUCOSYL TRANSFERASE 72E1 (UGT72E1)		AT2G05180	CYTOCHROME P450, FAMILY 705, SUBFAMILY A, POLYPEPTIDE 6 (CYP705A6)				AT5G40800			AT3G11670	DIGALACTOSYL DIACYLGLYCEROL DEFICIENT 1 (DGD1)
											AT3G51460	ROOT HAIR DEFECTIVE4 (rhd4)				AT3G50770	CALMODULIN-LIKE 41 (CML41)		AT2G05630	(ATG8D)				AT5G41410	BELL 1 (BEL1)		AT3G12080	EMBRYO DEFECTIVE 2738 (emb2738)
											AT3G51642					AT3G50870	MONOPOLE (MNP)		AT2G05632					AT5G41640			AT3G12160	RAB GTPASE HOMOLOG A4D (RABA4D)
											AT3G51644					AT3G50890	HOMEOBOX PROTEIN 28 (HB28)		AT2G05810					AT5G41810			AT3G12220	SERINE CARBOXYPEPTIDASE-LIKE 16 (scpl16)
											AT3G51890					AT3G51171			AT2G05812					AT5G42380	CALMODULIN LIKE 37 (CML37)		AT3G12530	(PSF2)
											AT3G51990					AT3G51200			AT2G05840	20S PROTEASOME SUBUNIT PAA2 (PAA2)				AT5G42591			AT3G12660	FASCICLIN-LIKE ARABINOGALACTAN PROTEIN 14 PRECURSOR (FLA14)
											AT3G52070					AT3G51420	STRICTOSIDINE SYNTHASE-LIKE 4 (SSL4)		AT2G05980					AT5G42750	BRI1 KINASE INHIBITOR 1 (BKI1)		AT3G12700
											AT3G52072					AT3G51560			AT2G05990	MOSAIC DEATH 1 (MOD1)				AT5G42800	DIHYDROFLAVONOL 4-REDUCTASE (DFR)		AT3G12981
											AT3G52110					AT3G51750			AT2G06050	OXOPHYTODIENOATE-REDUCTASE 3 (OPR3)				AT5G43290	WRKY DNA-BINDING PROTEIN 49 (WRKY49)		AT3G13210
											AT3G52500					AT3G51760			AT2G07000					AT5G43410			AT3G13480
											AT3G52605					AT3G51895	SULFATE TRANSPORTER 3;1 (SULTR3;1)		AT2G10931					AT5G43603	MICRORNA166F (MIR166F)		AT3G13594
											AT3G52740					AT3G52490			AT2G12461					AT5G43610	SUCROSE-PROTON SYMPORTER 6 (SUC6)		AT3G13600
											AT3G52742					AT3G52790			AT2G12462					AT5G44020			AT3G13820
											AT3G52770	LITTLE ZIPPER 3 (ZPR3)				AT3G52970	CYTOCHROME P450, FAMILY 76, SUBFAMILY G, POLYPEPTIDE 1 (CYP76G1)		AT2G13610	ATP-BINDING CASSETTE G5 (ABCG5)				AT5G44255			AT3G13830
											AT3G53210					AT3G52980			AT2G13660					AT5G44345			AT3G14070	CATION EXCHANGER 9 (CAX9)
											AT3G53230					AT3G53010			AT2G13665					AT5G44430	PLANT DEFENSIN 1.2C (PDF1.2c)		AT3G14140
											AT3G53250					AT3G53040			AT2G13690					AT5G44570			AT3G14225	GDSL-MOTIF LIPASE 4 (GLIP4)
											AT3G53260	PHENYLALANINE AMMONIA-LYASE 2 (PAL2)				AT3G53232	ROTUNDIFOLIA LIKE 1 (RTFL1)		AT2G14080					AT5G44610	MICROTUBULE-ASSOCIATED PROTEIN 18 (MAP18)		AT3G14240
											AT3G53360					AT3G53330			AT2G14220					AT5G44620	CYTOCHROME P450, FAMILY 706, SUBFAMILY A, POLYPEPTIDE 3 (CYP706A3)		AT3G14390
											AT3G53380					AT3G53770			AT2G14247					AT5G45090	PHLOEM PROTEIN 2-A7 (PP2-A7)		AT3G14520
											AT3G53400					AT3G53790	TRF-LIKE 4 (TRFL4)		AT2G14878					AT5G45120			AT3G14570	GLUCAN SYNTHASE-LIKE 4 (GSL04)
											AT3G53402	CONSERVED PEPTIDE UPSTREAM OPEN READING FRAME 46 (CPuORF46)				AT3G54820	PLASMA MEMBRANE INTRINSIC PROTEIN 2;5 (PIP2;5)		AT2G14890	ARABINOGALACTAN PROTEIN 9 (AGP9)				AT5G45200			AT3G14640	CYTOCHROME P450, FAMILY 72, SUBFAMILY A, POLYPEPTIDE 10 (CYP72A10)
											AT3G53450	LONELY GUY 4 (LOG4)				AT3G55130	ATP-BINDING CASSETTE G19 (ABCG19)		AT2G15580					AT5G45210			AT3G14690	CYTOCHROME P450, FAMILY 72, SUBFAMILY A, POLYPEPTIDE 15 (CYP72A15)
											AT3G53600					AT3G55230			AT2G15830					AT5G45690			AT3G14700
											AT3G53690					AT3G55570			AT2G15960					AT5G45960			AT3G14920
											AT3G53960					AT3G55580			AT2G15970	COLD REGULATED 413 PLASMA MEMBRANE 1 (COR413-PM1)				AT5G45980	WUSCHEL RELATED HOMEOBOX 8 (WOX8)		AT3G14980	REPRESSOR OF SILENCING 4 (ROS4)
											AT3G54000					AT3G55700			AT2G16650	PROTEINACEOUS RNASE P 2 (PRORP2)				AT5G46000			AT3G14981
											AT3G54050	HIGH CYCLIC ELECTRON FLOW 1 (HCEF1)				AT3G55710			AT2G16780	MULTICOPY SUPPRESSOR OF IRA1 2 (MSI2)				AT5G46260			AT3G15210	ETHYLENE RESPONSIVE ELEMENT BINDING FACTOR 4 (ERF4)
											AT3G54110	PLANT UNCOUPLING MITOCHONDRIAL PROTEIN 1 (PUMP1)				AT3G55734	MICRORNA393B (MIR393B)		AT2G17040	NAC DOMAIN CONTAINING PROTEIN 36 (NAC036)				AT5G46350	WRKY DNA-BINDING PROTEIN 8 (WRKY8)		AT3G15354	SPA1-RELATED 3 (SPA3)
											AT3G54290					AT3G55890			AT2G17130	ISOCITRATE DEHYDROGENASE SUBUNIT 2 (IDH2)				AT5G46370	CA2+ ACTIVATED OUTWARD RECTIFYING K+ CHANNEL 2 (KCO2)		AT3G15380
											AT3G54320	WRINKLED 1 (WRI1)				AT3G55940			AT2G17140					AT5G46874			AT3G15570
											AT3G54420	HOMOLOG OF CARROT EP3-3 CHITINASE (EP3)				AT3G55970	JASMONATE-REGULATED GENE 21 (JRG21)		AT2G17210					AT5G47130			AT3G15760
											AT3G54430	SHI-RELATED SEQUENCE 6 (SRS6)				AT3G56400	WRKY DNA-BINDING PROTEIN 70 (WRKY70)		AT2G17220	KINASE 3 (KIN3)				AT5G47306			AT3G15920
											AT3G54510					AT3G56620			AT2G17230	EXORDIUM LIKE 5 (EXL5)				AT5G47450	TONOPLAST INTRINSIC PROTEIN 2;3 (TIP2;3)		AT3G16070
											AT3G54830					AT3G56630	CYTOCHROME P450, FAMILY 94, SUBFAMILY D, POLYPEPTIDE 2 (CYP94D2)		AT2G17280					AT5G47920			AT3G16180
											AT3G54950	PATATIN-RELATED PHOSPHOLIPASE IIIBETA (pPLAIIIbeta)				AT3G57240	BETA-1,3-GLUCANASE 3 (BG3)		AT2G17300					AT5G48050			AT3G16280
											AT3G55010	(PUR5)				AT3G57260	BETA-1,3-GLUCANASE 2 (BGL2)		AT2G17440	PLANT INTRACELLULAR RAS GROUP-RELATED LRR 5 (PIRL5)				AT5G48060			AT3G16560
											AT3G55030	PHOSPHATIDYLGLYCEROLPHOSPHATE SYNTHASE 2 (PGPS2)				AT3G57270	BETA-1,3-GLUCANASE 1 (BG1)		AT2G17530					AT5G48130			AT3G16870	GATA TRANSCRIPTION FACTOR 17 (GATA17)
											AT3G55090	ATP-BINDING CASSETTE G16 (ABCG16)				AT3G57460			AT2G17550	TON1 RECRUITING MOTIF 26 (TRM26)				AT5G48430			AT3G16890	PENTATRICOPEPTIDE (PPR) DOMAIN PROTEIN 40 (PPR40)
											AT3G55120	TRANSPARENT TESTA 5 (TT5)				AT3G57510	(ADPG1)		AT2G17710					AT5G49130			AT3G17040	HIGH CHLOROPHYLL FLUORESCENT 107 (HCF107)
											AT3G55160					AT3G57540			AT2G17830					AT5G49138			AT3G17100
											AT3G55260	BETA-HEXOSAMINIDASE 1 (HEXO1)				AT3G58000			AT2G17860					AT5G49140			AT3G17365
											AT3G55360	ECERIFERUM 10 (CER10)				AT3G58070	GLABROUS INFLORESCENCE STEMS (GIS)		AT2G17880					AT5G49270	SHAVEN 2 (SHV2)		AT3G17370
											AT3G55420					AT3G58860			AT2G18020	EMBRYO DEFECTIVE 2296 (EMB2296)				AT5G49310	IMPORTIN ALPHA ISOFORM 5 (IMPA-5)		AT3G17465	RIBOSOMAL PROTEIN L3 PLASTID (RPL3P)
											AT3G55430					AT3G58890			AT2G18160	BASIC LEUCINE-ZIPPER 2 (bZIP2)				AT5G49620	MYB DOMAIN PROTEIN 78 (MYB78)		AT3G17650	YELLOW STRIPE LIKE 5 (YSL5)
											AT3G55500	EXPANSIN A16 (EXPA16)				AT3G58960			AT2G18162	CONSERVED PEPTIDE UPSTREAM OPEN READING FRAME 1 (CPuORF1)				AT5G49800			AT3G17670
											AT3G55950	CRINKLY4 RELATED 3 (CCR3)				AT3G59010	PECTIN METHYLESTERASE 61 (PME61)		AT2G18230	PYROPHOSPHORYLASE 2 (PPa2)				AT5G49860			AT3G17700	CYCLIC NUCLEOTIDE-BINDING TRANSPORTER 1 (CNBT1)
											AT3G55990	ESKIMO 1 (ESK1)				AT3G59070			AT2G18300					AT5G50150			AT3G17710
											AT3G56030					AT3G59120			AT2G18450	SUCCINATE DEHYDROGENASE 1-2 (SDH1-2)				AT5G50175			AT3G17800
											AT3G56270					AT3G59340			AT2G18470	PROLINE-RICH EXTENSIN-LIKE RECEPTOR KINASE 4 (PERK4)				AT5G50290			AT3G17830
											AT3G56370					AT3G59440			AT2G18560					AT5G50750	REVERSIBLY GLYCOSYLATED POLYPEPTIDE 4 (RGP4)		AT3G17930
											AT3G56750					AT3G59680			AT2G18650	MATERNAL EFFECT EMBRYO ARREST 16 (MEE16)				AT5G50760			AT3G18230
											AT3G56880					AT3G59710			AT2G18700	TREHALOSE PHOSPHATASE/SYNTHASE 11 (TPS11)				AT5G50800	(SWEET13)		AT3G18420
											AT3G56990	EMBRYO SAC DEVELOPMENT ARREST 7 (EDA7)				AT3G60140	DARK INDUCIBLE 2 (DIN2)		AT2G18735					AT5G50830			AT3G18630	URACIL DNA GLYCOSYLASE (UNG)
											AT3G57010					AT3G60420			AT2G18780					AT5G51470			AT3G18800
											AT3G57020					AT3G60470			AT2G18850					AT5G51760	ABA-HYPERSENSITIVE GERMINATION 1 (AHG1)		AT3G18830	POLYOL/MONOSACCHARIDE TRANSPORTER 5 (PMT5)
											AT3G57030					AT3G60520			AT2G18960	H(+)-ATPASE 1 (HA1)				AT5G51950			AT3G18990	REDUCED VERNALIZATION RESPONSE 1 (VRN1)
											AT3G57400					AT3G60650			AT2G18969					AT5G52160			AT3G19020
											AT3G57470					AT3G60670			AT2G18970					AT5G52260	MYB DOMAIN PROTEIN 19 (MYB19)		AT3G19050	PHRAGMOPLAST ORIENTING KINESIN 2 (POK2)
											AT3G57490					AT3G60730			AT2G19160					AT5G52320	CYTOCHROME P450, FAMILY 96, SUBFAMILY A, POLYPEPTIDE 4 (CYP96A4)		AT3G19140	DAY NEUTRAL FLOWERING (DNF)
											AT3G57720					AT3G61182	LOW-MOLECULAR-WEIGHT CYSTEINE-RICH 54 (LCR54)		AT2G19400					AT5G52350	EXOCYST SUBUNIT EXO70 FAMILY PROTEIN A3 (EXO70A3)		AT3G19170	PRESEQUENCE PROTEASE 1 (PREP1)
											AT3G57830					AT3G61185			AT2G19520	(FVE)				AT5G52360	ACTIN DEPOLYMERIZING FACTOR 10 (ADF10)		AT3G19184
											AT3G57900					AT3G61280			AT2G19560	ENHANCED ETHYLENE RESPONSE 5 (EER5)				AT5G52390			AT3G19280	FUCOSYLTRANSFERASE 11 (FUT11)
											AT3G58570					AT3G61290			AT2G19650					AT5G52740			AT3G19370
											AT3G58620	TETRATRICOPETIDE-REPEAT THIOREDOXIN-LIKE 4 (TTL4)				AT3G61400			AT2G19800	MYO-INOSITOL OXYGENASE 2 (MIOX2)				AT5G53600			AT3G19470
											AT3G58630					AT3G61840			AT2G19810	OXIDATION-RELATED ZINC FINGER 1 (OZF1)				AT5G53640			AT3G19595
											AT3G58790	GALACTURONOSYLTRANSFERASE 15 (GAUT15)				AT3G61850	DOF AFFECTING GERMINATION 1 (DAG1)		AT2G20020	(CAF1)				AT5G53830			AT3G19620
											AT3G58795					AT3G62100	INDOLE-3-ACETIC ACID INDUCIBLE 30 (IAA30)		AT2G20030					AT5G54240			AT3G19720	ACCUMULATION AND REPLICATION OF CHLOROPLAST 5 (ARC5)
											AT3G58800					AT3G62460			AT2G20180	PHYTOCHROME INTERACTING FACTOR 3-LIKE 5 (PIL5)				AT5G54370			AT3G20110	CYTOCHROME P450, FAMILY 705, SUBFAMILY A, POLYPEPTIDE 20 (CYP705A20)
											AT3G58990	ISOPROPYLMALATE ISOMERASE 1 (IPMI1)				AT3G62529			AT2G20270					AT5G54700			AT3G20140	CYTOCHROME P450, FAMILY 705, SUBFAMILY A, POLYPEPTIDE 23 (CYP705A23)
											AT3G59140	ATP-BINDING CASSETTE C10 (ABCC10)				AT3G62820			AT2G20290	MYOSIN-LIKE PROTEIN XIG (XIG)				AT5G54710			AT3G20190
											AT3G59300					AT3G62960			AT2G20540	MITOCHONDRIAL EDITING FACTOR 21 (MEF21)				AT5G54740	SEED STORAGE ALBUMIN 5 (SESA5)		AT3G20250	PUMILIO 5 (PUM5)
											AT3G59390					AT3G63110	ISOPENTENYLTRANSFERASE 3 (IPT3)		AT2G20562					AT5G55110			AT3G20390
											AT3G59884	MICRORNA827A (MIR827A)				AT4G00080	UNFERTILIZED EMBRYO SAC 11 (UNE11)		AT2G20680	ENDO-BETA-MANNASE 2 (MAN2)				AT5G55240	ARABIDOPSIS THALIANA PEROXYGENASE 2 (ATPXG2)		AT3G20600	NON RACE-SPECIFIC DISEASE RESISTANCE 1 (NDR1)
											AT3G59900	AUXIN-REGULATED GENE INVOLVED IN ORGAN SIZE (ARGOS)				AT4G00210	LOB DOMAIN-CONTAINING PROTEIN 31 (LBD31)		AT2G20710					AT5G55430			AT3G20630	UBIQUITIN-SPECIFIC PROTEASE 14 (UBP14)
											AT3G60110					AT4G00220	JAGGED LATERAL ORGANS (JLO)		AT2G20720					AT5G55560			AT3G20898
											AT3G60200					AT4G00872			AT2G20830					AT5G55750			AT3G20900
											AT3G60238					AT4G00890			AT2G21050	LIKE AUXIN RESISTANT 2 (LAX2)				AT5G56320	EXPANSIN A14 (EXPA14)		AT3G20940	CYTOCHROME P450, FAMILY 705, SUBFAMILY A, POLYPEPTIDE 30 (CYP705A30)
											AT3G60440					AT4G01140			AT2G21060	GLYCINE-RICH PROTEIN 2B (GRP2B)				AT5G56970	CYTOKININ OXIDASE 3 (CKX3)		AT3G21100
											AT3G60540					AT4G01180			AT2G21070	FIONA1 (FIO1)				AT5G57400			AT3G21295
											AT3G60910					AT4G01350			AT2G21130					AT5G57625			AT3G21320
											AT3G61060	PHLOEM PROTEIN 2-A13 (PP2-A13)				AT4G01390			AT2G21185					AT5G57670			AT3G21350	(MED6)
											AT3G61117					AT4G01450			AT2G21187					AT5G58670	PHOSPHOLIPASE C1 (PLC1)		AT3G21540
											AT3G61220	SHORT-CHAIN DEHYDROGENASE/REDUCTASE 1 (SDR1)				AT4G01525	SADHU NON-CODING RETROTRANSPOSON 5-1 (SADHU5-1)		AT2G21188					AT5G58890	AGAMOUS-LIKE 82 (AGL82)		AT3G21630	CHITIN ELICITOR RECEPTOR KINASE 1 (CERK1)
											AT3G61380	TON1 RECRUITING MOTIF 14 (TRM14)				AT4G01600			AT2G21380					AT5G59040	COPPER TRANSPORTER 3 (COPT3)		AT3G21670
											AT3G61620	(RRP41)				AT4G01720	(WRKY47)		AT2G21510					AT5G59100			AT3G22090
											AT3G61660					AT4G01930			AT2G21540	SEC14-LIKE 3 (SFH3)				AT5G59320	LIPID TRANSFER PROTEIN 3 (LTP3)		AT3G22100
											AT3G61678					AT4G01950	GLYCEROL-3-PHOSPHATE ACYLTRANSFERASE 3 (GPAT3)		AT2G21640					AT5G60470			AT3G22136
											AT3G61680					AT4G02100			AT2G21820					AT5G60480	HOMEOBOX PROTEIN 26 (HB26)		AT3G22790	NETWORKED 1A (NET1A)
											AT3G61740	SET DOMAIN PROTEIN 14 (SDG14)				AT4G02110			AT2G21830					AT5G60610			AT3G22930	CALMODULIN-LIKE 11 (CML11)
											AT3G62060					AT4G02235	AGAMOUS-LIKE 51 (AGL51)		AT2G21850					AT5G60780	NITRATE TRANSPORTER 2.3 (NRT2.3)		AT3G23240	ETHYLENE RESPONSE FACTOR 1 (ERF1)
											AT3G62410	CP12 DOMAIN-CONTAINING PROTEIN 2 (CP12-2)				AT4G02320			AT2G22080					AT5G61090			AT3G23760
											AT3G62500					AT4G02780	GA REQUIRING 1 (GA1)		AT2G22122					AT5G61290			AT3G23770
											AT3G62570					AT4G02810	FANTASTIC FOUR 1 (FAF1)		AT2G22200					AT5G61660			AT3G23800	SELENIUM-BINDING PROTEIN 3 (SBP3)
											AT3G62640					AT4G02870			AT2G22230					AT5G61700	ATP-BINDING CASSETTE A12 (ABCA12)		AT3G23930
											AT3G62690	ATL5 (ATL5)				AT4G02871			AT2G22250	ASPARTATE AMINOTRANSFERASE (AAT)				AT5G62160	ZINC TRANSPORTER 12 PRECURSOR (ZIP12)		AT3G24090	L-GLUTAMINE D-FRUCTOSE-6-PHOSPHATE AMIDOTRANSFERASE (GFAT)
											AT3G63020					AT4G03050	(AOP3)		AT2G22290	RAB GTPASE HOMOLOG H1D (RABH1d)				AT5G62330			AT3G24310	MYB DOMAIN PROTEIN 305 (MYB305)
											AT3G63160	OUTER ENVELOPE PROTEIN 6 (OEP6)				AT4G03450			AT2G22390	RAB GTPASE HOMOLOG A4E (RABA4E)				AT5G62660			AT3G24340	CHROMATIN REMODELING 40 (chr40)
											AT3G63180	TIC-LIKE (TKL)				AT4G03500			AT2G22560	NETWORKED 2D (NET2D)				AT5G62940	HIGH CAMBIAL ACTIVITY2 (HCA2)		AT3G24520	HEAT SHOCK TRANSCRIPTION FACTOR C1 (HSFC1)
											AT3G63200	PATATIN-LIKE PROTEIN 9 (PLP9)				AT4G03540			AT2G22600					AT5G63087			AT3G24810	(ICK3)
											AT3G63233					AT4G03620			AT2G22670	INDOLEACETIC ACID-INDUCED PROTEIN 8 (IAA8)				AT5G63560			AT3G25290
											AT3G63240					AT4G03630			AT2G22770	(NAI1)				AT5G63600	FLAVONOL SYNTHASE 5 (FLS5)		AT3G25400
											AT3G63300	FORKED 1 (FKD1)				AT4G04630			AT2G22820					AT5G63750	ARIADNE 13 (ARI13)		AT3G25500	FORMIN HOMOLOGY 1 (AFH1)
											AT3G63520	CAROTENOID CLEAVAGE DIOXYGENASE 1 (CCD1)				AT4G04830	METHIONINE SULFOXIDE REDUCTASE B5 (MSRB5)		AT2G22821					AT5G64100			AT3G25600
											AT4G00030					AT4G04990			AT2G22830	SQUALENE EPOXIDASE 2 (SQE2)				AT5G64530	XYLEM NAC DOMAIN 1 (XND1)		AT3G25717	ROTUNDIFOLIA LIKE 16 (RTFL16)
											AT4G00270					AT4G05100	MYB DOMAIN PROTEIN 74 (MYB74)		AT2G22840	GROWTH-REGULATING FACTOR 1 (GRF1)				AT5G64690			AT3G25960
											AT4G00305					AT4G08620	SULPHATE TRANSPORTER 1;1 (SULTR1;1)		AT2G22890					AT5G64770	ROOT MERISTEM GROWTH FACTOR 9 (RGF9)		AT3G26165	CYTOCHROME P450, FAMILY 71, SUBFAMILY B, POLYPEPTIDE 18 (CYP71B18)
											AT4G00380	FACTOR OF DNA METHYLATION 2 (FDM2)				AT4G08740			AT2G22900					AT5G64910			AT3G26210	CYTOCHROME P450, FAMILY 71, SUBFAMILY B, POLYPEPTIDE 23 (CYP71B23)
											AT4G00740	QUASIMODO 3 (QUA3)				AT4G08750			AT2G23060					AT5G65158	PLAT DOMAIN PROTEIN 3 (PLAT3)		AT3G26220	CYTOCHROME P450, FAMILY 71, SUBFAMILY B, POLYPEPTIDE 3 (CYP71B3)
											AT4G00750					AT4G08870	ARGININE AMIDOHYDROLASE 2 (ARGAH2)		AT2G23110					AT5G65170			AT3G26235
											AT4G01265	RAFFINOSE SYNTHASE 3 (RS3)				AT4G08910			AT2G23180	CYTOCHROME P450, FAMILY 96, SUBFAMILY A, POLYPEPTIDE 1 (CYP96A1)				AT5G65410	HOMEOBOX PROTEIN 25 (HB25)		AT3G26300	CYTOCHROME P450, FAMILY 71, SUBFAMILY B, POLYPEPTIDE 34 (CYP71B34)
											AT4G01335					AT4G09030	ARABINOGALACTAN PROTEIN 10 (AGP10)		AT2G23340	DREB AND EAR MOTIF PROTEIN 3 (DEAR3)				AT5G65790	MYB DOMAIN PROTEIN 68 (MYB68)		AT3G26310	CYTOCHROME P450, FAMILY 71, SUBFAMILY B, POLYPEPTIDE 35 (CYP71B35)
											AT4G01660	ABC TRANSPORTER 1 (ABC1)				AT4G09740	GLYCOSYL HYDROLASE 9B14 (GH9B14)		AT2G23390					AT5G65800	ACC SYNTHASE 5 (ACS5)		AT3G26650	GLYCERALDEHYDE 3-PHOSPHATE DEHYDROGENASE A SUBUNIT (GAPA)
											AT4G02075	PITCHOUN 1 (PIT1)				AT4G09745			AT2G23520					AT5G66816			AT3G26680	SENSITIVE TO NITROGEN MUSTARD 1 (SNM1)
											AT4G02090					AT4G09820	TRANSPARENT TESTA 8 (TT8)		AT2G23560	METHYL ESTERASE 7 (MES7)				AT5G67450	ZINC-FINGER PROTEIN 1 (ZF1)		AT3G26690	NUDIX HYDROLASE HOMOLOG 13 (NUDX13)
											AT4G02280	SUCROSE SYNTHASE 3 (SUS3)				AT4G09850			AT2G23610	METHYL ESTERASE 3 (MES3)							AT3G26744	INDUCER OF CBF EXPRESSION 1 (ICE1)
											AT4G02340					AT4G10350	NAC DOMAIN CONTAINING PROTEIN 70 (NAC070)		AT2G23620	METHYL ESTERASE 1 (MES1)							AT3G26780	MITOCHONDRIAL EDITING FACTOR 14 (MEF14)
											AT4G02420					AT4G10850	(SWEET7)		AT2G23770	LYSM-CONTAINING RECEPTOR-LIKE KINASE 4 (LYK4)							AT3G26830	PHYTOALEXIN DEFICIENT 3 (PAD3)
											AT4G02710	NETWORKED 1C (NET1C)				AT4G11190			AT2G23790								AT3G26840	PHYTYL ESTER SYNTHASE 2 (PES2)
											AT4G02940					AT4G11200			AT2G23880								AT3G27020	YELLOW STRIPE LIKE 6 (YSL6)
											AT4G02970	7SL RNA1 (AT7SL-1)				AT4G11210			AT2G23910								AT3G27060	TSO MEANING 'UGLY' IN CHINESE 2 (TSO2)
											AT4G03270	CYCLIN D6;1 (CYCD6;1)				AT4G11211			AT2G24030								AT3G27360
											AT4G03292					AT4G11290			AT2G24040								AT3G27380	SUCCINATE DEHYDROGENASE 2-1 (SDH2-1)
											AT4G03400	DWARF IN LIGHT 2 (DFL2)				AT4G11610			AT2G24160								AT3G27570
											AT4G03460					AT4G11650	OSMOTIN 34 (OSM34)		AT2G24230								AT3G27620	ALTERNATIVE OXIDASE 1C (AOX1C)
											AT4G04020	FIBRILLIN (FIB)				AT4G11880	AGAMOUS-LIKE 14 (AGL14)		AT2G24240								AT3G28040
											AT4G04570	CYSTEINE-RICH RLK (RECEPTOR-LIKE PROTEIN KINASE) 40 (CRK40)				AT4G12270			AT2G24280								AT3G28060
											AT4G08240					AT4G12350	MYB DOMAIN PROTEIN 42 (MYB42)		AT2G24285								AT3G28216
											AT4G08250					AT4G12470	AZELAIC ACID INDUCED 1 (AZI1)		AT2G24520	H(+)-ATPASE 5 (HA5)							AT3G28650
											AT4G09080	TRANSLOCON AT THE OUTER ENVELOPE MEMBRANE OF CHLOROPLASTS 75-IV (TOC75-IV)				AT4G12490			AT2G24570	WRKY DNA-BINDING PROTEIN 17 (WRKY17)							AT3G28920	HOMEOBOX PROTEIN 34 (HB34)
											AT4G09570	CALCIUM-DEPENDENT PROTEIN KINASE 4 (CPK4)				AT4G12500			AT2G24750								AT3G29240
											AT4G09760					AT4G12870			AT2G24990								AT3G30300
											AT4G10120	(ATSPS4F)				AT4G13195	CLAVATA3/ESR-RELATED 44 (CLE44)		AT2G25080	GLUTATHIONE PEROXIDASE 1 (GPX1)							AT3G43600	ALDEHYDE OXIDASE 2 (AAO2)
											AT4G10770	OLIGOPEPTIDE TRANSPORTER 7 (OPT7)				AT4G13410	(ATCSLA15)		AT2G25140	CASEIN LYTIC PROTEINASE B4 (CLPB4)							AT3G43800	GLUTATHIONE S-TRANSFERASE TAU 27 (GSTU27)
											AT4G11000					AT4G13440			AT2G25180	RESPONSE REGULATOR 12 (RR12)							AT3G44380
											AT4G11360	RING-H2 FINGER A1B (RHA1B)				AT4G13470			AT2G25200								AT3G44785
											AT4G11680					AT4G13620			AT2G25460								AT3G44820
											AT4G11980	NUDIX HYDROLASE HOMOLOG 14 (NUDX14)				AT4G13660	PINORESINOL REDUCTASE 2 (PRR2)		AT2G25520								AT3G45620
											AT4G12000					AT4G13790			AT2G25580								AT3G45950
											AT4G12070					AT4G13840			AT2G25625								AT3G45990
											AT4G12110	STEROL-4ALPHA-METHYL OXIDASE 1-1 (SMO1-1)				AT4G14020			AT2G25680	MOLYBDATE TRANSPORTER 1 (MOT1)							AT3G46110
											AT4G12310	CYTOCHROME P450, FAMILY 706, SUBFAMILY A, POLYPEPTIDE 5 (CYP706A5)				AT4G14165			AT2G25735								AT3G46540
											AT4G12320	CYTOCHROME P450, FAMILY 706, SUBFAMILY A, POLYPEPTIDE 6 (CYP706A6)				AT4G14260			AT2G25737								AT3G46700
											AT4G12970	STOMAGEN (STOMAGEN)				AT4G14370			AT2G25800								AT3G46720
											AT4G13040					AT4G14400	ACCELERATED CELL DEATH 6 (ACD6)		AT2G26080	GLYCINE DECARBOXYLASE P-PROTEIN 2 (GLDP2)							AT3G46780	PLASTID TRANSCRIPTIONALLY ACTIVE 16 (PTAC16)
											AT4G13120					AT4G14640	CALMODULIN 8 (CAM8)		AT2G26150	HEAT SHOCK TRANSCRIPTION FACTOR A2 (HSFA2)							AT3G47250
											AT4G13250	NON-YELLOW COLORING 1 (NYC1)				AT4G14690	EARLY LIGHT-INDUCIBLE PROTEIN 2 (ELIP2)		AT2G26260	3BETA-HYDROXYSTEROID-DEHYDROGENASE/DECARBOXYLASE ISOFORM 2 (3BETAHSD/D2)							AT3G47570
											AT4G13990					AT4G14750	IQ-DOMAIN 19 (IQD19)		AT2G26330	ERECTA (ER)							AT3G47580
											AT4G14080	MATERNAL EFFECT EMBRYO ARREST 48 (MEE48)				AT4G14810			AT2G26350	PEROXIN 10 (PEX10)							AT3G47590
											AT4G14301					AT4G14811	MICRORNA780A (MIR780A)		AT2G26520								AT3G47690	MICROTUBULE END BINDING PROTEIN EB1A (EB1A)
											AT4G14680	(APS3)				AT4G14815			AT2G26610								AT3G47840
											AT4G14819					AT4G14940	AMINE OXIDASE 1 (AO1)		AT2G26910	ATP-BINDING CASSETTE G32 (ABCG32)							AT3G47930	L-GALACTONO-1,4-LACTONE DEHYDROGENASE (GLDH)
											AT4G14820					AT4G15100	SERINE CARBOXYPEPTIDASE-LIKE 30 (scpl30)		AT2G27040	ARGONAUTE 4 (AGO4)							AT3G47950	H(+)-ATPASE 4 (HA4)
											AT4G15240					AT4G15150			AT2G27180								AT3G48000	ALDEHYDE DEHYDROGENASE 2B4 (ALDH2B4)
											AT4G15480	(UGT84A1)				AT4G15210	BETA-AMYLASE 5 (BAM5)		AT2G27200								AT3G48020
											AT4G15765					AT4G15270			AT2G27310								AT3G48100	RESPONSE REGULATOR 5 (RR5)
											AT4G15800	RALF-LIKE 33 (RALFL33)				AT4G15280	UDP-GLUCOSYL TRANSFERASE 71B5 (UGT71B5)		AT2G27360								AT3G48115
											AT4G15920	(SWEET17)				AT4G15440	HYDROPEROXIDE LYASE 1 (HPL1)		AT2G27402								AT3G48120
											AT4G16160	(ATOEP16-2)				AT4G15460			AT2G27505								AT3G48560	CHLORSULFURON/IMIDAZOLINONE RESISTANT 1 (CSR1)
											AT4G16510					AT4G15490	(UGT84A3)		AT2G27820	PREPHENATE DEHYDRATASE 1 (PD1)							AT3G48680	GAMMA CARBONIC ANHYDRASE-LIKE 2 (GAMMA CAL2)
											AT4G16540					AT4G15610			AT2G27920	SERINE CARBOXYPEPTIDASE-LIKE 51 (SCPL51)							AT3G48770
											AT4G16780	HOMEOBOX PROTEIN 2 (HB-2)				AT4G15620			AT2G28140								AT3G49470	NASCENT POLYPEPTIDE-ASSOCIATED COMPLEX SUBUNIT ALPHA-LIKE PROTEIN 2 (NACA2)
											AT4G17070					AT4G15630			AT2G28240								AT3G49540
											AT4G17090	CHLOROPLAST BETA-AMYLASE (CT-BMY)				AT4G15650			AT2G28305	LONELY GUY 1 (LOG1)							AT3G49740
											AT4G17440					AT4G15960			AT2G28470	BETA-GALACTOSIDASE 8 (BGAL8)							AT3G50200
											AT4G17550	GLYCEROL-3-PHOSPHATE PERMEASE 4 (G3Pp4)				AT4G16260			AT2G28550	RELATED TO AP2.7 (RAP2.7)							AT3G50230
											AT4G17830					AT4G16390	SUPPRESSOR OF VARIEGATION 7 (SVR7)		AT2G28930	PROTEIN KINASE 1B (PK1B)							AT3G50410	OBF BINDING PROTEIN 1 (OBP1)
											AT4G17840					AT4G16563			AT2G29150								AT3G50420
											AT4G18020	(APRR2)				AT4G16600			AT2G29210								AT3G50640
											AT4G18197	PURINE PERMEASE 7 (PUP7)				AT4G16670			AT2G29280								AT3G50750	BES1/BZR1 HOMOLOG 1 (BEH1)
											AT4G18210	PURINE PERMEASE 10 (PUP10)				AT4G16730	TERPENE SYNTHASE 02 (TPS02)		AT2G29300								AT3G50780
											AT4G18375					AT4G16740	TERPENE SYNTHASE 03 (TPS03)		AT2G29320								AT3G50820	PHOTOSYSTEM II SUBUNIT O-2 (PSBO2)
											AT4G18570					AT4G16745			AT2G29340								AT3G50845
											AT4G18830	OVATE FAMILY PROTEIN 5 (OFP5)				AT4G16990	RESISTANCE TO LEPTOSPHAERIA MACULANS 3 (RLM3)		AT2G29390	STEROL 4-ALPHA-METHYL-OXIDASE 2-2 (SMO2-2)							AT3G50850
											AT4G19120	EARLY-RESPONSIVE TO DEHYDRATION 3 (ERD3)				AT4G17690			AT2G29400	TYPE ONE PROTEIN PHOSPHATASE 1 (TOPP1)							AT3G50860
											AT4G19170	NINE-CIS-EPOXYCAROTENOID DIOXYGENASE 4 (NCED4)				AT4G17710	HOMEODOMAIN GLABROUS 4 (HDG4)		AT2G29410	METAL TOLERANCE PROTEIN B1 (MTPB1)							AT3G50900
											AT4G19230	CYTOCHROME P450, FAMILY 707, SUBFAMILY A, POLYPEPTIDE 1 (CYP707A1)				AT4G17800			AT2G29500								AT3G50940
											AT4G19420					AT4G17850			AT2G29620								AT3G51000
											AT4G19700	(RING)				AT4G17970	ALUMINUM-ACTIVATED, MALATE TRANSPORTER 12 (ALMT12)		AT2G29740	UDP-GLUCOSYL TRANSFERASE 71C2 (UGT71C2)							AT3G51080	GATA TRANSCRIPTION FACTOR 6 (GATA6)
											AT4G20140	GASSHO1 (GSO1)				AT4G17980	NAC DOMAIN CONTAINING PROTEIN 71 (NAC071)		AT2G29750	UDP-GLUCOSYL TRANSFERASE 71C1 (UGT71C1)							AT3G51090
											AT4G20780	CALMODULIN LIKE 42 (CML42)				AT4G18170	WRKY DNA-BINDING PROTEIN 28 (WRKY28)		AT2G29970								AT3G51230
											AT4G20850	TRIPEPTIDYL PEPTIDASE II (TPP2)				AT4G18610	LIGHT SENSITIVE HYPOCOTYLS 9 (LSH9)		AT2G29990	ALTERNATIVE NAD(P)H DEHYDROGENASE 2 (NDA2)							AT3G51330
											AT4G21380	RECEPTOR KINASE 3 (RK3)				AT4G18620	PYR1-LIKE 13 (PYL13)		AT2G30040	MITOGEN-ACTIVATED PROTEIN KINASE KINASE KINASE 14 (MAPKKK14)							AT3G51510
											AT4G21410	CYSTEINE-RICH RLK (RECEPTOR-LIKE PROTEIN KINASE) 29 (CRK29)				AT4G18640	MORPHOGENESIS OF ROOT HAIR 1 (MRH1)		AT2G30080	(ZIP6)							AT3G51720
											AT4G21480	SUGAR TRANSPORTER PROTEIN 12 (STP12)				AT4G18690			AT2G30150								AT3G51920	CALMODULIN 9 (CAM9)
											AT4G21500					AT4G18940			AT2G30320								AT3G51930
											AT4G21595	MICRORNA169G (MIR169G)				AT4G18990	XYLOGLUCAN ENDOTRANSGLUCOSYLASE/HYDROLASE 29 (XTH29)		AT2G30420	ENHANCER OF TRY AND CPC 2 (ETC2)							AT3G51970	ACYL-COA STEROL ACYL TRANSFERASE 1 (ASAT1)
											AT4G21960	(PRXR1)				AT4G19430			AT2G30460								AT3G52190	PHOSPHATE TRANSPORTER TRAFFIC FACILITATOR1 (PHF1)
											AT4G22200	POTASSIUM TRANSPORT 2/3 (KT2/3)				AT4G19520			AT2G30500	NETWORKED 4B (NET4B)							AT3G52280	GENERAL TRANSCRIPTION FACTOR GROUP E6 (GTE6)
											AT4G22217					AT4G19740			AT2G30520	ROOT PHOTOTROPISM 2 (RPT2)							AT3G52310	ATP-BINDING CASSETTE G27 (ABCG27)
											AT4G22250					AT4G19800			AT2G30870	GLUTATHIONE S-TRANSFERASE PHI 10 (GSTF10)							AT3G52320
											AT4G22300	SUPPRESSOR OF AVRBST-ELICITED RESISTANCE 1 (SOBER1)				AT4G19910			AT2G30910	ACTIN-RELATED PROTEIN C1A (ARPC1A)							AT3G52420	OUTER ENVELOPE MEMBRANE PROTEIN 7 (OEP7)
											AT4G23010	UDP-GALACTOSE TRANSPORTER 2 (UTR2)				AT4G20260	PLASMA-MEMBRANE ASSOCIATED CATION-BINDING PROTEIN 1 (PCAP1)		AT2G30920	COENZYME Q 3 (COQ3)							AT3G52748
											AT4G23050					AT4G20370	TWIN SISTER OF FT (TSF)		AT2G30984								AT3G52870
											AT4G23060	IQ-DOMAIN 22 (IQD22)				AT4G20450			AT2G30985								AT3G53180	NODULIN/GLUTAMINE SYNTHASE-LIKE PROTEIN (NodGS)
											AT4G23070	RHOMBOID-LIKE PROTEIN 7 (RBL7)				AT4G20690			AT2G31170	CYSTEINYL T-RNA SYNTHETASE (SYCO ARATH)							AT3G53220
											AT4G23190	CYSTEINE-RICH RLK (RECEPTOR-LIKE PROTEIN KINASE) 11 (CRK11)				AT4G20700			AT2G31250	(HEMA3)							AT3G53310
											AT4G23200	CYSTEINE-RICH RLK (RECEPTOR-LIKE PROTEIN KINASE) 12 (CRK12)				AT4G21060			AT2G31280	CONSERVED PEPTIDE UPSTREAM OPEN READING FRAME 7 (CPuORF7)							AT3G53420	PLASMA MEMBRANE INTRINSIC PROTEIN 2A (PIP2A)
											AT4G23220	CYSTEINE-RICH RLK (RECEPTOR-LIKE PROTEIN KINASE) 14 (CRK14)				AT4G21340	(B70)		AT2G31300	ACTIN-RELATED PROTEIN C1B (ARPC1B)							AT3G53430
											AT4G23260	CYSTEINE-RICH RLK (RECEPTOR-LIKE PROTEIN KINASE) 18 (CRK18)				AT4G21440	MYB-LIKE 102 (MYB102)		AT2G31320	POLY(ADP-RIBOSE) POLYMERASE 2 (PARP2)							AT3G53620	PYROPHOSPHORYLASE 4 (PPa4)
											AT4G23270	CYSTEINE-RICH RLK (RECEPTOR-LIKE PROTEIN KINASE) 19 (CRK19)				AT4G21605			AT2G31345								AT3G53810
											AT4G23300	CYSTEINE-RICH RLK (RECEPTOR-LIKE PROTEIN KINASE) 22 (CRK22)				AT4G21690	GIBBERELLIN 3-OXIDASE 3 (GA3OX3)		AT2G31370								AT3G53840
											AT4G23490					AT4G21850	METHIONINE SULFOXIDE REDUCTASE B9 (MSRB9)		AT2G31380	SALT TOLERANCE HOMOLOGUE (STH)							AT3G54100
											AT4G23610					AT4G21970			AT2G31420								AT3G54140	PEPTIDE TRANSPORTER 1 (PTR1)
											AT4G23820					AT4G22090			AT2G31570	GLUTATHIONE PEROXIDASE 2 (GPX2)							AT3G54390
											AT4G23920	UDP-D-GLUCOSE/UDP-D-GALACTOSE 4-EPIMERASE 2 (UGE2)				AT4G22170			AT2G31660	SUPER SENSITIVE TO ABA AND DROUGHT2 (SAD2)							AT3G54490	RNA POLYMERASE II FIFTH LARGEST SUBUNIT, E (RPB5E)
											AT4G23950					AT4G22390			AT2G31730								AT3G54500
											AT4G24040	TREHALASE 1 (TRE1)				AT4G22810			AT2G31750	UDP-GLUCOSYL TRANSFERASE 74D1 (UGT74D1)							AT3G54810	BLUE MICROPYLAR END 3 (BME3)
											AT4G24110					AT4G22960			AT2G31790								AT3G54870	MORPHOGENESIS OF ROOT HAIR 2 (MRH2)
											AT4G24220	VEIN PATTERNING 1 (VEP1)				AT4G23020	TON1 RECRUITING MOTIF 11 (TRM11)		AT2G31810								AT3G55290
											AT4G24240	WRKY DNA-BINDING PROTEIN 7 (WRKY7)				AT4G23410	TETRASPANIN5 (TET5)		AT2G31890	(RAP)							AT3G55690
											AT4G24460	CRT (CHLOROQUINE-RESISTANCE TRANSPORTER)-LIKE TRANSPORTER 2 (CLT2)				AT4G23500			AT2G31957	LOW-MOLECULAR-WEIGHT CYSTEINE-RICH 75 (LCR75)							AT3G55780
											AT4G24700					AT4G23680			AT2G31960	GLUCAN SYNTHASE-LIKE 3 (GSL03)							AT3G55820
											AT4G25100	FE SUPEROXIDE DISMUTASE 1 (FSD1)				AT4G23750	CYTOKININ RESPONSE FACTOR 2 (CRF2)		AT2G31985								AT3G55840
											AT4G25160					AT4G24000	CELLULOSE SYNTHASE LIKE G2 (CSLG2)		AT2G32030								AT3G55930
											AT4G25700	BETA-HYDROXYLASE 1 (BETA-OHASE 1)				AT4G24010	CELLULOSE SYNTHASE LIKE G1 (CSLG1)		AT2G32100	OVATE FAMILY PROTEIN 16 (OFP16)							AT3G56000	CELLULOSE SYNTHASE LIKE A14 (CSLA14)
											AT4G25710					AT4G24070			AT2G32210								AT3G56080
											AT4G25840	GLYCEROL-3-PHOSPHATASE 1 (GPP1)				AT4G24140			AT2G32220								AT3G56120
											AT4G25980					AT4G24180	THAUMATIN-LIKE PROTEIN 1 (TLP1)		AT2G32280								AT3G56280
											AT4G26860					AT4G24310			AT2G32290	BETA-AMYLASE 6 (BAM6)							AT3G56550
											AT4G27000	(ATRBP45C)				AT4G24420			AT2G32430								AT3G56560	NAC DOMAIN CONTAINING PROTEIN 65 (NAC065)
											AT4G27030	FATTY ACID DESATURASE A (FADA)				AT4G24660	HOMEOBOX PROTEIN 22 (HB22)		AT2G32440	ENT-KAURENOIC ACID HYDROXYLASE 2 (KAO2)							AT3G56570
											AT4G27060	TORTIFOLIA 1 (TOR1)				AT4G25040			AT2G32510	MITOGEN-ACTIVATED PROTEIN KINASE KINASE KINASE 17 (MAPKKK17)							AT3G56590
											AT4G27070	TRYPTOPHAN SYNTHASE BETA-SUBUNIT 2 (TSB2)				AT4G25090			AT2G32560								AT3G56660	BASIC REGION/LEUCINE ZIPPER MOTIF PROTEIN 49 (BZIP49)
											AT4G27250					AT4G25190	QWRF DOMAIN CONTAINING 7 (QWRF7)		AT2G32580								AT3G56920
											AT4G27430	COP1-INTERACTING PROTEIN 7 (CIP7)				AT4G25430	TON1 RECRUITING MOTIF 23 (TRM23)		AT2G32660	RECEPTOR LIKE PROTEIN 22 (RLP22)							AT3G56980	(BHLH039)
											AT4G27460	CBS DOMAIN CONTAINING PROTEIN 5 (CBSX5)				AT4G25590	ACTIN DEPOLYMERIZING FACTOR 7 (ADF7)		AT2G32680	RECEPTOR LIKE PROTEIN 23 (RLP23)							AT3G57040	RESPONSE REGULATOR 9 (ARR9)
											AT4G27765	MICRORNA828A (MIR828A)				AT4G25760	GLUTAMINE DUMPER 2 (GDU2)		AT2G32765	SMALL UBIQUITINRELATED MODIFIER 5 (SUMO5)							AT3G57150	HOMOLOGUE OF NAP57 (NAP57)
											AT4G27780	ACYL-COA BINDING PROTEIN 2 (ACBP2)				AT4G25780			AT2G32800	(AP4.3A)							AT3G57160
											AT4G27860					AT4G25790			AT2G32990	GLYCOSYL HYDROLASE 9B8 (GH9B8)							AT3G57220
											AT4G27900					AT4G25820	XYLOGLUCAN ENDOTRANSGLUCOSYLASE/HYDROLASE 14 (XTH14)		AT2G33000								AT3G57410	VILLIN 3 (VLN3)
											AT4G28190	ULTRAPETALA1 (ULT1)				AT4G25845			AT2G33020	RECEPTOR LIKE PROTEIN 24 (RLP24)							AT3G57640
											AT4G28390	ADP/ATP CARRIER 3 (AAC3)				AT4G25850	OSBP(OXYSTEROL BINDING PROTEIN)-RELATED PROTEIN 4B (ORP4B)		AT2G33030	RECEPTOR LIKE PROTEIN 25 (RLP25)							AT3G57765	U2 SMALL NUCLEOLAR RNA3 (U2.3)
											AT4G28490	HAESA (HAE)				AT4G25950	VACUOLAR ATP SYNTHASE G3 (VATG3)		AT2G33090								AT3G57770
											AT4G28560	ROP-INTERACTIVE CRIB MOTIF-CONTAINING PROTEIN 7 (RIC7)				AT4G25960	ATP-BINDING CASSETTE B2 (ABCB2)		AT2G33130	RALF-LIKE 18 (RALFL18)							AT3G57940
											AT4G28564					AT4G26050	PLANT INTRACELLULAR RAS GROUP-RELATED LRR 8 (PIRL8)		AT2G33240	MYOSIN XI D (XID)							AT3G58150
											AT4G28660	PHOTOSYSTEM II REACTION CENTER PSB28 PROTEIN (PSB28)				AT4G26150	CYTOKININ-RESPONSIVE GATA FACTOR 1 (CGA1)		AT2G33250								AT3G58180
											AT4G28706					AT4G26420	(GAMT1)		AT2G33320								AT3G58480
											AT4G28710	(XIH)				AT4G26820			AT2G33480	NAC DOMAIN CONTAINING PROTEIN 41 (NAC041)							AT3G58590
											AT4G29103					AT4G26880			AT2G33690								AT3G58850	PHY RAPIDLY REGULATED 2 (PAR2)
											AT4G29240					AT4G26920			AT2G33720								AT3G58950
											AT4G29310					AT4G27550	TREHALOSE-6-PHOSPHATASE SYNTHASE S4 (TPS4)		AT2G33760								AT3G59480
											AT4G29450					AT4G27590			AT2G33793								AT3G59630
											AT4G29550					AT4G28040			AT2G33796								AT3G59700	LECTIN-RECEPTOR KINASE (HLECRK)
											AT4G29840	METHIONINE OVER-ACCUMULATOR 2 (MTO2)				AT4G28088			AT2G33840								AT3G59940
											AT4G30060					AT4G28330			AT2G33860	ETTIN (ETT)							AT3G60060
											AT4G30090					AT4G28340			AT2G34180	CBL-INTERACTING PROTEIN KINASE 13 (CIPK13)							AT3G60130	BETA GLUCOSIDASE 16 (BGLU16)
											AT4G30210	P450 REDUCTASE 2 (ATR2)				AT4G28397			AT2G34190								AT3G60150
											AT4G30270	XYLOGLUCAN ENDOTRANSGLUCOSYLASE/HYDROLASE 24 (XTH24)				AT4G28410			AT2G34220	MATERNAL EFFECT EMBRYO ARREST 20 (MEE20)							AT3G60210
											AT4G30500					AT4G28420			AT2G34238								AT3G60280	UCLACYANIN 3 (UCC3)
											AT4G30560	CYCLIC NUCLEOTIDE GATED CHANNEL 9 (CNGC9)				AT4G28680	L-TYROSINE DECARBOXYLASE (TYRDC)		AT2G34240								AT3G60550	CYCLIN P3;2 (CYCP3;2)
											AT4G30750					AT4G28720	YUCCA 8 (YUC8)		AT2G34340								AT3G60760
											AT4G30850	HEPTAHELICAL TRANSMEMBRANE PROTEIN2 (HHP2)				AT4G28730	GLUTAREDOXIN C5 (GrxC5)		AT2G34510								AT3G60800
											AT4G31570					AT4G28780			AT2G34660	ATP-BINDING CASSETTE C2 (ABCC2)							AT3G61035
											AT4G31590	CELLULOSE-SYNTHASE-LIKE C5 (CSLC5)				AT4G28800			AT2G34680	AUXIN-INDUCED IN ROOT CULTURES 9 (AIR9)							AT3G61250	MYB DOMAIN PROTEIN 17 (MYB17)
											AT4G31615					AT4G28850	XYLOGLUCAN ENDOTRANSGLUCOSYLASE/HYDROLASE 26 (XTH26)		AT2G34960	CATIONIC AMINO ACID TRANSPORTER 5 (CAT5)							AT3G61310
											AT4G31740					AT4G28940			AT2G35020	N-ACETYLGLUCOSAMINE-1-PHOSPHATE URIDYLYLTRANSFERASE 2 (GlcNAc1pUT2)							AT3G61430	PLASMA MEMBRANE INTRINSIC PROTEIN 1A (PIP1A)
											AT4G31800	WRKY DNA-BINDING PROTEIN 18 (WRKY18)				AT4G29020			AT2G35040								AT3G61450	SYNTAXIN OF PLANTS 73 (SYP73)
											AT4G31875					AT4G29110			AT2G35060	K+ UPTAKE PERMEASE 11 (KUP11)							AT3G61480
											AT4G31890					AT4G29150	IQ-DOMAIN 25 (IQD25)		AT2G35200								AT3G61530	(PANB2)
											AT4G32040	KNOTTED1-LIKE HOMEOBOX GENE 5 (KNAT5)				AT4G29281			AT2G35345								AT3G61610
											AT4G32290					AT4G29370			AT2G35350	POLTERGEIST LIKE 1 (PLL1)							AT3G61830	AUXIN RESPONSE FACTOR 18 (ARF18)
											AT4G32480					AT4G30072			AT2G35450								AT3G61870
											AT4G32770	VITAMIN E DEFICIENT 1 (VTE1)				AT4G30140	CUTICLE DESTRUCTING FACTOR 1 (CDEF1)		AT2G35550	BASIC PENTACYSTEINE 7 (BPC7)							AT3G61890	HOMEOBOX 12 (HB-12)
											AT4G32790					AT4G30170			AT2G35710								AT3G62000
											AT4G32800					AT4G30180			AT2G35730								AT3G62070
											AT4G32840	PHOSPHOFRUCTOKINASE 6 (PFK6)				AT4G30280	XYLOGLUCAN ENDOTRANSGLUCOSYLASE/HYDROLASE 18 (XTH18)		AT2G35747								AT3G62220
											AT4G32890	GATA TRANSCRIPTION FACTOR 9 (GATA9)				AT4G30290	XYLOGLUCAN ENDOTRANSGLUCOSYLASE/HYDROLASE 19 (XTH19)		AT2G35750								AT3G62270
											AT4G32920					AT4G30410			AT2G35840								AT3G62550
											AT4G32924					AT4G30540			AT2G35859								AT3G62650
											AT4G33140					AT4G30590	EARLY NODULIN-LIKE PROTEIN 12 (ENODL12)		AT2G35860	FASCICLIN-LIKE ARABINOGALACTAN PROTEIN 16 PRECURSOR (FLA16)							AT3G62850
											AT4G33150					AT4G30730			AT2G35910								AT3G63000	NPL4-LIKE PROTEIN 1 (NPL41)
											AT4G33440					AT4G30970			AT2G35945								AT3G63010	GA INSENSITIVE DWARF1B (GID1B)
											AT4G33467					AT4G30975			AT2G35950	EMBRYO SAC DEVELOPMENT ARREST 12 (EDA12)							AT3G63290
											AT4G33550					AT4G31250			AT2G36040								AT3G63320
											AT4G33560					AT4G31330			AT2G36053								AT3G63350	(AT-HSFA7B)
											AT4G33780					AT4G31350			AT2G36170								AT3G63480
											AT4G33865					AT4G31610	REPRODUCTIVE MERISTEM 1 (REM1)		AT2G36320								AT3G63530	BIG BROTHER (BB)
											AT4G33985					AT4G31710	GLUTAMATE RECEPTOR 2.4 (GLR2.4)		AT2G36430								AT4G00680	ACTIN DEPOLYMERIZING FACTOR 8 (ADF8)
											AT4G34135	UDP-GLUCOSYLTRANSFERASE 73B2 (UGT73B2)				AT4G31900	PICKLE RELATED 2 (PKR2)		AT2G36570								AT4G00690	UB-LIKE PROTEASE 1B (ULP1B)
											AT4G34160	CYCLIN D3;1 (CYCD3;1)				AT4G31910			AT2G36610	HOMEOBOX PROTEIN 22 (HB22)							AT4G00695
											AT4G34180					AT4G31940	CYTOCHROME P450, FAMILY 82, SUBFAMILY C, POLYPEPTIDE 4 (CYP82C4)		AT2G36630								AT4G00700
											AT4G34200	EMBRYO SAC DEVELOPMENT ARREST 9 (EDA9)				AT4G32090			AT2G36670								AT4G00990
											AT4G34540					AT4G32100			AT2G36760	UDP-GLUCOSYL TRANSFERASE 73C2 (UGT73C2)							AT4G01023
											AT4G34560					AT4G32650	POTASSIUM CHANNEL IN ARABIDOPSIS THALIANA 3 (KAT3)		AT2G36790	UDP-GLUCOSYL TRANSFERASE 73C6 (UGT73C6)							AT4G01060	CAPRICE-LIKE MYB3 (CPL3)
											AT4G34588	CONSERVED PEPTIDE UPSTREAM OPEN READING FRAME 2 (CPuORF2)				AT4G32870			AT2G36792								AT4G01200
											AT4G34590	G-BOX BINDING FACTOR 6 (GBF6)				AT4G32880	HOMEOBOX GENE 8 (HB-8)		AT2G36835								AT4G01340
											AT4G34610	BEL1-LIKE HOMEODOMAIN 6 (BLH6)				AT4G33220	PECTIN METHYLESTERASE 44 (PME44)		AT2G36885								AT4G01670
											AT4G34630					AT4G33450	MYB DOMAIN PROTEIN 69 (MYB69)		AT2G36910	ATP-BINDING CASSETTE B1 (ABCB1)							AT4G01680	MYB DOMAIN PROTEIN 55 (MYB55)
											AT4G34680	GATA TRANSCRIPTION FACTOR 3 (GATA3)				AT4G33720			AT2G37000								AT4G01750	RHAMNOGALACTURONAN XYLOSYLTRANSFERASE 2 (RGXT2)
											AT4G34710	ARGININE DECARBOXYLASE 2 (ADC2)				AT4G33810			AT2G37020								AT4G01840	CA2+ ACTIVATED OUTWARD RECTIFYING K+ CHANNEL 5 (KCO5)
											AT4G34860	ALKALINE/NEUTRAL INVERTASE B (A/N-InvB)				AT4G33860			AT2G37025	TRF-LIKE 8 (TRFL8)							AT4G01900	GLNB1 HOMOLOG (GLB1)
											AT4G34950					AT4G34060	DEMETER-LIKE PROTEIN 3 (DML3)		AT2G37050								AT4G01910
											AT4G35070					AT4G34170			AT2G37080	ROP INTERACTIVE PARTNER 3 (RIP3)							AT4G01915
											AT4G35080					AT4G34250	3-KETOACYL-COA SYNTHASE 16 (KCS16)		AT2G37100								AT4G02482
											AT4G35090	CATALASE 2 (CAT2)				AT4G34320			AT2G37130								AT4G02600	(MLO1)
											AT4G35490	MITOCHONDRIAL RIBOSOMAL PROTEIN L11 (MRPL11)				AT4G34380			AT2G37170	PLASMA MEMBRANE INTRINSIC PROTEIN 2 (PIP2B)							AT4G02630
											AT4G35590	RWP-RK DOMAIN-CONTAINING 5 (RKD5)				AT4G34580	CAN OF WORMS1 (COW1)		AT2G37190								AT4G02750
											AT4G35630	PHOSPHOSERINE AMINOTRANSFERASE (PSAT)				AT4G34760			AT2G37240								AT4G02820
											AT4G35850					AT4G34770			AT2G37300	ATP-BINDING CASSETTE I16 (ABCI16)							AT4G02930
											AT4G35920	MID1-COMPLEMENTING ACTIVITY 1 (MCA1)				AT4G34790			AT2G37320								AT4G03190	GRR1-LIKE PROTEIN 1 (GRH1)
											AT4G36050					AT4G34800			AT2G37330	ALUMINUM SENSITIVE 3 (ALS3)							AT4G03935
											AT4G36052					AT4G34970	ACTIN DEPOLYMERIZING FACTOR 9 (ADF9)		AT2G37400								AT4G04210	PLANT UBX DOMAIN CONTAINING PROTEIN 4 (PUX4)
											AT4G36180					AT4G35010	BETA-GALACTOSIDASE 11 (BGAL11)		AT2G37580								AT4G04692
											AT4G36230					AT4G35030			AT2G37600								AT4G04695	CALCIUM-DEPENDENT PROTEIN KINASE 31 (CPK31)
											AT4G36270					AT4G35060	HEAVY METAL ASSOCIATED ISOPRENYLATED PLANT PROTEIN 25 (HIPP25)		AT2G37620	ACTIN 1 (ACT1)							AT4G05087
											AT4G36510					AT4G35170			AT2G37630	ASYMMETRIC LEAVES 1 (AS1)							AT4G05310
											AT4G36515					AT4G35180	LYS/HIS TRANSPORTER 7 (LHT7)		AT2G37640	(EXP3)							AT4G05370
											AT4G36700					AT4G35380			AT2G37710	RECEPTOR LECTIN KINASE (RLK)							AT4G05410	YAOZHE (YAO)
											AT4G36830	(HOS3-1)				AT4G36110	SMALL AUXIN UPREGULATED RNA 9 (SAUR9)		AT2G37750								AT4G06746	RELATED TO AP2 9 (RAP2.9)
											AT4G36840					AT4G36160	NAC DOMAIN CONTAINING PROTEIN 76 (NAC076)		AT2G37780								AT4G08480	MITOGEN-ACTIVATED PROTEIN KINASE KINASE KINASE 9 (MAPKKK9)
											AT4G36910	LOSS OF THE TIMING OF ET AND JA BIOSYNTHESIS 2 (LEJ2)				AT4G36170			AT2G37950								AT4G09020	ISOAMYLASE 3 (ISA3)
											AT4G36920	APETALA 2 (AP2)				AT4G36220	FERULIC ACID 5-HYDROXYLASE 1 (FAH1)		AT2G37970	(SOUL-1)							AT4G09160
											AT4G36930	SPATULA (SPT)				AT4G36350	PURPLE ACID PHOSPHATASE 25 (PAP25)		AT2G37980								AT4G09170
											AT4G36990	HEAT SHOCK FACTOR 4 (HSF4)				AT4G36560			AT2G38010								AT4G09460	MYB DOMAIN PROTEIN 6 (MYB6)
											AT4G37225					AT4G37070	(PLP1)		AT2G38152								AT4G09500
											AT4G37230					AT4G37390	(BRU6)		AT2G38170	CATION EXCHANGER 1 (CAX1)							AT4G09510	CYTOSOLIC INVERTASE 2 (CINV2)
											AT4G37280					AT4G37409			AT2G38270	CAX-INTERACTING PROTEIN 2 (CXIP2)							AT4G09900	METHYL ESTERASE 12 (MES12)
											AT4G37300	MATERNAL EFFECT EMBRYO ARREST 59 (MEE59)				AT4G37410	CYTOCHROME P450, FAMILY 81, SUBFAMILY F, POLYPEPTIDE 4 (CYP81F4)		AT2G38290	AMMONIUM TRANSPORTER 2 (AMT2)							AT4G10010
											AT4G37320	CYTOCHROME P450, FAMILY 81, SUBFAMILY D, POLYPEPTIDE 5 (CYP81D5)				AT4G37420			AT2G38304								AT4G10180	DE-ETIOLATED 1 (DET1)
											AT4G37870	PHOSPHOENOLPYRUVATE CARBOXYKINASE 1 (PCK1)				AT4G37520			AT2G38325	MICRORNA390A (MIR390A)							AT4G10265
											AT4G37890	EMBRYO SAC DEVELOPMENT ARREST 40 (EDA40)				AT4G37530			AT2G38646								AT4G10390
											AT4G37895					AT4G37700			AT2G38700	MEVALONATE DIPHOSPHATE DECARBOXYLASE 1 (MVD1)							AT4G10430
											AT4G37925	NADH DEHYDROGENASE-LIKE COMPLEX M (NdhM)				AT4G37750	AINTEGUMENTA (ANT)		AT2G38860	(YLS5)							AT4G10560	MATERNAL EFFECT EMBRYO ARREST 53 (MEE53)
											AT4G38470	SERINE/THREONINE/TYROSINE KINASE 46 (STY46)				AT4G37770	1-AMINO-CYCLOPROPANE-1-CARBOXYLATE SYNTHASE 8 (ACS8)		AT2G39180	CRINKLY4 RELATED 2 (CCR2)							AT4G11130	RNA-DEPENDENT RNA POLYMERASE 2 (RDR2)
											AT4G38620	MYB DOMAIN PROTEIN 4 (MYB4)				AT4G37780	MYB DOMAIN PROTEIN 87 (MYB87)		AT2G39230	LATERAL ORGAN JUNCTION (LOJ)							AT4G11220	VIRB2-INTERACTING PROTEIN 2 (BTI2)
											AT4G38650					AT4G37940	AGAMOUS-LIKE 21 (AGL21)		AT2G39290	PHOSPHATIDYLGLYCEROLPHOSPHATE SYNTHASE 1 (PGP1)							AT4G11230
											AT4G38670					AT4G37950			AT2G39300								AT4G11300
											AT4G38700					AT4G37980	ELICITOR-ACTIVATED GENE 3-1 (ELI3-1)		AT2G39380	EXOCYST SUBUNIT EXO70 FAMILY PROTEIN H2 (EXO70H2)							AT4G11460	CYSTEINE-RICH RLK (RECEPTOR-LIKE PROTEIN KINASE) 30 (CRK30)
											AT4G38740	ROTAMASE CYP 1 (ROC1)				AT4G38030			AT2G39400								AT4G11710
											AT4G38820					AT4G38220	AQUAPORIN INTERACTOR (AQI)		AT2G39560								AT4G11890	ABA- AND OSMOTIC-STRESS-INDUCIBLE RECEPTOR-LIKE CYTOSOLIC KINASE1 (ARCK1)
											AT4G38825					AT4G38420	SKU5 SIMILAR 9 (sks9)		AT2G39580								AT4G12090
											AT4G38830	CYSTEINE-RICH RLK (RECEPTOR-LIKE PROTEIN KINASE) 26 (CRK26)				AT4G38770	PROLINE-RICH PROTEIN 4 (PRP4)		AT2G39670								AT4G12735
											AT4G38840					AT4G38870			AT2G39681	TRANS-ACTING SIRNA2 (TAS2)							AT4G12880	EARLY NODULIN-LIKE PROTEIN 19 (ENODL19)
											AT4G38920	VACUOLAR-TYPE H(+)-ATPASE C3 (VHA-C3)				AT4G39290			AT2G39705	ROTUNDIFOLIA LIKE 8 (RTFL8)							AT4G12980
											AT4G39190					AT4G39480	CYTOCHROME P450, FAMILY 96, SUBFAMILY A, POLYPEPTIDE 9 (CYP96A9)		AT2G39750								AT4G13370
											AT4G39230					AT4G39950	CYTOCHROME P450, FAMILY 79, SUBFAMILY B, POLYPEPTIDE 2 (CYP79B2)		AT2G39880	MYB DOMAIN PROTEIN 25 (MYB25)							AT4G13590
											AT4G39403	POLARIS (PLS)				AT5G01050			AT2G39940	CORONATINE INSENSITIVE 1 (COI1)							AT4G13750	NO VEIN (NOV)
											AT4G39404					AT5G01120			AT2G39975								AT4G14130	XYLOGLUCAN ENDOTRANSGLUCOSYLASE/HYDROLASE 15 (XTH15)
											AT4G39670					AT5G01190	LACCASE 10 (LAC10)		AT2G40080	EARLY FLOWERING 4 (ELF4)							AT4G14170
											AT4G39800	D-MYO-INOSITOL 3-PHOSPHATE SYNTHASE 1 (MIPS1)				AT5G01490	CATION EXCHANGER 4 (CAX4)		AT2G40095								AT4G14200
											AT4G39830					AT5G01740			AT2G40110								AT4G14365	XB3 ORTHOLOG 4 IN ARABIDOPSIS THALIANA (XBAT34)
											AT4G39952					AT5G02090			AT2G40120								AT4G14390
											AT5G01100					AT5G02460			AT2G40130								AT4G14770	TESMIN/TSO1-LIKE CXC 2 (TCX2)
											AT5G01200					AT5G02500	HEAT SHOCK COGNATE PROTEIN 70-1 (HSC70-1)		AT2G40200								AT4G14805
											AT5G01210					AT5G02540			AT2G40205								AT4G14830	HEAT SHOCK PROTEIN 20-LIKE PROTEIN 1 (HSP1)
											AT5G01215					AT5G02640			AT2G40230								AT4G14980
											AT5G01300					AT5G02900	CYTOCHROME P450, FAMILY 96, SUBFAMILY A, POLYPEPTIDE 13 (CYP96A13)		AT2G40270								AT4G15010
											AT5G01330	PYRUVATE DECARBOXYLASE-3 (PDC3)				AT5G03480			AT2G40300	FERRITIN 4 (FER4)							AT4G15215	ATP-BINDING CASSETTE G41 (ABCG41)
											AT5G01340	MITOCHONDRIAL SUCCINATE-FUMARATE CARRIER 1 (mSFC1)				AT5G03570	IRON REGULATED 2 (IREG2)		AT2G40320	TRICHOME BIREFRINGENCE-LIKE 33 (TBL33)							AT4G15236	ATP-BINDING CASSETTE G43 (ABCG43)
											AT5G01360	TRICHOME BIREFRINGENCE-LIKE 3 (TBL3)				AT5G03790	HOMEOBOX 51 (HB51)		AT2G40330	PYR1-LIKE 6 (PYL6)							AT4G15250
											AT5G01450					AT5G03810			AT2G40340	(DREB2C)							AT4G15500	(UGT84A4)
											AT5G01520	ABA INSENSITIVE RING PROTEIN 2 (AIRP2)				AT5G04120			AT2G40350								AT4G15545
											AT5G01650					AT5G04200	METACASPASE 9 (MC9)		AT2G40430								AT4G15770
											AT5G01660					AT5G04680			AT2G40480								AT4G15810
											AT5G01750					AT5G05040			AT2G40620								AT4G16120	COBRA-LIKE PROTEIN-7 PRECURSOR (COBL7)
											AT5G01810	CBL-INTERACTING PROTEIN KINASE 15 (CIPK15)				AT5G05260	CYTOCHROME P450 79A2 (CYP79A2)		AT2G40640								AT4G16162
											AT5G01820	SERINE/THREONINE PROTEIN KINASE 1 (SR1)				AT5G05340	PEROXIDASE 52 (PRX52)		AT2G40650								AT4G16180
											AT5G01849					AT5G05600			AT2G40700								AT4G16442
											AT5G01850					AT5G05720			AT2G40720								AT4G16480	INOSITOL TRANSPORTER 4 (INT4)
											AT5G02390	DUO1-ACTIVATED UNKNOWN 1 (DAU1)				AT5G05840			AT2G40880	CYSTATIN A (CYSA)							AT4G16490
											AT5G02400	POL-LIKE 2 (PLL2)				AT5G06080	LOB DOMAIN-CONTAINING PROTEIN 33 (LBD33)		AT2G40925								AT4G16610
											AT5G02620	ANKYRIN-LIKE1 (ANK1)				AT5G06300	LONELY GUY 7 (LOG7)		AT2G40935								AT4G16620
											AT5G02650					AT5G06330			AT2G40940	ETHYLENE RESPONSE SENSOR 1 (ERS1)							AT4G16700	PHOSPHATIDYLSERINE DECARBOXYLASE 1 (PSD1)
											AT5G02710					AT5G06490			AT2G40970	(MYBC1)							AT4G16830
											AT5G02730					AT5G06530	ATP-BINDING CASSETTE G22 (ABCG22)		AT2G41070	ENHANCED EM LEVEL (EEL)							AT4G16860	RECOGNITION OF PERONOSPORA PARASITICA 4 (RPP4)
											AT5G02760					AT5G06570			AT2G41080								AT4G16980
											AT5G02780	GLUTATHIONE TRANSFERASE LAMBDA 1 (GSTL1)				AT5G06610			AT2G41082								AT4G17080
											AT5G02820	ROOT HAIRLESS 2 (RHL2)				AT5G06710	HOMEOBOX FROM ARABIDOPSIS THALIANA (HAT14)		AT2G41090								AT4G17200
											AT5G03020					AT5G06730			AT2G41140	CDPK-RELATED KINASE 1 (CRK1)							AT4G17310
											AT5G03110					AT5G07030			AT2G41190								AT4G17340	TONOPLAST INTRINSIC PROTEIN 2;2 (TIP2;2)
											AT5G03160	HOMOLOG OF MAMALLIAN P58IPK (P58IPK)				AT5G07160			AT2G41220	GLUTAMATE SYNTHASE 2 (GLU2)							AT4G17350
											AT5G03190	CONSERVED PEPTIDE UPSTREAM OPEN READING FRAME 47 (CPuORF47)				AT5G07200	GIBBERELLIN 20-OXIDASE 3 (GA20OX3)		AT2G41240	BASIC HELIX-LOOP-HELIX PROTEIN 100 (BHLH100)							AT4G17370
											AT5G03204					AT5G07322			AT2G41310	RESPONSE REGULATOR 3 (RR3)							AT4G17410
											AT5G03210	DBP-INTERACTING PROTEIN 2 (DIP2)				AT5G07330			AT2G41312								AT4G17420
											AT5G03270	LONELY GUY 6 (LOG6)				AT5G07430			AT2G41410								AT4G17620
											AT5G03300	ADENOSINE KINASE 2 (ADK2)				AT5G07480	KAR-UP OXIDOREDUCTASE 1 (KUOX1)		AT2G41680	NADPH-DEPENDENT THIOREDOXIN REDUCTASE C (NTRC)							AT4G17670
											AT5G03310					AT5G07540	GLYCINE-RICH PROTEIN 16 (GRP16)		AT2G41700	ATP-BINDING CASSETTE A1 (ABCA1)							AT4G17920
											AT5G03350					AT5G07550	GLYCINE-RICH PROTEIN 19 (GRP19)		AT2G41730								AT4G18160	CA2+ ACTIVATED OUTWARD RECTIFYING K+ CHANNEL 6 (KCO6)
											AT5G03360					AT5G07700	MYB DOMAIN PROTEIN 76 (MYB76)		AT2G41750								AT4G18205
											AT5G03552	MICRORNA822A (MIR822A)				AT5G07760			AT2G41830								AT4G18270	TRANSLOCASE 11 (TRANS11)
											AT5G03555	NUCLEOBASE CATION SYMPORTER 1 (NCS1)				AT5G07780			AT2G41840								AT4G18290	POTASSIUM CHANNEL IN ARABIDOPSIS THALIANA 2 (KAT2)
											AT5G03668					AT5G09370			AT2G41970								AT4G18460
											AT5G03670	TON1 RECRUITING MOTIF 28 (TRM28)				AT5G09470	DICARBOXYLATE CARRIER 3 (DIC3)		AT2G41990								AT4G18540
											AT5G04170					AT5G09730	BETA-XYLOSIDASE 3 (BXL3)		AT2G42010	PHOSPHOLIPASE D BETA 1 (PLDBETA1)							AT4G18670
											AT5G04470	SIAMESE (SIM)				AT5G10000	FERREDOXIN 4 (FD4)		AT2G42130								AT4G18760	RECEPTOR LIKE PROTEIN 51 (RLP51)
											AT5G04590	SULFITE REDUCTASE (SIR)				AT5G10120			AT2G42160	BRAP2 RING ZNF UBP DOMAIN-CONTAINING PROTEIN 1 (BRIZ1)							AT4G18810
											AT5G04630	CYTOCHROME P450, FAMILY 77, SUBFAMILY A, POLYPEPTIDE 9 (CYP77A9)				AT5G10170	MYO-INOSITOL-1-PHOSPHATE SYNTHASE 3 (MIPS3)		AT2G42230								AT4G18840
											AT5G04660	CYTOCHROME P450, FAMILY 77, SUBFAMILY A, POLYPEPTIDE 4 (CYP77A4)				AT5G10210			AT2G42320								AT4G18910	NOD26-LIKE INTRINSIC PROTEIN 1;2 (NIP1;2)
											AT5G04770	CATIONIC AMINO ACID TRANSPORTER 6 (CAT6)				AT5G10220	ANNEXIN 6 (ANN6)		AT2G42365								AT4G18930
											AT5G04900	NYC1-LIKE (NOL)				AT5G10420			AT2G42388								AT4G19050
											AT5G05270	CHALCONE ISOMERASE LIKE (CHIL)				AT5G10580			AT2G42390								AT4G19095
											AT5G05350					AT5G10625			AT2G42490								AT4G19100	PHOTOSYNTHESIS AFFECTED MUTANT 68 (PAM68)
											AT5G05380	PRENYLATED RAB ACCEPTOR 1.B3 (PRA1.B3)				AT5G10990			AT2G42580	TETRATRICOPETIDE-REPEAT THIOREDOXIN-LIKE 3 (TTL3)							AT4G19191
											AT5G05440	PYRABACTIN RESISTANCE 1-LIKE 5 (PYL5)				AT5G11130			AT2G42690								AT4G19450
											AT5G05480					AT5G11190	SHINE2 (SHN2)		AT2G42740	RIBOSOMAL PROTEIN LARGE SUBUNIT 16A (RPL16A)							AT4G19460
											AT5G05490	SYNAPTIC 1 (SYN1)				AT5G11220			AT2G42800	RECEPTOR LIKE PROTEIN 29 (RLP29)							AT4G19560	(CYCT1;2)
											AT5G05880					AT5G11320	YUCCA4 (YUC4)		AT2G43100	ISOPROPYLMALATE ISOMERASE 2 (IPMI2)							AT4G19950
											AT5G05890					AT5G11540	L -GULONO-1,4-LACTONE ( L -GULL) OXIDASE 3 (GULLO3)		AT2G43110								AT4G20060	EMBRYO DEFECTIVE 1895 (EMB1895)
											AT5G06750					AT5G11610			AT2G43120								AT4G20350
											AT5G06755					AT5G11620			AT2G43130	(ARA4)							AT4G20730
											AT5G06760	LATE EMBRYOGENESIS ABUNDANT 4-5 (LEA4-5)				AT5G12060			AT2G43137								AT4G20900	MALE-STERILE 5 (MS5)
											AT5G07140					AT5G12340			AT2G43138								AT4G20960
											AT5G07150					AT5G12420			AT2G43340								AT4G21230	CYSTEINE-RICH RLK (RECEPTOR-LIKE PROTEIN KINASE) 27 (CRK27)
											AT5G07152					AT5G12940			AT2G43370								AT4G21390	(B120)
											AT5G07400					AT5G13170	SENESCENCE-ASSOCIATED GENE 29 (SAG29)		AT2G43371								AT4G21430	(B160)
											AT5G07460	PEPTIDEMETHIONINE SULFOXIDE REDUCTASE 2 (PMSR2)				AT5G13220	JASMONATE-ZIM-DOMAIN PROTEIN 10 (JAZ10)		AT2G43375								AT4G21550	VP1/ABI3-LIKE 3 (VAL3)
											AT5G07580					AT5G13380			AT2G43386								AT4G21660
											AT5G07790					AT5G13880			AT2G43390								AT4G21730
											AT5G08170	EMBRYO DEFECTIVE 1873 (EMB1873)				AT5G13930	TRANSPARENT TESTA 4 (TT4)		AT2G43400	ELECTRON-TRANSFER FLAVOPROTEIN:UBIQUINONE OXIDOREDUCTASE (ETFQO)							AT4G21895
											AT5G08320					AT5G14010	KNUCKLES (KNU)		AT2G43440								AT4G22010	SKU5 SIMILAR 4 (sks4)
											AT5G08330	TCP DOMAIN PROTEIN 11 (TCP11)				AT5G14011			AT2G43480								AT4G22210	LOW-MOLECULAR-WEIGHT CYSTEINE-RICH 85 (LCR85)
											AT5G08350					AT5G14330			AT2G43500								AT4G22290
											AT5G08380	ALPHA-GALACTOSIDASE 1 (AGAL1)				AT5G14670	ADP-RIBOSYLATION FACTOR A1B (ARFA1B)		AT2G43535								AT4G22760
											AT5G08415					AT5G14730			AT2G43550								AT4G22860
											AT5G08565					AT5G14860			AT2G43700								AT4G22880	LEUCOANTHOCYANIDIN DIOXYGENASE (LDOX)
											AT5G08640	FLAVONOL SYNTHASE 1 (FLS1)				AT5G14920			AT2G43800								AT4G22900
											AT5G09440	EXORDIUM LIKE 4 (EXL4)				AT5G15030			AT2G43820	UDP-GLUCOSYLTRANSFERASE 74F2 (UGT74F2)							AT4G23030
											AT5G09690	MAGNESIUM TRANSPORTER 7 (MGT7)				AT5G15040			AT2G43850								AT4G23160	CYSTEINE-RICH RLK (RECEPTOR-LIKE PROTEIN KINASE) 8 (CRK8)
											AT5G09700					AT5G15180			AT2G43890								AT4G23180	CYSTEINE-RICH RLK (RECEPTOR-LIKE PROTEIN KINASE) 10 (CRK10)
											AT5G09760					AT5G15240			AT2G43945								AT4G23250	EMBRYO DEFECTIVE 1290 (emb1290)
											AT5G09800					AT5G15660			AT2G44120								AT4G23400	PLASMA MEMBRANE INTRINSIC PROTEIN 1;5 (PIP1;5)
											AT5G09930	ATP-BINDING CASSETTE F2 (ABCF2)				AT5G15960	(KIN1)		AT2G44160	METHYLENETETRAHYDROFOLATE REDUCTASE 2 (MTHFR2)							AT4G23430	TRANSLOCON AT THE INNER ENVELOPE MEMBRANE OF CHLOROPLASTS 32-IVA (Tic32-IVa)
											AT5G09980	ELICITOR PEPTIDE 4 PRECURSOR (PROPEP4)				AT5G15970	(KIN2)		AT2G44420								AT4G23570	(SGT1A)
											AT5G10150					AT5G16080	CARBOXYESTERASE 17 (CXE17)		AT2G44578								AT4G23660	POLYPRENYLTRANSFERASE 1 (PPT1)
											AT5G10310					AT5G16100			AT2G44590	DYNAMIN-LIKE 1D (DL1D)							AT4G23730
											AT5G10450	G-BOX REGULATING FACTOR 6 (GRF6)				AT5G16500			AT2G44670								AT4G23810	(WRKY53)
											AT5G10570					AT5G16600	MYB DOMAIN PROTEIN 43 (MYB43)		AT2G44735								AT4G24100
											AT5G10695					AT5G16770	MYB DOMAIN PROTEIN 9 (MYB9)		AT2G44740	CYCLIN P4;1 (CYCP4;1)							AT4G24190	SHEPHERD (SHD)
											AT5G10700					AT5G16900			AT2G44750	THIAMIN PYROPHOSPHOKINASE 2 (TPK2)							AT4G24200
											AT5G10720	HISTIDINE KINASE 5 (HK5)				AT5G17073			AT2G44880	ABA HYPERSENSITIVE GERMINATION 11 (AHG11)							AT4G24204
											AT5G10750					AT5G17200			AT2G45010								AT4G24265
											AT5G10770					AT5G17450	HEAVY METAL ASSOCIATED ISOPRENYLATED PLANT PROTEIN 21 (HIPP21)		AT2G45030								AT4G24275
											AT5G10830					AT5G17700			AT2G45080	CYCLIN P3;1 (cycp3;1)							AT4G24330
											AT5G10850					AT5G17720			AT2G45126								AT4G24570	DICARBOXYLATE CARRIER 2 (DIC2)
											AT5G10870	CHORISMATE MUTASE 2 (CM2)				AT5G17830			AT2G45150	CYTIDINEDIPHOSPHATE DIACYLGLYCEROL SYNTHASE 4 (CDS4)							AT4G24600
											AT5G10930	CBL-INTERACTING PROTEIN KINASE 5 (CIPK5)				AT5G18430			AT2G45160	HAIRY MERISTEM 1 (HAM1)							AT4G24620	PHOSPHOGLUCOSE ISOMERASE 1 (PGI1)
											AT5G11260	ELONGATED HYPOCOTYL 5 (HY5)				AT5G18450			AT2G45180								AT4G24760
											AT5G11416					AT5G18600			AT2G45300								AT4G24860
											AT5G11440	CTC-INTERACTING DOMAIN 5 (CID5)				AT5G18690	ARABINOGALACTAN PROTEIN 25 (AGP25)		AT2G45350	CHLORORESPIRATORY REDUCTION 4 (CRR4)							AT4G24880
											AT5G11650					AT5G18860	NUCLEOSIDE HYDROLASE 3 (NSH3)		AT2G45550	CYTOCHROME P450, FAMILY 76, SUBFAMILY C, POLYPEPTIDE 4 (CYP76C4)							AT4G24960	HVA22 HOMOLOGUE D (HVA22D)
											AT5G11890	EMBRYO DEFECTIVE 3135 (EMB3135)				AT5G18910			AT2G45570	CYTOCHROME P450, FAMILY 76, SUBFAMILY C, POLYPEPTIDE 2 (CYP76C2)							AT4G24970
											AT5G11970					AT5G19270			AT2G45580	CYTOCHROME P450, FAMILY 76, SUBFAMILY C, POLYPEPTIDE 3 (CYP76C3)							AT4G25000	ALPHA-AMYLASE-LIKE (AMY1)
											AT5G12050					AT5G19730			AT2G45610								AT4G25050	ACYL CARRIER PROTEIN 4 (ACP4)
											AT5G12170	CRT (CHLOROQUINE-RESISTANCE TRANSPORTER)-LIKE TRANSPORTER 3 (CLT3)				AT5G19810			AT2G45680	TCP DOMAIN PROTEIN 9 (TCP9)							AT4G25170
											AT5G12390	FISSION 1B (FIS1B)				AT5G20110			AT2G45685								AT4G25200	MITOCHONDRION-LOCALIZED SMALL HEAT SHOCK PROTEIN 23.6 (HSP23.6-MITO)
											AT5G12440					AT5G20270	HEPTAHELICAL TRANSMEMBRANE PROTEIN1 (HHP1)		AT2G45720								AT4G25240	SKU5 SIMILAR 1 (SKS1)
											AT5G12930					AT5G20330	BETA-1,3-GLUCANASE 4 (BETAG4)		AT2G45800	PLIM2A (PLIM2a)							AT4G25260
											AT5G13110	GLUCOSE-6-PHOSPHATE DEHYDROGENASE 2 (G6PD2)				AT5G20340	BETA-1,3-GLUCANASE 5 (BG5)		AT2G45820								AT4G25300
											AT5G13180	NAC DOMAIN CONTAINING PROTEIN 83 (NAC083)				AT5G20390			AT2G45850								AT4G25320
											AT5G13230					AT5G20670			AT2G45890	RHO GUANYL-NUCLEOTIDE EXCHANGE FACTOR 4 (ROPGEF4)							AT4G25350	SHORT HYPOCOTYL UNDER BLUE1 (SHB1)
											AT5G13270	REQUIRED FOR ACCD RNA EDITING 1 (RARE1)				AT5G20690			AT2G46060								AT4G25390
											AT5G13280	ASPARTATE KINASE 1 (AK-LYS1)				AT5G20710	BETA-GALACTOSIDASE 7 (BGAL7)		AT2G46110	KETOPANTOATE HYDROXYMETHYLTRANSFERASE 1 (KPHMT1)							AT4G25470	C-REPEAT/DRE BINDING FACTOR 2 (CBF2)
											AT5G13420					AT5G20740			AT2G46225	ABI-1-LIKE 1 (ABIL1)							AT4G25480	DEHYDRATION RESPONSE ELEMENT B1A (DREB1A)
											AT5G13490	ADP/ATP CARRIER 2 (AAC2)				AT5G21482	CYTOKININ OXIDASE 7 (CKX7)		AT2G46270	G-BOX BINDING FACTOR 3 (GBF3)							AT4G25490	C-REPEAT/DRE BINDING FACTOR 1 (CBF1)
											AT5G13820	TELOMERIC DNA BINDING PROTEIN 1 (TBP1)				AT5G22170			AT2G46280	TGF-BETA RECEPTOR INTERACTING PROTEIN 1 (TRIP-1)							AT4G25580
											AT5G13940					AT5G22200			AT2G46310	CYTOKININ RESPONSE FACTOR 5 (CRF5)							AT4G25890
											AT5G13990	EXOCYST SUBUNIT EXO70 FAMILY PROTEIN C2 (EXO70C2)				AT5G22250	CCR4- ASSOCIATED FACTOR 1B (CAF1b)		AT2G46360								AT4G25900
											AT5G14030					AT5G22390			AT2G46375								AT4G25910	NFU DOMAIN PROTEIN 3 (NFU3)
											AT5G14230					AT5G22410	ROOT HAIR SPECIFIC 18 (RHS18)		AT2G46380								AT4G25990	(CIL)
											AT5G14390					AT5G22580			AT2G46440	CYCLIC NUCLEOTIDE-GATED CHANNELS (CNGC11)							AT4G26130
											AT5G14500					AT5G22720			AT2G46530	AUXIN RESPONSE FACTOR 11 (ARF11)							AT4G26140	BETA-GALACTOSIDASE 12 (BGAL12)
											AT5G14530					AT5G22810			AT2G46600								AT4G26330	UNFERTILIZED EMBRYO SAC 17 (UNE17)
											AT5G14545	MICRORNA398B (MIR398B)				AT5G22890			AT2G46650	CYTOCHROME B5 ISOFORM C (CB5-C)							AT4G26430	COP9 SIGNALOSOME SUBUNIT 6B (CSN6B)
											AT5G14550					AT5G23000	MYB DOMAIN PROTEIN 37 (MYB37)		AT2G46730								AT4G26470
											AT5G14560					AT5G23220	NICOTINAMIDASE 3 (NIC3)		AT2G46780								AT4G26542
											AT5G14610					AT5G23260	TRANSPARENT TESTA16 (TT16)		AT2G46810								AT4G26620
											AT5G14620	DOMAINS REARRANGED METHYLTRANSFERASE 2 (DRM2)				AT5G23790	GALACTINOL SYNTHASE 5 (GolS5)		AT2G46830	CIRCADIAN CLOCK ASSOCIATED 1 (CCA1)							AT4G26810
											AT5G14640	SHAGGY-LIKE KINASE 13 (SK13)				AT5G23940	PERMEABLE LEAVES3 (PEL3)		AT2G46840	DOMAIN OF UNKNOWN FUNCTION 724 4 (DUF4)							AT4G26900	HIS HF (AT-HF)
											AT5G14700					AT5G23950			AT2G46915								AT4G26930	MYB DOMAIN PROTEIN 97 (MYB97)
											AT5G14760	L-ASPARTATE OXIDASE (AO)				AT5G23960	TERPENE SYNTHASE 21 (TPS21)		AT2G46940								AT4G26970	ACONITASE 2 (ACO2)
											AT5G14780	FORMATE DEHYDROGENASE (FDH)				AT5G24090	CHITINASE A (CHIA)		AT2G46950	CYTOCHROME P450, FAMILY 709, SUBFAMILY B, POLYPEPTIDE 2 (CYP709B2)							AT4G26990
											AT5G14890					AT5G24105	ARABINOGALACTAN PROTEIN 41 (AGP41)		AT2G46960	CYTOCHROME P450, FAMILY 709, SUBFAMILY B, POLYPEPTIDE 1 (CYP709B1)							AT4G27230	HISTONE H2A 2 (HTA2)
											AT5G14950	GOLGI ALPHA-MANNOSIDASE II (GMII)				AT5G24230			AT2G47090								AT4G27270
											AT5G14970					AT5G24540	BETA GLUCOSIDASE 31 (BGLU31)		AT2G47130	SHORT-CHAIN DEHYDROGENASE/REDUCTASE 2 (SDR3)							AT4G27320	(PHOS34)
											AT5G15050					AT5G24780	VEGETATIVE STORAGE PROTEIN 1 (VSP1)		AT2G47440								AT4G27380
											AT5G15060					AT5G24790			AT2G47470	UNFERTILIZED EMBRYO SAC 5 (UNE5)							AT4G27400
											AT5G15070					AT5G24825	MICRORNA169B (MIR169B)		AT2G47480								AT4G27450
											AT5G15120					AT5G24900	CYTOCHROME P450, FAMILY 714, SUBFAMILY A, POLYPEPTIDE 2 (CYP714A2)		AT2G47490	NAD+ TRANSPORTER 1 (NDT1)							AT4G27560
											AT5G15250	FTSH PROTEASE 6 (FTSH6)				AT5G24950	CYTOCHROME P450, FAMILY 71, SUBFAMILY A, POLYPEPTIDE 15 (CYP71A15)		AT2G47510	FUMARASE 1 (FUM1)							AT4G27657
											AT5G15310	MYB DOMAIN PROTEIN 16 (MYB16)				AT5G24960	CYTOCHROME P450, FAMILY 71, SUBFAMILY A, POLYPEPTIDE 14 (CYP71A14)		AT2G47640								AT4G27750	IMPAIRED SUCROSE INDUCTION 1 (ISI1)
											AT5G15600	SPIRAL1-LIKE4 (SP1L4)				AT5G25110	CBL-INTERACTING PROTEIN KINASE 25 (CIPK25)		AT2G47680								AT4G27790
											AT5G15740					AT5G25330			AT2G47750	PUTATIVE INDOLE-3-ACETIC ACID-AMIDO SYNTHETASE GH3.9 (GH3.9)							AT4G27852
											AT5G15840	CONSTANS (CO)				AT5G25490			AT2G47770	TSPO(OUTER MEMBRANE TRYPTOPHAN-RICH SENSORY PROTEIN)-RELATED (TSPO)							AT4G27920	PYR1-LIKE 10 (PYL10)
											AT5G15845					AT5G25550			AT2G47780								AT4G27950	CYTOKININ RESPONSE FACTOR 4 (CRF4)
											AT5G15850	CONSTANS-LIKE 1 (COL1)				AT5G25610	RESPONSIVE TO DESSICATION 22 (RD22)		AT2G47890								AT4G27990	(YLMG1-2)
											AT5G15860	PRENYLCYSTEINE METHYLESTERASE (PCME)				AT5G25620	YUCCA6 (YUC6)		AT2G47910	CHLORORESPIRATORY REDUCTION 6 (CRR6)							AT4G28000
											AT5G16023	ROTUNDIFOLIA LIKE 18 (RTFL18)				AT5G25830	GATA TRANSCRIPTION FACTOR 12 (GATA12)		AT2G47960								AT4G28070
											AT5G16150	PLASTIDIC GLC TRANSLOCATOR (PGLCT)				AT5G25840			AT2G48020								AT4G28140
											AT5G16170					AT5G25980	GLUCOSIDE GLUCOHYDROLASE 2 (TGG2)		AT2G48100								AT4G28150
											AT5G16200					AT5G25990			AT2G48110	REDUCED EPIDERMAL FLUORESCENCE 4 (REF4)							AT4G28170
											AT5G16250					AT5G26000	THIOGLUCOSIDE GLUCOHYDROLASE 1 (TGG1)		AT2G48150	GLUTATHIONE PEROXIDASE 4 (GPX4)							AT4G28180
											AT5G16340					AT5G26150			AT3G01140	MYB DOMAIN PROTEIN 106 (MYB106)							AT4G28210	EMBRYO DEFECTIVE 1923 (emb1923)
											AT5G16370	ACYL ACTIVATING ENZYME 5 (AAE5)				AT5G26594	RESPONSE REGULATOR 24 (RR24)		AT3G01142								AT4G28320	ENDO-BETA-MANNASE 5 (MAN5)
											AT5G16380					AT5G26660	MYB DOMAIN PROTEIN 86 (MYB86)		AT3G01175								AT4G28405
											AT5G16410					AT5G27807	MICRORNA164C (MIR164C)		AT3G01180	STARCH SYNTHASE 2 (SS2)							AT4G28640	INDOLE-3-ACETIC ACID INDUCIBLE 11 (IAA11)
											AT5G16420					AT5G28300			AT3G01210								AT4G28670
											AT5G16810					AT5G28635			AT3G01300								AT4G28703
											AT5G16890					AT5G30500	GALACTINOL SYNTHASE 10 (GolS10)		AT3G01380								AT4G29400
											AT5G16970	ALKENAL REDUCTASE (AER)				AT5G35110			AT3G01430								AT4G29700
											AT5G16980					AT5G35510			AT3G01450								AT4G29710
											AT5G17000					AT5G35660			AT3G01550	PHOSPHOENOLPYRUVATE (PEP)/PHOSPHATE TRANSLOCATOR 2 (PPT2)							AT4G29730	NUCLEOSOME/CHROMATIN ASSEMBLY FACTOR GROUP C5 (NFC5)
											AT5G17050	UDP-GLUCOSYL TRANSFERASE 78D2 (UGT78D2)				AT5G35830			AT3G01580								AT4G30120	HEAVY METAL ATPASE 3 (HMA3)
											AT5G17300	REVEILLE 1 (RVE1)				AT5G35870			AT3G01590								AT4G30250
											AT5G17380					AT5G36180	SERINE CARBOXYPEPTIDASE-LIKE 1 (scpl1)		AT3G01630								AT4G30300	ATP-BINDING CASSETTE E3 (ABCE3)
											AT5G17490	RGA-LIKE PROTEIN 3 (RGL3)				AT5G36270			AT3G01660								AT4G30340	DIACYLGLYCEROL KINASE 7 (DGK7)
											AT5G17760					AT5G36870	GLUCAN SYNTHASE-LIKE 9 (GSL09)		AT3G01690								AT4G30380
											AT5G18010	SMALL AUXIN UP RNA 19 (SAUR19)				AT5G37060	CATION/H+ EXCHANGER 24 (CHX24)		AT3G01710								AT4G30400
											AT5G18065					AT5G37300	(WSD1)		AT3G01720								AT4G30440	UDP-D-GLUCURONATE 4-EPIMERASE 1 (GAE1)
											AT5G18320					AT5G38010			AT3G01730								AT4G30520	SENESCENCE-ASSOCIATED RECEPTOR-LIKE KINASE (SARK)
											AT5G18340					AT5G38100			AT3G01750								AT4G30640
											AT5G18661					AT5G38120	(4CL8)		AT3G01780	(TPLATE)							AT4G31020
											AT5G18748					AT5G38160			AT3G01890								AT4G31070
											AT5G18750					AT5G38280	PR5-LIKE RECEPTOR KINASE (PR5K)		AT3G01930								AT4G31140
											AT5G19020	MITOCHONDRIAL EDITING FACTOR 18 (MEF18)				AT5G38393			AT3G01970	WRKY DNA-BINDING PROTEIN 45 (WRKY45)							AT4G31160	DDB1-CUL4 ASSOCIATED FACTOR 1 (DCAF1)
											AT5G19090					AT5G38410	RUBISCO SMALL SUBUNIT 3B (RBCS3B)		AT3G01980								AT4G31180
											AT5G19200	TSC10B (TSC10B)				AT5G38420	RUBISCO SMALL SUBUNIT 2B (RBCS2B)		AT3G01990	ACT DOMAIN REPEAT 6 (ACR6)							AT4G31460
											AT5G19220	ADP GLUCOSE PYROPHOSPHORYLASE LARGE SUBUNIT 1 (APL1)				AT5G38430	RUBISCO SMALL SUBUNIT 1B (RBCS1B)		AT3G02000	(ROXY1)							AT4G31550	WRKY DNA-BINDING PROTEIN 11 (WRKY11)
											AT5G19221					AT5G38435	S-PROTEIN HOMOLOGUE 8 (SPH8)		AT3G02030								AT4G31630
											AT5G19580					AT5G38450	CYTOCHROME P450, FAMILY 735, SUBFAMILY A, POLYPEPTIDE 1 (CYP735A1)		AT3G02050	K+ UPTAKE TRANSPORTER 3 (KUP3)							AT4G31640
											AT5G19600	SULFATE TRANSPORTER 3;5 (SULTR3;5)				AT5G38710			AT3G02100								AT4G31920	RESPONSE REGULATOR 10 (RR10)
											AT5G20045					AT5G38750			AT3G02170	LONGIFOLIA2 (LNG2)							AT4G32000
											AT5G20220					AT5G38790			AT3G02250								AT4G32050
											AT5G20380	PHOSPHATE TRANSPORTER 4;5 (PHT4;5)				AT5G38800	BASIC LEUCINE-ZIPPER 43 (bZIP43)		AT3G02380	CONSTANS-LIKE 2 (COL2)							AT4G32070	PHOX4 (Phox4)
											AT5G20440					AT5G38970	BRASSINOSTEROID-6-OXIDASE 1 (BR6OX1)		AT3G02410	ISOPRENYLCYSTEINE METHYLESTERASE-LIKE 2 (ICME-LIKE2)							AT4G32080
											AT5G20480	EF-TU RECEPTOR (EFR)				AT5G39000			AT3G02430								AT4G32200	(ASY2)
											AT5G20510	ALFIN-LIKE 5 (AL5)				AT5G39310	EXPANSIN A24 (EXPA24)		AT3G02480								AT4G32510
											AT5G20540	BREVIS RADIX-LIKE 4 (BRXL4)				AT5G39533			AT3G02530								AT4G32570	TIFY DOMAIN PROTEIN 8 (TIFY8)
											AT5G20590	TRICHOME BIREFRINGENCE-LIKE 5 (TBL5)				AT5G39650	DUO1-ACTIVATED UNKNOWN 2 (DAU2)		AT3G02580	STEROL 1 (STE1)							AT4G32730	(PC-MYB1)
											AT5G20600					AT5G39720	AVIRULENCE INDUCED GENE 2 LIKE PROTEIN (AIG2L)		AT3G02630								AT4G32940	GAMMA VACUOLAR PROCESSING ENZYME (GAMMA-VPE)
											AT5G20635	ARABIDOPSIS G PROTEIN GAMMA SUBUNIT 3 (AGG3)				AT5G40310			AT3G02690								AT4G32950
											AT5G20830	SUCROSE SYNTHASE 1 (SUS1)				AT5G40316			AT3G02710								AT4G33000	CALCINEURIN B-LIKE PROTEIN 10 (CBL10)
											AT5G20870					AT5G40590			AT3G02730	THIOREDOXIN F-TYPE 1 (TRXF1)							AT4G33070
											AT5G20880					AT5G40620			AT3G02740								AT4G33170
											AT5G21050					AT5G40780	LYSINE HISTIDINE TRANSPORTER 1 (LHT1)		AT3G02832								AT4G33180
											AT5G21060					AT5G40790			AT3G02850	STELAR K+ OUTWARD RECTIFIER (SKOR)							AT4G33300	ADR1-LIKE 1 (ADR1-L1)
											AT5G21100					AT5G40860			AT3G02875	IAA-LEUCINE RESISTANT 1 (ILR1)							AT4G33310
											AT5G22290	NAC DOMAIN CONTAINING PROTEIN 89 (NAC089)				AT5G40960			AT3G03080								AT4G33350	TRANSLOCON AT THE INNER ENVELOPE MEMBRANE OF CHLOROPLASTS 22-IV (Tic22-IV)
											AT5G22470					AT5G41315	GLABROUS 3 (GL3)		AT3G03110	EXPORTIN 1B (XPO1B)							AT4G33370
											AT5G22530					AT5G41590			AT3G03170								AT4G33400
											AT5G22630	AROGENATE DEHYDRATASE 5 (ADT5)				AT5G41761			AT3G03340	UNFERTILIZED EMBRYO SAC 6 (UNE6)							AT4G33540
											AT5G22880	HISTONE B2 (HTB2)				AT5G41900			AT3G03400								AT4G33630	EXECUTER1 (EX1)
											AT5G22940	FRA8 HOMOLOG (F8H)				AT5G42200			AT3G03520	NON-SPECIFIC PHOSPHOLIPASE C3 (NPC3)							AT4G33670
											AT5G23350					AT5G42203			AT3G03590								AT4G33760
											AT5G23395	MITOCHONDRIAL INTERMEMBRANE SPACE ASSEMBLY MACHINERY 40 (MIA40)				AT5G42210			AT3G03640	BETA GLUCOSIDASE 25 (BGLU25)							AT4G33770
											AT5G23430					AT5G42250			AT3G03650	EMBRYO SAC DEVELOPMENT ARREST 5 (EDA5)							AT4G33905
											AT5G23530	CARBOXYESTERASE 18 (CXE18)				AT5G42460			AT3G03700								AT4G33910
											AT5G23570	SUPPRESSOR OF GENE SILENCING 3 (SGS3)				AT5G42700			AT3G03702								AT4G33925	SUPPRESSOR OF SNI1 2 (SSN2)
											AT5G23700					AT5G43020			AT3G03770								AT4G33950	OPEN STOMATA 1 (OST1)
											AT5G23730	REPRESSOR OF UV-B PHOTOMORPHOGENESIS 2 (RUP2)				AT5G43040			AT3G03820	SMALL AUXIN UP RNA 29 (SAUR29)							AT4G34120	LOSS OF THE TIMING OF ET AND JA BIOSYNTHESIS 1 (LEJ1)
											AT5G23750					AT5G43180			AT3G03830	SMALL AUXIN UP RNA 28 (SAUR28)							AT4G34220
											AT5G23800	DOMAIN OF UNKNOWN FUNCTION 724 10 (DUF 10)				AT5G43420			AT3G03890								AT4G34260	(FUC95A)
											AT5G23850					AT5G43870			AT3G03910	GLUTAMATE DEHYDROGENASE 3 (GDH3)							AT4G34290
											AT5G23870					AT5G43890	YUCCA5 (YUC5)		AT3G03940								AT4G34300
											AT5G24030	SLAC1 HOMOLOGUE 3 (SLAH3)				AT5G43935	FLAVONOL SYNTHASE 6 (FLS6)		AT3G03950	EVOLUTIONARILY CONSERVED C-TERMINAL REGION 1 (ECT1)							AT4G34400
											AT5G24120	SIGMA FACTOR E (SIGE)				AT5G44260			AT3G04000								AT4G34410	REDOX RESPONSIVE TRANSCRIPTION FACTOR 1 (RRTF1)
											AT5G24165					AT5G44265			AT3G04040								AT4G34500
											AT5G24260					AT5G44418			AT3G04110	GLUTAMATE RECEPTOR 1.1 (GLR1.1)							AT4G34510	3-KETOACYL-COA SYNTHASE 17 (KCS17)
											AT5G24270	SALT OVERLY SENSITIVE 3 (SOS3)				AT5G44585			AT3G04120	GLYCERALDEHYDE-3-PHOSPHATE DEHYDROGENASE C SUBUNIT 1 (GAPC1)							AT4G34830	MATURATION OF RBCL 1 (MRL1)
											AT5G24280	GAMMA-IRRADIATION AND MITOMYCIN C INDUCED 1 (GMI1)				AT5G45105	ZINC TRANSPORTER 8 PRECURSOR (ZIP8)		AT3G04140								AT4G34850	LESS ADHESIVE POLLEN 5 (LAP5)
											AT5G24430					AT5G45180			AT3G04181								AT4G34880
											AT5G24460					AT5G45240			AT3G04300								AT4G34990	MYB DOMAIN PROTEIN 32 (MYB32)
											AT5G24570					AT5G45450			AT3G04690	ANXUR1 (ANX1)							AT4G35320
											AT5G24990					AT5G45580			AT3G04770	40S RIBOSOMAL PROTEIN SA B (RPSAb)							AT4G35360
											AT5G25130	CYTOCHROME P450, FAMILY 71, SUBFAMILY B, POLYPEPTIDE 12 (CYP71B12)				AT5G45630			AT3G04810	NIMA-RELATED KINASE 2 (NEK2)							AT4G35440	CHLORIDE CHANNEL E (CLC-E)
											AT5G25240					AT5G45640			AT3G04820								AT4G35480	RING-H2 FINGER A3B (RHA3B)
											AT5G25460	DUF642 L-GALL RESPONSIVE GENE 2 (DGR2)				AT5G45650			AT3G04850								AT4G35560	DUO1-ACTIVATED WD40 1 (DAW1)
											AT5G25470					AT5G45860	PYR1-LIKE 11 (PYL11)		AT3G04854								AT4G35580	NAC TRANSCRIPTION FACTOR-LIKE 9 (NTL9)
											AT5G25475					AT5G45950			AT3G05180								AT4G35620	CYCLIN B2;2 (CYCB2;2)
											AT5G25880	NADP-MALIC ENZYME 3 (NADP-ME3)				AT5G45990			AT3G05200	ARABIDOPSIS TOXICOS EN LEVADURA 6 (ATL6)							AT4G35680
											AT5G26230	MEMBRANE-ASSOCIATED KINASE REGULATOR 1 (MAKR1)				AT5G46270			AT3G05220								AT4G35770	SENESCENCE 1 (SEN1)
											AT5G26790					AT5G46690	BETA HLH PROTEIN 71 (bHLH071)		AT3G05260								AT4G35780	SERINE/THREONINE/TYROSINE KINASE 17 (STY17)
											AT5G26930	GATA TRANSCRIPTION FACTOR 23 (GATA23)				AT5G46730			AT3G05390								AT4G35840
											AT5G26960					AT5G47240	NUDIX HYDROLASE HOMOLOG 8 (NUDT8)		AT3G05470								AT4G35900	(FD)
											AT5G27020					AT5G47290			AT3G05610								AT4G35985
											AT5G27030	TOPLESS-RELATED 3 (TPR3)				AT5G47600			AT3G05660	RECEPTOR LIKE PROTEIN 33 (RLP33)							AT4G36100
											AT5G27043					AT5G48010	THALIANOL SYNTHASE 1 (THAS1)		AT3G05690	NUCLEAR FACTOR Y, SUBUNIT A2 (NF-YA2)							AT4G36240	GATA TRANSCRIPTION FACTOR 7 (GATA7)
											AT5G27050	AGAMOUS-LIKE 101 (AGL101)				AT5G48070	XYLOGLUCAN ENDOTRANSGLUCOSYLASE/HYDROLASE 20 (XTH20)		AT3G05720	IMPORTIN ALPHA ISOFORM 7 (IMPA-7)							AT4G36268
											AT5G27060	RECEPTOR LIKE PROTEIN 53 (RLP53)				AT5G48140			AT3G05820	INVERTASE H (INVH)							AT4G36360	BETA-GALACTOSIDASE 3 (BGAL3)
											AT5G27140					AT5G48200			AT3G05880	RARE-COLD-INDUCIBLE 2A (RCI2A)							AT4G36430
											AT5G27350	(SFP1)				AT5G48550			AT3G05890	RARE-COLD-INDUCIBLE 2B (RCI2B)							AT4G36500
											AT5G27360	(SFP2)				AT5G49120			AT3G05900								AT4G36520
											AT5G27400					AT5G49330	MYB DOMAIN PROTEIN 111 (MYB111)		AT3G05905								AT4G36640
											AT5G27410					AT5G49490	AGAMOUS-LIKE 83 (AGL83)		AT3G05910								AT4G36648
											AT5G27630	ACYL-COA BINDING PROTEIN 5 (ACBP5)				AT5G49690			AT3G05920								AT4G36670	POLYOL/MONOSACCHARIDE TRANSPORTER 6 (PMT6)
											AT5G27670	HISTONE H2A 7 (HTA7)				AT5G49810	METHIONINE S-METHYLTRANSFERASE (MMT)		AT3G05936								AT4G36680
											AT5G27680	RECQ HELICASE SIM (RECQSIM)				AT5G50090			AT3G06060	TSC10A (TSC10A)							AT4G36850
											AT5G27920					AT5G50120			AT3G06070								AT4G36970
											AT5G28020	CYSTEINE SYNTHASE D2 (CYSD2)				AT5G50130			AT3G06090								AT4G37100
											AT5G28262					AT5G50180			AT3G06100	NOD26-LIKE INTRINSIC PROTEIN 7;1 (NIP7;1)							AT4G37310	CYTOCHROME P450, FAMILY 81, SUBFAMILY H, POLYPEPTIDE 1 (CYP81H1)
											AT5G28540	(BIP1)				AT5G50300	AZA-GUANINE RESISTANT2 (AZG2)		AT3G06145								AT4G37540	LOB DOMAIN-CONTAINING PROTEIN 39 (LBD39)
											AT5G28770	(BZO2H3)				AT5G50880			AT3G06160								AT4G37550
											AT5G33280					AT5G50915			AT3G06180								AT4G37610	BTB AND TAZ DOMAIN PROTEIN 5 (bt5)
											AT5G33320	CAB UNDEREXPRESSED 1 (CUE1)				AT5G51030			AT3G06220								AT4G37670	N-ACETYL-L-GLUTAMATE SYNTHASE 2 (NAGS2)
											AT5G35310					AT5G51060	ROOT HAIR DEFECTIVE 2 (RHD2)		AT3G06350	MATERNAL EFFECT EMBRYO ARREST 32 (MEE32)							AT4G37840	HEXOKINASE-LIKE 3 (HKL3)
											AT5G35407	MICRORNA396B (MIR396B)				AT5G51500			AT3G06540	RAB ESCORT PROTEIN (REP)							AT4G38050
											AT5G35420					AT5G51520			AT3G06550	REDUCED WALL ACETYLATION 2 (RWA2)							AT4G38092
											AT5G35730					AT5G51790			AT3G06620								AT4G38140
											AT5G35790	GLUCOSE-6-PHOSPHATE DEHYDROGENASE 1 (G6PD1)				AT5G52400	CYTOCHROME P450, FAMILY 715, SUBFAMILY A, POLYPEPTIDE 1 (CYP715A1)		AT3G06630								AT4G38150
											AT5G36280					AT5G52450			AT3G06660								AT4G38250
											AT5G36910	THIONIN 2.2 (THI2.2)				AT5G52620			AT3G06810	IBA-RESPONSE 3 (IBR3)							AT4G38360	LAZARUS 1 (LAZ1)
											AT5G37350					AT5G52730			AT3G06850	(BCE2)							AT4G38390	ROOT HAIR SPECIFIC 17 (RHS17)
											AT5G37440					AT5G52900	MEMBRANE-ASSOCIATED KINASE REGULATOR 6 (MAKR6)		AT3G06870								AT4G38440	MINIYO (IYO)
											AT5G37490					AT5G53030			AT3G06880								AT4G38490
											AT5G37500	GATED OUTWARDLY-RECTIFYING K+ CHANNEL (GORK)				AT5G53100			AT3G06930	PROTEIN ARGININE METHYLTRANSFERASE 4B (PRMT4B)							AT4G38540
											AT5G37760					AT5G53210	SPEECHLESS (SPCH)		AT3G07030								AT4G38545
											AT5G38200					AT5G53260			AT3G07110								AT4G38590	BETA-GALACTOSIDASE 14 (BGAL14)
											AT5G38610					AT5G53270			AT3G07290								AT4G38680	GLYCINE RICH PROTEIN 2 (GRP2)
											AT5G38640					AT5G53750			AT3G07340								AT4G38730
											AT5G38740	AGAMOUS-LIKE 77 (AGL77)				AT5G53910			AT3G07360	PLANT U-BOX 9 (PUB9)							AT4G38810
											AT5G38990					AT5G54400			AT3G07400								AT4G39030	ENHANCED DISEASE SUSCEPTIBILITY 5 (EDS5)
											AT5G39410					AT5G54490	PINOID-BINDING PROTEIN 1 (PBP1)		AT3G07425								AT4G39050
											AT5G39581					AT5G54500	FLAVODOXIN-LIKE QUINONE REDUCTASE 1 (FQR1)		AT3G07450								AT4G39070
											AT5G40270					AT5G54585			AT3G07460								AT4G39260	COLD, CIRCADIAN RHYTHM, AND RNA BINDING 1 (CCR1)
											AT5G40610	GLYCEROL-3-PHOSPHATE DEHYDROGENASE PLASTIDIC (GPDHP)				AT5G54610	ANKYRIN (ANK)		AT3G07510								AT4G39460	S-ADENOSYLMETHIONINE CARRIER 1 (SAMC1)
											AT5G40760	GLUCOSE-6-PHOSPHATE DEHYDROGENASE 6 (G6PD6)				AT5G54620			AT3G07540								AT4G39580
											AT5G40970					AT5G54770	(THI1)		AT3G07580								AT4G39838
											AT5G41130					AT5G55050			AT3G07630	AROGENATE DEHYDRATASE 2 (ADT2)							AT4G39840
											AT5G41760					AT5G55770			AT3G07870								AT4G39955
											AT5G41780					AT5G56300	GIBBERELLIC ACID METHYLTRANSFERASE 2 (GAMT2)		AT3G07960	PHOSPHATIDYLINOSITOL-4-PHOSPHATE 5-KINASE 6 (PIP5K6)							AT4G39970
											AT5G42040	REGULATORY PARTICLE NON-ATPASE 12B (RPN12b)				AT5G56490	L -GULONO-1,4-LACTONE ( L -GULL) OXIDASE 4 (GULLO4)		AT3G07990	SERINE CARBOXYPEPTIDASE-LIKE 27 (SCPL27)							AT4G39980	3-DEOXY-D-ARABINO-HEPTULOSONATE 7-PHOSPHATE SYNTHASE 1 (DHS1)
											AT5G42080	DYNAMIN-LIKE PROTEIN (DL1)				AT5G56620	NAC DOMAIN CONTAINING PROTEIN 99 (NAC099)		AT3G08620								AT4G40020
											AT5G42090					AT5G56840			AT3G08630								AT4G40065
											AT5G42120					AT5G56860	GATA, NITRATE-INDUCIBLE, CARBON METABOLISM-INVOLVED (GNC)		AT3G08640								AT5G01060
											AT5G42760					AT5G56960			AT3G08740								AT5G01250
											AT5G43440					AT5G56990			AT3G08750								AT5G01420
											AT5G43860	CHLOROPHYLLASE 2 (CLH2)				AT5G57220	CYTOCHROME P450, FAMILY 81, SUBFAMILY F, POLYPEPTIDE 2 (CYP81F2)		AT3G08860	PYRIMIDINE 4 (PYD4)							AT5G01550	LECTIN RECEPTOR KINASE A4.1 (LECRKA4.2)
											AT5G43900	MYOSIN 2 (MYA2)				AT5G57240	OSBP(OXYSTEROL BINDING PROTEIN)-RELATED PROTEIN 4C (ORP4C)		AT3G08920								AT5G01590
											AT5G44190	GOLDEN2-LIKE 2 (GLK2)				AT5G57380	VERNALIZATION INSENSITIVE 3 (VIN3)		AT3G08950	HOMOLOGUE OF THE COPPER CHAPERONE SCO1 (HCC1)							AT5G01830	SMALL AUXIN UP RNA 21 (SAUR21)
											AT5G44210	ERF DOMAIN PROTEIN 9 (ERF9)				AT5G57420	INDOLE-3-ACETIC ACID INDUCIBLE 33 (IAA33)		AT3G09000								AT5G01890
											AT5G44230					AT5G57510			AT3G09010								AT5G02010	RHO GUANYL-NUCLEOTIDE EXCHANGE FACTOR 7 (ROPGEF7)
											AT5G44530					AT5G58390			AT3G09040								AT5G02380	METALLOTHIONEIN 2B (MT2B)
											AT5G44690					AT5G58400			AT3G09050								AT5G02860
											AT5G45100	BOI-RELATED GENE 1 (BRG1)				AT5G58460	CATION/H+ EXCHANGER 25 (CHX25)		AT3G09070	OCTOPUS (OPS)							AT5G03080	LIPID PHOSPHATE PHOSPHATASE GAMMA (LPPGAMMA)
											AT5G45275					AT5G58910	LACCASE 16 (LAC16)		AT3G09200								AT5G03435
											AT5G46230					AT5G59090	SUBTILASE 4.12 (SBT4.12)		AT3G09340								AT5G03630	(ATMDAR2)
											AT5G46290	3-KETOACYL-ACYL CARRIER PROTEIN SYNTHASE I (KASI)				AT5G59310	LIPID TRANSFER PROTEIN 4 (LTP4)		AT3G09405								AT5G03640
											AT5G46440					AT5G59340	WUSCHEL RELATED HOMEOBOX 2 (WOX2)		AT3G09480								AT5G03700
											AT5G46490					AT5G59360			AT3G09490								AT5G03750
											AT5G46700	TORNADO 2 (TRN2)				AT5G59990			AT3G09530	EXOCYST SUBUNIT EXO70 FAMILY PROTEIN H3 (EXO70H3)							AT5G04010
											AT5G46720					AT5G60010			AT3G09540								AT5G04150	(BHLH101)
											AT5G46910					AT5G60070			AT3G09580								AT5G04400	NAC DOMAIN CONTAINING PROTEIN 77 (NAC077)
											AT5G47020					AT5G60490	FASCICLIN-LIKE ARABINOGALACTAN-PROTEIN 12 (FLA12)		AT3G09595								AT5G04740	ACT DOMAIN REPEATS 12 (ACR12)
											AT5G47050					AT5G60615			AT3G09630								AT5G04810
											AT5G47230	ETHYLENE RESPONSIVE ELEMENT BINDING FACTOR 5 (ERF5)				AT5G60660	PLASMA MEMBRANE INTRINSIC PROTEIN 2;4 (PIP2;4)		AT3G09650	HIGH CHLOROPHYLL FLUORESCENCE 152 (HCF152)							AT5G04840
											AT5G47550					AT5G60720			AT3G09690								AT5G04885
											AT5G47810	PHOSPHOFRUCTOKINASE 2 (PFK2)				AT5G60770	NITRATE TRANSPORTER 2.4 (NRT2.4)		AT3G09750								AT5G04980
											AT5G48180	NITRILE SPECIFIER PROTEIN 5 (NSP5)				AT5G60850	OBF BINDING PROTEIN 4 (OBP4)		AT3G09820	ADENOSINE KINASE 1 (ADK1)							AT5G05130
											AT5G48230	ACETOACETYL-COA THIOLASE 2 (ACAT2)				AT5G60900	RECEPTOR-LIKE PROTEIN KINASE 1 (RLK1)		AT3G10040								AT5G05240
											AT5G48880	3-KETO-ACYL-COENZYME A THIOLASE 5 (KAT5)				AT5G61160	ANTHOCYANIN 5-AROMATIC ACYLTRANSFERASE 1 (AACT1)		AT3G10130								AT5G05280
											AT5G48910	LOW PSII ACCUMULATION 66 (LPA66)				AT5G61605			AT3G10270	DNA GYRASE B1 (GYRB1)							AT5G05282	CONSERVED PEPTIDE UPSTREAM OPEN READING FRAME 64 (CPuORF64)
											AT5G49110					AT5G61620			AT3G10370	SUGAR-DEPENDENT 6 (SDP6)							AT5G05320
											AT5G49280					AT5G61710			AT3G10400	U11/U12-31K (U11/U12-31K)							AT5G05330
											AT5G49300	GATA TRANSCRIPTION FACTOR 16 (GATA16)				AT5G61850	LEAFY (LFY)		AT3G10420	SEEDLING PLASTID DEVELOPMENT 1 (SPD1)							AT5G05510
											AT5G49460	ATP CITRATE LYASE SUBUNIT B 2 (ACLB-2)				AT5G62210			AT3G10480	NAC DOMAIN CONTAINING PROTEIN 50 (NAC050)							AT5G05630	RESISTANT TO METHYL VIOLOGEN 1 (RMV1)
											AT5G49480	CA2+-BINDING PROTEIN 1 (CP1)				AT5G62340			AT3G10500	NAC DOMAIN CONTAINING PROTEIN 53 (NAC053)							AT5G05740	ETHYLENE-DEPENDENT GRAVITROPISM-DEFICIENT AND YELLOW-GREEN-LIKE 2 (EGY2)
											AT5G49500					AT5G62750			AT3G10525	LOSS OF GIANT CELLS FROM ORGANS (LGO)							AT5G05830
											AT5G49560					AT5G62860			AT3G10530								AT5G05980	DHFS-FPGS HOMOLOG B (DFB)
											AT5G49570	PEPTIDE-N-GLYCANASE 1 (PNG1)				AT5G63085			AT3G10560	UNFERTILIZED EMBRYO SAC 9 (UNE9)							AT5G06240	EMBRYO DEFECTIVE 2735 (emb2735)
											AT5G49680					AT5G63090	LATERAL ORGAN BOUNDARIES (LOB)		AT3G10960	AZA-GUANINE RESISTANT1 (AZG1)							AT5G06270
											AT5G50170					AT5G63180			AT3G10970								AT5G06280
											AT5G50240	PROTEIN-L-ISOASPARTATE METHYLTRANSFERASE 2 (PIMT2)				AT5G63225			AT3G11090	LOB DOMAIN-CONTAINING PROTEIN 21 (LBD21)							AT5G06350
											AT5G50330					AT5G63350			AT3G11280								AT5G06360
											AT5G50340					AT5G63715	MICRORNA166G (MIR166G)		AT3G11340	UDP-DEPENDENT GLYCOSYLTRANSFERASE 76B1 (UGT76B1)							AT5G06510	NUCLEAR FACTOR Y, SUBUNIT A10 (NF-YA10)
											AT5G51270					AT5G64110			AT3G11380								AT5G06550
											AT5G51460	(ATTPPA)				AT5G64120			AT3G11420								AT5G06620	SET DOMAIN PROTEIN 38 (SDG38)
											AT5G51540					AT5G64800	CLAVATA3/ESR-RELATED 21 (CLE21)		AT3G11460								AT5G07070	CBL-INTERACTING PROTEIN KINASE 2 (CIPK2)
											AT5G51560					AT5G64870			AT3G11490								AT5G07250	RHOMBOID-LIKE PROTEIN 3 (RBL3)
											AT5G51670					AT5G64905	ELICITOR PEPTIDE 3 PRECURSOR (PROPEP3)		AT3G11510								AT5G07590
											AT5G51820	PHOSPHOGLUCOMUTASE (PGM)				AT5G65070	MADS AFFECTING FLOWERING 4 (MAF4)		AT3G11570	TRICHOME BIREFRINGENCE-LIKE 8 (TBL8)							AT5G07680	NAC DOMAIN CONTAINING PROTEIN 80 (NAC080)
											AT5G52030					AT5G65080	MADS AFFECTING FLOWERING 5 (MAF5)		AT3G11620								AT5G08000	GLUCAN ENDO-1,3-BETA-GLUCOSIDASE-LIKE PROTEIN 3 (E13L3)
											AT5G52190					AT5G65100			AT3G11640								AT5G08100	ASPARAGINASE A1 (ASPGA1)
											AT5G52230	METHYL-CPG-BINDING DOMAIN PROTEIN 13 (MBD13)				AT5G65140	TREHALOSE-6-PHOSPHATE PHOSPHATASE J (TPPJ)		AT3G11690								AT5G08391
											AT5G52250	REPRESSOR OF UV-B PHOTOMORPHOGENESIS 1 (RUP1)				AT5G65280	GCR2-LIKE 1 (GCL1)		AT3G11773								AT5G08540
											AT5G52410					AT5G65320			AT3G11840	PLANT U-BOX 24 (PUB24)							AT5G08580
											AT5G52420					AT5G65690	PHOSPHOENOLPYRUVATE CARBOXYKINASE 2 (PCK2)		AT3G12110	ACTIN-11 (ACT11)							AT5G08680
											AT5G52510	SCARECROW-LIKE 8 (SCL8)				AT5G66220			AT3G12145	FLOR1 (FLR1)							AT5G08790	(ATAF2)
											AT5G52640	HEAT SHOCK PROTEIN 90.1 (HSP90.1)				AT5G66230			AT3G12200	NIMA-RELATED KINASE 7 (Nek7)							AT5G09220	AMINO ACID PERMEASE 2 (AAP2)
											AT5G52920	PLASTIDIC PYRUVATE KINASE BETA SUBUNIT 1 (PKP-BETA1)				AT5G66260			AT3G12400	(ELC)							AT5G09460
											AT5G53120	SPERMIDINE SYNTHASE 3 (SPDS3)				AT5G66400	RESPONSIVE TO ABA 18 (RAB18)		AT3G12510								AT5G09461	CONSERVED PEPTIDE UPSTREAM OPEN READING FRAME 43 (CPuORF43)
											AT5G53880					AT5G66690	(UGT72E2)		AT3G12520	SULFATE TRANSPORTER 4;2 (SULTR4;2)							AT5G09462	CONSERVED PEPTIDE UPSTREAM OPEN READING FRAME 42 (CPuORF42)
											AT5G54130					AT5G66700	HOMEOBOX 53 (HB53)		AT3G12540								AT5G09463	CONSERVED PEPTIDE UPSTREAM OPEN READING FRAME 41 (CPuORF41)
											AT5G54160	O-METHYLTRANSFERASE 1 (OMT1)				AT5G66970			AT3G12590								AT5G09610	PUMILIO 21 (PUM21)
											AT5G54310	ARF-GAP DOMAIN 5 (AGD5)				AT5G67010			AT3G12600	NUDIX HYDROLASE HOMOLOG 16 (NUDT16)							AT5G09790	ARABIDOPSIS TRITHORAX-RELATED PROTEIN 5 (ATXR5)
											AT5G54670	KINESIN 3 (ATK3)				AT5G67180	TARGET OF EARLY ACTIVATION TAGGED (EAT) 3 (TOE3)		AT3G12670	EMBRYO DEFECTIVE 2742 (emb2742)							AT5G09820
											AT5G54990					AT5G67430			AT3G12690	AGC KINASE 1.5 (AGC1.5)							AT5G09940
											AT5G55120	VITAMIN C DEFECTIVE 5 (VTC5)							AT3G12740	ALA-INTERACTING SUBUNIT 1 (ALIS1)							AT5G09990	ELICITOR PEPTIDE 5 PRECURSOR (PROPEP5)
											AT5G55380								AT3G12750	ZINC TRANSPORTER 1 PRECURSOR (ZIP1)							AT5G10130
											AT5G55480	SHV3-LIKE 1 (SVL1)							AT3G12780	PHOSPHOGLYCERATE KINASE 1 (PGK1)							AT5G10190
											AT5G55570								AT3G12840								AT5G10390
											AT5G55620								AT3G12915								AT5G10410
											AT5G56020								AT3G12920	BOI-RELATED GENE 3 (BRG3)							AT5G10500	NETWORKED 2C (NET2C)
											AT5G56090	CYTOCHROME C OXIDASE 15 (COX15)							AT3G12965								AT5G10520	ROP BINDING PROTEIN KINASES 1 (RBK1)
											AT5G56290	PEROXIN 5 (PEX5)							AT3G12977								AT5G10650
											AT5G56980								AT3G13000								AT5G10820
											AT5G57110	AUTOINHIBITED CA2+ -ATPASE, ISOFORM 8 (ACA8)							AT3G13080	ATP-BINDING CASSETTE C3 (ABCC3)							AT5G11040	(TRS120)
											AT5G57123								AT3G13090	ATP-BINDING CASSETTE C6 (ABCC6)							AT5G11080
											AT5G57150								AT3G13110	SERINE ACETYLTRANSFERASE 2;2 (SERAT2;2)							AT5G11110	SUCROSE PHOSPHATE SYNTHASE 2F (SPS2F)
											AT5G57550	XYLOGLUCAN ENDOTRANSGLUCOSYLASE/HYDROLASE 25 (XTH25)							AT3G13190								AT5G11412
											AT5G57560	TOUCH 4 (TCH4)							AT3G13222	GBF-INTERACTING PROTEIN 1 (GIP1)							AT5G11460
											AT5G57630	CBL-INTERACTING PROTEIN KINASE 21 (CIPK21)							AT3G13227								AT5G11670	NADP-MALIC ENZYME 2 (NADP-ME2)
											AT5G57735	(TASIR-ARF)							AT3G13290	VARICOSE-RELATED (VCR)							AT5G11750
											AT5G57747								AT3G13310								AT5G11800	K+ EFFLUX ANTIPORTER 6 (KEA6)
											AT5G57790								AT3G13330	PROTEASOME ACTIVATING PROTEIN 200 (PA200)							AT5G12010
											AT5G57850	4-AMINO-4-DEOXYCHORISMATE LYASE (ADCL)							AT3G13403								AT5G12030	HEAT SHOCK PROTEIN 17.6A (HSP17.6A)
											AT5G58060	(YKT61)							AT3G13404								AT5G12260
											AT5G58070	TEMPERATURE-INDUCED LIPOCALIN (TIL)							AT3G13560								AT5G12860	DICARBOXYLATE TRANSPORTER 1 (DiT1)
											AT5G58140	PHOTOTROPIN 2 (PHOT2)							AT3G13590								AT5G12890
											AT5G58200								AT3G13640	ATP-BINDING CASSETTE E1 (ABCE1)							AT5G12900
											AT5G58260	NADH DEHYDROGENASE-LIKE COMPLEX N (NdhN)							AT3G13720	(PRA8)							AT5G12920
											AT5G58520								AT3G13850	LOB DOMAIN-CONTAINING PROTEIN 22 (LBD22)							AT5G13000	GLUCAN SYNTHASE-LIKE 12 (GSL12)
											AT5G58560	FARNESOL KINASE (FOLK)							AT3G13880								AT5G13050	5-FORMYLTETRAHYDROFOLATE CYCLOLIGASE (5-FCL)
											AT5G58570								AT3G14170								AT5G13090
											AT5G58640								AT3G14330								AT5G13120	PHOTOSYNTHETIC NDH SUBCOMPLEX L 5 (Pnsl5)
											AT5G58650	PLANT PEPTIDE CONTAINING SULFATED TYROSINE 1 (PSY1)							AT3G14380								AT5G13210
											AT5G58730	MYO-INOSITOL KINASE (MIK)							AT3G14415								AT5G13290	CORYNE (CRN)
											AT5G58930								AT3G14440	NINE-CIS-EPOXYCAROTENOID DIOXYGENASE 3 (NCED3)							AT5G13350
											AT5G59030	COPPER TRANSPORTER 1 (COPT1)							AT3G14595								AT5G13520
											AT5G59070								AT3G14620	CYTOCHROME P450, FAMILY 72, SUBFAMILY A, POLYPEPTIDE 8 (CYP72A8)							AT5G13620
											AT5G59080								AT3G14660	CYTOCHROME P450, FAMILY 72, SUBFAMILY A, POLYPEPTIDE 13 (CYP72A13)							AT5G13630	GENOMES UNCOUPLED 5 (GUN5)
											AT5G59570	BROTHER OF LUX ARRHYTHMO (BOA)							AT3G14710								AT5G13655
											AT5G59750								AT3G14770	(SWEET2)							AT5G13840	FIZZY-RELATED 3 (FZR3)
											AT5G59770								AT3G14810	MECHANOSENSITIVE CHANNEL OF SMALL CONDUCTANCE-LIKE 5 (MSL5)							AT5G13960	SU(VAR)3-9 HOMOLOG 4 (SUVH4)
											AT5G59920	UV-B LIGHT INSENSITIVE 3 (ULI3)							AT3G14840								AT5G14000	NAC DOMAIN CONTAINING PROTEIN 84 (NAC084)
											AT5G60220	TETRASPANIN4 (TET4)							AT3G14970								AT5G14150
											AT5G60800								AT3G15020	MITOCHONDRIAL MALATE DEHYDROGENASE 2 (mMDH2)							AT5G14200	ISOPROPYLMALATE DEHYDROGENASE 1 (IMD1)
											AT5G61010	EXOCYST SUBUNIT EXO70 FAMILY PROTEIN E2 (EXO70E2)							AT3G15030	TCP FAMILY TRANSCRIPTION FACTOR 4 (TCP4)							AT5G14410
											AT5G61190								AT3G15040								AT5G14450
											AT5G61360								AT3G15095	HIGH CHLOROPHYLL FLUORESCENCE 243 (HCF243)							AT5G14470
											AT5G61450								AT3G15115								AT5G14580
											AT5G61480	PHLOEM INTERCALATED WITH XYLEM (PXY)							AT3G15140								AT5G14870	CYCLIC NUCLEOTIDE-GATED CHANNEL 18 (CNGC18)
											AT5G61570								AT3G15350								AT5G14900
											AT5G61790	CALNEXIN 1 (CNX1)							AT3G15356								AT5G15280
											AT5G61820								AT3G15357								AT5G15430
											AT5G61880								AT3G15359								AT5G15802
											AT5G62020	HEAT SHOCK TRANSCRIPTION FACTOR B2A (HSFB2A)							AT3G15390	SILENCING DEFECTIVE 5 (SDE5)							AT5G15870
											AT5G62070	IQ-DOMAIN 23 (IQD23)							AT3G15620	UV REPAIR DEFECTIVE 3 (UVR3)							AT5G15880
											AT5G62890								AT3G15720								AT5G15940
											AT5G62960								AT3G15810								AT5G16030
											AT5G62970								AT3G15850	FATTY ACID DESATURASE 5 (FAD5)							AT5G16630	(RAD4)
											AT5G63650	SNF1-RELATED PROTEIN KINASE 2.5 (SNRK2.5)							AT3G15900								AT5G17230	PHYTOENE SYNTHASE (PSY)
											AT5G63990								AT3G15940								AT5G17310	UDP-GLUCOSE PYROPHOSPHORYLASE 2 (UGP2)
											AT5G64000	(SAL2)							AT3G15950	(NAI2)							AT5G17570
											AT5G64240	METACASPASE 3 (MC3)							AT3G16117								AT5G17630
											AT5G64410	OLIGOPEPTIDE TRANSPORTER 4 (OPT4)							AT3G16120								AT5G17710	EMBRYO DEFECTIVE 1241 (EMB1241)
											AT5G64430								AT3G16230								AT5G18040
											AT5G64550								AT3G16250	PHOTOSYNTHETIC NDH SUBCOMPLEX B 3 (PnsB3)							AT5G18060	SMALL AUXIN UP RNA 23 (SAUR23)
											AT5G64552	CONSERVED PEPTIDE UPSTREAM OPEN READING FRAME 22 (CPuORF22)							AT3G16340	ATP-BINDING CASSETTE G29 (ABCG29)							AT5G18090
											AT5G64620	CELL WALL / VACUOLAR INHIBITOR OF FRUCTOSIDASE 2 (C/VIF2)							AT3G16350								AT5G18130
											AT5G64710								AT3G16380	POLY(A) BINDING PROTEIN 6 (PAB6)							AT5G18510
											AT5G64780								AT3G16415								AT5G18590
											AT5G65130								AT3G16470	JASMONATE RESPONSIVE 1 (JR1)							AT5G18780
											AT5G65165	SUCCINATE DEHYDROGENASE 2-3 (SDH2-3)							AT3G16490	IQ-DOMAIN 26 (IQD26)							AT5G18850
											AT5G65300								AT3G16500	PHYTOCHROME-ASSOCIATED PROTEIN 1 (PAP1)							AT5G19160	TRICHOME BIREFRINGENCE-LIKE 11 (TBL11)
											AT5G65480								AT3G16530								AT5G19190
											AT5G65510	AINTEGUMENTA-LIKE 7 (AIL7)							AT3G16555								AT5G19230
											AT5G65530								AT3G16620	TRANSLOCON OUTER COMPLEX PROTEIN 120 (TOC120)							AT5G19260	FANTASTIC FOUR 3 (FAF3)
											AT5G65575								AT3G16850								AT5G19440
											AT5G65580								AT3G16851								AT5G19610	GNOM-LIKE 2 (GNL2)
											AT5G65683	WAV3 HOMOLOG 2 (WAVH2)							AT3G16857	RESPONSE REGULATOR 1 (RR1)							AT5G19630
											AT5G65925								AT3G16860	COBRA-LIKE PROTEIN 8 PRECURSOR (COBL8)							AT5G19740
											AT5G66280	GDP-D-MANNOSE 4,6-DEHYDRATASE 1 (GMD1)							AT3G16950	LIPOAMIDE DEHYDROGENASE 1 (LPD1)							AT5G19760
											AT5G66310								AT3G17130								AT5G20250	DARK INDUCIBLE 10 (DIN10)
											AT5G66420								AT3G17280								AT5G20280	SUCROSE PHOSPHATE SYNTHASE 1F (SPS1F)
											AT5G66440								AT3G17350								AT5G20400
											AT5G66520								AT3G17390	METHIONINE OVER-ACCUMULATOR 3 (MTO3)							AT5G20420	CHROMATIN REMODELING 42 (CHR42)
											AT5G66558								AT3G17420	GLYOXYSOMAL PROTEIN KINASE 1 (GPK1)							AT5G20550
											AT5G66560								AT3G17460								AT5G20850	RAS ASSOCIATED WITH DIABETES PROTEIN 51 (RAD51)
											AT5G66580								AT3G17580								AT5G21030
											AT5G66630	DA1-RELATED PROTEIN 5 (DAR5)							AT3G17600	INDOLE-3-ACETIC ACID INDUCIBLE 31 (IAA31)							AT5G21930	P-TYPE ATPASE OF ARABIDOPSIS 2 (PAA2)
											AT5G66780								AT3G17640								AT5G21970
											AT5G66920	SKU5 SIMILAR 17 (sks17)							AT3G17690	CYCLIC NUCLEOTIDE GATED CHANNEL 19 (CNGC19)							AT5G22545
											AT5G67020								AT3G17760	GLUTAMATE DECARBOXYLASE 5 (GAD5)							AT5G22830	MAGNESIUM (MG) TRANSPORTER 10 (MGT10)
											AT5G67080	MITOGEN-ACTIVATED PROTEIN KINASE KINASE KINASE 19 (MAPKKK19)							AT3G17840	RECEPTOR-LIKE KINASE 902 (RLK902)							AT5G22920
											AT5G67280	RECEPTOR-LIKE KINASE (RLK)							AT3G17970	TRANSLOCON AT THE OUTER MEMBRANE OF CHLOROPLASTS 64-III (TOC64-III)							AT5G22930
											AT5G67300	MYB DOMAIN PROTEIN R1 (MYBR1)							AT3G18020								AT5G23240
											AT5G67310	CYTOCHROME P450, FAMILY 81, SUBFAMILY G, POLYPEPTIDE 1 (CYP81G1)							AT3G18040	MAP KINASE 9 (MPK9)							AT5G23480
											AT5G67350								AT3G18080	B-S GLUCOSIDASE 44 (BGLU44)							AT5G23920
											AT5G67360	(ARA12)							AT3G18120								AT5G23955
											AT5G67460								AT3G18145								AT5G24000
											AT5G67480	BTB AND TAZ DOMAIN PROTEIN 4 (BT4)							AT3G18180								AT5G24390
											AT5G67488								AT3G18440	ALUMINUM-ACTIVATED MALATE TRANSPORTER 9 (ALMT9)							AT5G24450
											AT5G67490								AT3G18490	ASPARTIC PROTEASE IN GUARD CELL 1 (ASPG1)							AT5G24640
											AT5G67510								AT3G18570								AT5G24850	CRYPTOCHROME 3 (CRY3)
																			AT3G18600								AT5G25350	EIN3-BINDING F BOX PROTEIN 2 (EBF2)
																			AT3G18777								AT5G25450
																			AT3G18810	PROLINE-RICH EXTENSIN-LIKE RECEPTOR KINASE 6 (PERK6)							AT5G25451
																			AT3G18840								AT5G25590
																			AT3G18870								AT5G25770
																			AT3G18930								AT5G25890	INDOLE-3-ACETIC ACID INDUCIBLE 28 (IAA28)
																			AT3G18950								AT5G25910	RECEPTOR LIKE PROTEIN 52 (RLP52)
																			AT3G18960								AT5G25930
																			AT3G19010								AT5G26160
																			AT3G19040	HISTONE ACETYLTRANSFERASE OF THE TAFII250 FAMILY 2 (HAF2)							AT5G26731
																			AT3G19180	PARALOG OF ARC6 (PARC6)							AT5G26860	LON PROTEASE 1 (LON1)
																			AT3G19230								AT5G26880	AGAMOUS-LIKE 26 (AGL26)
																			AT3G19260	LAG1 HOMOLOGUE 2 (LOH2)							AT5G27390
																			AT3G19290	ABRE BINDING FACTOR 4 (ABF4)							AT5G28280
																			AT3G19380	PLANT U-BOX 25 (PUB25)							AT5G28630
																			AT3G19450	(ATCAD4)							AT5G33290	XYLOGALACTURONAN DEFICIENT 1 (XGD1)
																			AT3G19480								AT5G34940	GLUCURONIDASE 3 (GUS3)
																			AT3G19490	SODIUM:HYDROGEN ANTIPORTER 1 (NHD1)							AT5G35090
																			AT3G19508								AT5G35100
																			AT3G19540								AT5G35360	ACETYL CO-ENZYME A CARBOXYLASE BIOTIN CARBOXYLASE SUBUNIT (CAC2)
																			AT3G19550								AT5G35370
																			AT3G19570	SNOWY COTYLEDON 3 (SCO3)							AT5G35400
																			AT3G19580	ZINC-FINGER PROTEIN 2 (ZF2)							AT5G35530
																			AT3G19660								AT5G35735
																			AT3G19780								AT5G36120	COFACTOR ASSEMBLY, COMPLEX C (B6F) (CCB3)
																			AT3G19820	DWARF 1 (DWF1)							AT5G37020	AUXIN RESPONSE FACTOR 8 (ARF8)
																			AT3G19840	PRE-MRNA-PROCESSING PROTEIN 40C (PRP40C)							AT5G37250
																			AT3G19910								AT5G37750
																			AT3G19930	SUGAR TRANSPORTER 4 (STP4)							AT5G38500
																			AT3G19990								AT5G38520
																			AT3G20015								AT5G38620
																			AT3G20020	PROTEIN ARGININE METHYLTRANSFERASE 6 (PRMT6)							AT5G39050	PHENOLIC GLUCOSIDE MALONYLTRANSFERASE 1 (PMAT1)
																			AT3G20040	(ATHXK4)							AT5G39080
																			AT3G20075	CYTOCHROME P450, FAMILY 705, SUBFAMILY A, POLYPEPTIDE 14 PSEUDOGENE (CYP705A14P)							AT5G39090
																			AT3G20090	CYTOCHROME P450, FAMILY 705, SUBFAMILY A, POLYPEPTIDE 18 (CYP705A18)							AT5G39520
																			AT3G20260								AT5G39530
																			AT3G20300								AT5G39550	VARIANT IN METHYLATION 3 (VIM3)
																			AT3G20340								AT5G39760	HOMEOBOX PROTEIN 23 (HB23)
																			AT3G20370								AT5G39785
																			AT3G20380								AT5G39810	AGAMOUS-LIKE 98 (AGL98)
																			AT3G20410	CALMODULIN-DOMAIN PROTEIN KINASE 9 (CPK9)							AT5G39820	NAC DOMAIN CONTAINING PROTEIN 94 (NAC094)
																			AT3G20510								AT5G39980
																			AT3G20820								AT5G40030
																			AT3G20830								AT5G40060
																			AT3G20860	NIMA-RELATED KINASE 5 (NEK5)							AT5G40212
																			AT3G21080								AT5G40450
																			AT3G21140								AT5G41000	YELLOW STRIPE LIKE 4 (YSL4)
																			AT3G21220	MAP KINASE KINASE 5 (MKK5)							AT5G41050
																			AT3G21300								AT5G41090	NAC DOMAIN CONTAINING PROTEIN 95 (NAC095)
																			AT3G21390								AT5G41140
																			AT3G21530								AT5G41770
																			AT3G21620								AT5G41970
																			AT3G21770								AT5G42030	ABL INTERACTOR-LIKE PROTEIN 4 (ABIL4)
																			AT3G21810								AT5G42050
																			AT3G22200	POLLEN-PISTIL INCOMPATIBILITY 2 (POP2)							AT5G42110
																			AT3G22270								AT5G42146
																			AT3G22370	ALTERNATIVE OXIDASE 1A (AOX1A)							AT5G42310
																			AT3G22425	IMIDAZOLEGLYCEROL-PHOSPHATE DEHYDRATASE (IGPD)							AT5G42390	STROMAL PROCESSING PEPTIDASE (SPP)
																			AT3G22540								AT5G42410
																			AT3G22690								AT5G42840
																			AT3G23000	CBL-INTERACTING PROTEIN KINASE 7 (CIPK7)							AT5G42860
																			AT3G23410	FATTY ALCOHOL OXIDASE 3 (FAO3)							AT5G42920	(THO5)
																			AT3G23460								AT5G43060	ESPONSIVE TO DEHYDRATION 21B (RD21B)
																			AT3G23470								AT5G43100
																			AT3G23560	ABERRANT LATERAL ROOT FORMATION 5 (ALF5)							AT5G43140
																			AT3G23570								AT5G43150
																			AT3G23605								AT5G43170	ZINC-FINGER PROTEIN 3 (ZF3)
																			AT3G23730	XYLOGLUCAN ENDOTRANSGLUCOSYLASE/HYDROLASE 16 (XTH16)							AT5G43230
																			AT3G23810	S-ADENOSYL-L-HOMOCYSTEINE (SAH) HYDROLASE 2 (SAHH2)							AT5G43470	RECOGNITION OF PERONOSPORA PARASITICA 8 (RPP8)
																			AT3G23820	UDP-D-GLUCURONATE 4-EPIMERASE 6 (GAE6)							AT5G43720
																			AT3G23940								AT5G44050
																			AT3G24040								AT5G44250
																			AT3G24093								AT5G44340	TUBULIN BETA CHAIN 4 (TUB4)
																			AT3G24430	HIGH-CHLOROPHYLL-FLUORESCENCE 101 (HCF101)							AT5G44360
																			AT3G24460								AT5G44460	CALMODULIN LIKE 43 (CML43)
																			AT3G24495	MUTS HOMOLOG 7 (MSH7)							AT5G44490
																			AT3G24550	PROLINE-RICH EXTENSIN-LIKE RECEPTOR KINASE 1 (PERK1)							AT5G44500
																			AT3G24600								AT5G44574
																			AT3G24660	TRANSMEMBRANE KINASE-LIKE 1 (TMKL1)							AT5G44910
																			AT3G24830								AT5G44990
																			AT3G25220	FK506-BINDING PROTEIN 15 KD-1 (FKBP15-1)							AT5G45280
																			AT3G25430								AT5G45310
																			AT3G25560	NSP-INTERACTING KINASE 2 (NIK2)							AT5G45490
																			AT3G25585	AMINOALCOHOLPHOSPHOTRANSFERASE (AAPT2)							AT5G45770	RECEPTOR LIKE PROTEIN 55 (RLP55)
																			AT3G25610								AT5G45920
																			AT3G25690	CHLOROPLAST UNUSUAL POSITIONING 1 (CHUP1)							AT5G46180	ORNITHINE-DELTA-AMINOTRANSFERASE (DELTA-OAT)
																			AT3G25700								AT5G46330	FLAGELLIN-SENSITIVE 2 (FLS2)
																			AT3G25716								AT5G46390
																			AT3G25890	CYTOKININ RESPONSE FACTOR 11 (CRF11)							AT5G46520
																			AT3G26080								AT5G46660
																			AT3G26085								AT5G46760	(MYC3)
																			AT3G26130								AT5G46790	PYR1-LIKE 1 (PYL1)
																			AT3G26170	CYTOCHROME P450, FAMILY 71, SUBFAMILY B, POLYPEPTIDE 19 (CYP71B19)							AT5G47080	CASEIN KINASE II BETA CHAIN 1 (CKB1)
																			AT3G26230	CYTOCHROME P450, FAMILY 71, SUBFAMILY B, POLYPEPTIDE 24 (CYP71B24)							AT5G47110	(LIL3:2)
																			AT3G26240								AT5G47250
																			AT3G26295	CYTOCHROME P450, FAMILY 71, SUBFAMILY B, POLYPEPTIDE 33 (CYP71B33)							AT5G47560	TONOPLAST DICARBOXYLATE TRANSPORTER (TDT)
																			AT3G26320	CYTOCHROME P450, FAMILY 71, SUBFAMILY B, POLYPEPTIDE 36 (CYP71B36)							AT5G47590
																			AT3G26450								AT5G47610
																			AT3G26480								AT5G47620
																			AT3G26500	PLANT INTRACELLULAR RAS GROUP-RELATED LRR 2 (PIRL2)							AT5G47630	MITOCHONDRIAL ACYL CARRIER PROTEIN 3 (mtACP3)
																			AT3G26511								AT5G47680	TRNA MODIFICATION 10 (TRM10)
																			AT3G26540								AT5G47820	FRAGILE FIBER 1 (FRA1)
																			AT3G26570	PHOSPHATE TRANSPORTER 2;1 (PHT2;1)							AT5G47950
																			AT3G26580								AT5G48090	EDM2-LIKE PROTEIN1 (ELP1)
																			AT3G26700								AT5G48170	SLEEPY2 (SLY2)
																			AT3G26742								AT5G48470
																			AT3G26855								AT5G48490
																			AT3G26932	DSRNA-BINDING PROTEIN 3 (DRB3)							AT5G48530
																			AT3G26960								AT5G48540
																			AT3G27000	ACTIN RELATED PROTEIN 2 (ARP2)							AT5G48657
																			AT3G27350								AT5G48750
																			AT3G27390								AT5G48920	TRACHEARY ELEMENT DIFFERENTIATION-RELATED 7 (TED7)
																			AT3G27895								AT5G49020	PROTEIN ARGININE METHYLTRANSFERASE 4A (PRMT4A)
																			AT3G27906								AT5G49030	OVULE ABORTION 2 (OVA2)
																			AT3G27997								AT5G49040
																			AT3G28050								AT5G49200
																			AT3G28080								AT5G49340	TRICHOME BIREFRINGENCE-LIKE 4 (TBL4)
																			AT3G28560								AT5G49350
																			AT3G28860	ATP-BINDING CASSETTE B19 (ABCB19)							AT5G49440
																			AT3G28865								AT5G49700
																			AT3G28930	AVRRPT2-INDUCED GENE 2 (AIG2)							AT5G49990
																			AT3G29035	NAC DOMAIN CONTAINING PROTEIN 3 (NAC3)							AT5G50000
																			AT3G29090	PECTIN METHYLESTERASE 31 (PME31)							AT5G50210	QUINOLINATE SYNTHASE (QS)
																			AT3G29305								AT5G50320	ELONGATA 3 (ELO3)
																			AT3G29310								AT5G50375	CYCLOPROPYL ISOMERASE (CPI1)
																			AT3G42660								AT5G50780
																			AT3G42860								AT5G50930
																			AT3G43580								AT5G51020	CRUMPLED LEAF (CRL)
																			AT3G43960								AT5G51050	ATP/PHOSPHATE CARRIER 2 (APC2)
																			AT3G44200	NIMA (NEVER IN MITOSIS, GENE A)-RELATED 6 (NEK6)							AT5G51160
																			AT3G44320	NITRILASE 3 (NIT3)							AT5G51190
																			AT3G44330								AT5G51250
																			AT3G44410								AT5G51420
																			AT3G44610								AT5G51690	1-AMINO-CYCLOPROPANE-1-CARBOXYLATE SYNTHASE 12 (ACS12)
																			AT3G44690								AT5G51990	C-REPEAT-BINDING FACTOR 4 (CBF4)
																			AT3G44798								AT5G52340	EXOCYST SUBUNIT EXO70 FAMILY PROTEIN A2 (EXO70A2)
																			AT3G45090								AT5G52780
																			AT3G45095								AT5G52810
																			AT3G45210								AT5G52870	MEMBRANE-ASSOCIATED KINASE REGULATOR 5 (MAKR5)
																			AT3G45600	TETRASPANIN3 (TET3)							AT5G52882
																			AT3G45650	NITRATE EXCRETION TRANSPORTER1 (NAXT1)							AT5G52930
																			AT3G45780	PHOTOTROPIN 1 (PHOT1)							AT5G53010
																			AT3G45970	EXPANSIN-LIKE A1 (EXLA1)							AT5G53400	BOBBER1 (BOB1)
																			AT3G46130	MYB DOMAIN PROTEIN 48 (MYB48)							AT5G53451
																			AT3G46300								AT5G53460	NADH-DEPENDENT GLUTAMATE SYNTHASE 1 (GLT1)
																			AT3G46530	RECOGNITION OF PERONOSPORA PARASITICA 13 (RPP13)							AT5G53520	OLIGOPEPTIDE TRANSPORTER 8 (OPT8)
																			AT3G46550	SALT OVERLY SENSITIVE 5 (SOS5)							AT5G53710
																			AT3G46920								AT5G54140	IAA-LEUCINE-RESISTANT (ILR1)-LIKE 3 (ILL3)
																			AT3G47000								AT5G54145
																			AT3G47090								AT5G54148
																			AT3G47100								AT5G54200
																			AT3G47295								AT5G54300
																			AT3G47340	GLUTAMINE-DEPENDENT ASPARAGINE SYNTHASE 1 (ASN1)							AT5G54450
																			AT3G47420	GLYCEROL-3-PHOSPHATE PERMEASE 1 (G3Pp1)							AT5G54470
																			AT3G47440	TONOPLAST INTRINSIC PROTEIN 5;1 (TIP5;1)							AT5G54530
																			AT3G47450	NO ASSOCIATED 1 (NOA1)							AT5G55320
																			AT3G47530								AT5G55350
																			AT3G47560								AT5G55400
																			AT3G47730	ATP-BINDING CASSETTE A2 (ABCA2)							AT5G55420
																			AT3G47800								AT5G55630	TWO PORE K CHANNEL (KCO1)
																			AT3G47820	PLANT U-BOX 39 (PUB39)							AT5G55650
																			AT3G47960								AT5G55730	FASCICLIN-LIKE ARABINOGALACTAN 1 (FLA1)
																			AT3G47965								AT5G55835	MICRORNA156H (MIR156H)
																			AT3G48010	CYCLIC NUCLEOTIDE-GATED CHANNEL 16 (CNGC16)							AT5G55900
																			AT3G48190	ATAXIA-TELANGIECTASIA MUTATED (ATM)							AT5G55930	OLIGOPEPTIDE TRANSPORTER 1 (OPT1)
																			AT3G48200								AT5G55950
																			AT3G48201	MICRORNA861A (MIR861A)							AT5G55970
																			AT3G48240								AT5G55980
																			AT3G48346								AT5G56310
																			AT3G48360	BTB AND TAZ DOMAIN PROTEIN 2 (bt2)							AT5G56520
																			AT3G48390								AT5G56630	PHOSPHOFRUCTOKINASE 7 (PFK7)
																			AT3G48410								AT5G56700
																			AT3G48440								AT5G56790
																			AT3G48460								AT5G56880
																			AT3G48490								AT5G56930	EMBRYO DEFECTIVE 1789 (emb1789)
																			AT3G48500	PIGMENT DEFECTIVE 312 (PDE312)							AT5G57050	ABA INSENSITIVE 2 (ABI2)
																			AT3G48610	NON-SPECIFIC PHOSPHOLIPASE C6 (NPC6)							AT5G57190	PHOSPHATIDYLSERINE DECARBOXYLASE 2 (PSD2)
																			AT3G48690	(CXE12)							AT5G57345
																			AT3G48790								AT5G57480
																			AT3G48860								AT5G57500
																			AT3G48980								AT5G57530	XYLOGLUCAN ENDOTRANSGLUCOSYLASE/HYDROLASE 12 (XTH12)
																			AT3G49051								AT5G57570
																			AT3G49320								AT5G57685	GLUTAMINE DUMPER 3 (GDU3)
																			AT3G49725								AT5G57900	SKP1 INTERACTING PARTNER 1 (SKIP1)
																			AT3G49750	RECEPTOR LIKE PROTEIN 44 (RLP44)							AT5G57910
																			AT3G49930								AT5G57920	EARLY NODULIN-LIKE PROTEIN 10 (ENODL10)
																			AT3G50060	MYB DOMAIN PROTEIN 77 (MYB77)							AT5G57970
																			AT3G50120								AT5G58080	RESPONSE REGULATOR 18 (RR18)
																			AT3G50190								AT5G58110
																			AT3G50210								AT5G58150
																			AT3G50270								AT5G58300
																			AT3G50280								AT5G58360	OVATE FAMILY PROTEIN 3 (OFP3)
																			AT3G50310	MITOGEN-ACTIVATED PROTEIN KINASE KINASE KINASE 20 (MAPKKK20)							AT5G58480
																			AT3G50340								AT5G58550	ETO1-LIKE 2 (EOL2)
																			AT3G50560								AT5G58600	POWDERY MILDEW RESISTANT 5 (PMR5)
																			AT3G50610								AT5G58630	TON1 RECRUITING MOTIF 31 (TRM31)
																			AT3G50620								AT5G58680
																			AT3G50650								AT5G58750
																			AT3G50680								AT5G58782
																			AT3G50685								AT5G58900
																			AT3G50800								AT5G59050
																			AT3G50835								AT5G59350
																			AT3G50840								AT5G59590	UDP-GLUCOSYL TRANSFERASE 76E2 (UGT76E2)
																			AT3G50920	LIPID PHOSPHATE PHOSPHATASE EPSILON 1 (LPPEPSILON1)							AT5G59670
																			AT3G50930	CYTOCHROME BC1 SYNTHESIS (BCS1)							AT5G59700
																			AT3G51110								AT5G59740
																			AT3G51375	MICRORNA171A (MIR171A)							AT5G59780	MYB DOMAIN PROTEIN 59 (MYB59)
																			AT3G51380	IQ-DOMAIN 20 (IQD20)							AT5G59790
																			AT3G51440								AT5G59820	RESPONSIVE TO HIGH LIGHT 41 (RHL41)
																			AT3G51450								AT5G59910	(HTB4)
																			AT3G51520	DIACYLGLYCEROL ACYLTRANSFERASE 2 (DGAT2)							AT5G60030
																			AT3G51590	LIPID TRANSFER PROTEIN 12 (LTP12)							AT5G60260
																			AT3G51660								AT5G60350
																			AT3G51670								AT5G60670
																			AT3G51710								AT5G60840
																			AT3G51850	CALCIUM-DEPENDENT PROTEIN KINASE 13 (CPK13)							AT5G60880	BREAKING OF ASYMMETRY IN THE STOMATAL LINEAGE (BASL)
																			AT3G51870								AT5G60950	COBRA-LIKE PROTEIN 5 PRECURSOR (COBL5)
																			AT3G51910	HEAT SHOCK TRANSCRIPTION FACTOR A7A (HSFA7A)							AT5G61270	PHYTOCHROME-INTERACTING FACTOR7 (PIF7)
																			AT3G51950								AT5G61410	D-RIBULOSE-5-PHOSPHATE-3-EPIMERASE (RPE)
																			AT3G52030								AT5G61430	NAC DOMAIN CONTAINING PROTEIN 100 (NAC100)
																			AT3G52100								AT5G61520
																			AT3G52330								AT5G61600	ETHYLENE RESPONSE FACTOR 104 (ERF104)
																			AT3G52370	FASCICLIN-LIKE ARABINOGALACTAN PROTEIN 15 PRECURSOR (FLA15)							AT5G61650	CYCLIN P4;2 (CYCP4;2)
																			AT3G52400	SYNTAXIN OF PLANTS 122 (SYP122)							AT5G61800
																			AT3G52430	PHYTOALEXIN DEFICIENT 4 (PAD4)							AT5G61950
																			AT3G52460								AT5G62100	BCL-2-ASSOCIATED ATHANOGENE 2 (BAG2)
																			AT3G52470								AT5G62150
																			AT3G52600	CELL WALL INVERTASE 2 (CWINV2)							AT5G62200
																			AT3G52720	ALPHA CARBONIC ANHYDRASE 1 (ACA1)							AT5G62230	ERECTA-LIKE 1 (ERL1)
																			AT3G52840	BETA-GALACTOSIDASE 2 (BGAL2)							AT5G62370
																			AT3G52920								AT5G62490	HVA22 HOMOLOGUE B (HVA22B)
																			AT3G52960								AT5G62520	SIMILAR TO RCD ONE 5 (SRO5)
																			AT3G52990								AT5G62630	HIPL2 PROTEIN PRECURSOR (HIPL2)
																			AT3G53130	LUTEIN DEFICIENT 1 (LUT1)							AT5G62650
																			AT3G53140								AT5G62670	H(+)-ATPASE 11 (HA11)
																			AT3G53170								AT5G62680
																			AT3G53280	CYTOCHROME P450 71B5 (CYP71B5)							AT5G62730
																			AT3G53470								AT5G62820
																			AT3G53480	ATP-BINDING CASSETTE G37 (ABCG37)							AT5G62900
																			AT3G53510	ATP-BINDING CASSETTE G20 (ABCG20)							AT5G63070
																			AT3G53520	UDP-GLUCURONIC ACID DECARBOXYLASE 1 (UXS1)							AT5G63135
																			AT3G53530	SODIUM POTASSIUM ROOT DEFECTIVE 3 (NAKR3)							AT5G63290
[truncated: 1,383 more rows]
