# Supplementary material for: H2A monoubiquitination in Arabidopsis thaliana is generally independent of LHP1 and PRC2 activity
Source: Genome Biol. 2017 Apr 12;18:69. doi: 10.1186/s13059-017-1197-z (PMC5389094; doi:10.1186/s13059-017-1197-z)
Supplement: Supplementary file 6 — Supplementary Dataset S5: Genes exhibiting changes in H3K27me3 in atbmi1a/b/c. (XLSX 180 kb) [file 13059_2017_1197_MOESM6_ESM.xlsx]

## Sheet: Sheet1
Additional file 6: Dataset 5. Genes exhibiting changes in H3K27me3 in atbmi1a/b/c
Percentage indicates the levels of H2AK121ub marks relative to WT
H3K27me3 atbmi1a/b/c < 20%								H3K27me3 atbmi1a/b/c 20- 40%								H3K27me3 atbmi1a/b/c 40- 60%								H3K27me3 atbmi1a/b/c 60- 80%								H3K27me3 atbmi1a/b/c > 120%
H2AK121ub/H3K27me3 marked genes			Only H3K27me3 marked genes					H2AK121ub/H3K27me3 marked genes			Only H3K27me3 marked genes					H2AK121ub/H3K27me3 marked genes			Only H3K27me3 marked genes					H2AK121ub/H3K27me3 marked genes			Only H3K27me3 marked genes					H2AK121ub/H3K27me3 marked genes			Only H3K27me3 marked genes
AT1G01190	CYTOCHROME P450, FAMILY 78, SUBFAMILY A, POLYPEPTIDE 8 (CYP78A8)		AT1G07000	EXOCYST SUBUNIT EXO70 FAMILY PROTEIN B2 (EXO70B2)				AT1G01280	CYTOCHROME P450, FAMILY 703, SUBFAMILY A, POLYPEPTIDE 2 (CYP703A2)		AT1G03180					AT1G01410	PUMILIO 22 (PUM22)		AT1G04230					AT1G01453			AT1G03720					AT1G01070			AT1G02940	GLUTATHIONE S-TRANSFERASE (CLASS PHI) 5 (GSTF5)
AT1G01250			AT1G30920					AT1G01580	FERRIC REDUCTION OXIDASE 2 (FRO2)		AT1G09483					AT1G01470	LATE EMBRYOGENESIS ABUNDANT 14 (LEA14)		AT1G19560					AT1G02400	GIBBERELLIN 2-OXIDASE 6 (GA2OX6)		AT1G04457					AT1G02580	MEDEA (MEA)		AT1G03810
AT1G02040			AT1G44940					AT1G01670			AT1G10260					AT1G01480	1-AMINO-CYCLOPROPANE-1-CARBOXYLATE SYNTHASE 2 (ACS2)		AT1G19910	(AVA-P2)				AT1G02405			AT1G07728					AT1G02620			AT1G06100
AT1G02390	GLYCEROL-3-PHOSPHATE ACYLTRANSFERASE 2 (GPAT2)		AT1G44941					AT1G01680	PLANT U-BOX 54 (PUB54)		AT1G17340					AT1G01590	FERRIC REDUCTION OXIDASE 1 (FRO1)		AT1G20795					AT1G03710			AT1G08860	BONZAI 3 (BON3)				AT1G02980	CULLIN 2 (CUL2)		AT1G09360
AT1G02770			AT1G48980					AT1G02310	ENDO-BETA-MANNANASE 1 (MAN1)		AT1G18230					AT1G02190			AT1G21960					AT1G03840	MAGPIE (MGP)		AT1G18960					AT1G03400			AT1G11450
AT1G02810			AT1G60580					AT1G02460			AT1G21864					AT1G02205	ECERIFERUM 1 (CER1)		AT1G23147	RALF-LIKE 3 (RALFL3)				AT1G04445			AT1G19420					AT1G03800	ERF DOMAIN PROTEIN 10 (ERF10)		AT1G11460
AT1G03106			AT1G64240					AT1G02681			AT1G26250					AT1G02550			AT1G23720					AT1G04450	ROP-INTERACTIVE CRIB MOTIF-CONTAINING PROTEIN 3 (RIC3)		AT1G21327					AT1G03820			AT1G12665
AT1G03880	CRUCIFERIN 2 (CRU2)		AT1G80350	ECTOPIC ROOT HAIR 3 (ERH3)				AT1G02790	POLYGALACTURONASE 4 (PGA4)		AT1G26350					AT1G02813			AT1G23724					AT1G04625			AT1G21330					AT1G03850	GLUTAREDOXIN 13 (GRXS13)		AT1G12667
AT1G03890			AT2G23410	CIS-PRENYLTRANSFERASE (CPT)				AT1G04150			AT1G30921					AT1G03490	NAC DOMAIN CONTAINING PROTEIN 6 (NAC006)		AT1G28591					AT1G05650			AT1G23670					AT1G09350	GALACTINOL SYNTHASE 3 (GolS3)		AT1G12669
AT1G03982			AT2G32820					AT1G04180	YUCCA 9 (YUC9)		AT1G30925					AT1G03790	SOMNUS (SOM)		AT1G33740					AT1G05660			AT1G28500					AT1G10657			AT1G16980	TREHALOSE-PHOSPHATASE/SYNTHASE 2 (TPS2)
AT1G04250	AUXIN RESISTANT 3 (AXR3)		AT2G39885	MICRORNA393A (MIR393A)				AT1G04330			AT1G31170	SULFIREDOXIN (SRX)				AT1G04220	3-KETOACYL-COA SYNTHASE 2 (KCS2)		AT1G33743					AT1G06120			AT1G28510					AT1G10747			AT1G17000	TREHALOSE-PHOSPHATASE/SYNTHASE 3 (TPS3)
AT1G04560			AT3G25815					AT1G04500			AT1G34460	CYCLIN B1;5 (CYCB1;5)				AT1G06080	DELTA 9 DESATURASE 1 (ADS1)		AT1G34470					AT1G06620			AT1G31510					AT1G10750			AT1G20132
AT1G04600	MYOSIN XI A (XIA)		AT3G55510	REBELOTE (RBL)				AT1G04660			AT1G51450	TRAUCO (TRO)				AT1G06137			AT1G48810					AT1G06980			AT1G31520					AT1G11190	BIFUNCTIONAL NUCLEASE I (BFN1)		AT1G20135
AT1G05420	OVATE FAMILY PROTEIN 12 (OFP12)		AT4G33890					AT1G04670			AT1G53687	MICRORNA169E (MIR169E)				AT1G07090	LIGHT SENSITIVE HYPOCOTYLS 6 (LSH6)		AT1G51175					AT1G07900	LOB DOMAIN-CONTAINING PROTEIN 1 (LBD1)		AT1G32713	MICRORNA829A (MIR829A)				AT1G11600	CYTOCHROME P450, FAMILY 77, SUBFAMILY B, POLYPEPTIDE 1 (CYP77B1)		AT1G22090	EMBRYO DEFECTIVE 2204 (emb2204)
AT1G05510			AT5G12850					AT1G05260	RARE COLD INDUCIBLE GENE 3 (RCI3)		AT1G54540					AT1G08080	ALPHA CARBONIC ANHYDRASE 7 (ACA7)		AT1G51190	PLETHORA 2 (PLT2)				AT1G08160			AT1G50980					AT1G11608			AT1G22120
AT1G06320			AT5G24240					AT1G05300	ZINC TRANSPORTER 5 PRECURSOR (ZIP5)		AT1G56530					AT1G08170			AT1G53630					AT1G08440			AT1G51040					AT1G11850			AT1G22130	AGAMOUS-LIKE 104 (AGL104)
AT1G06330			AT5G24250					AT1G05310			AT1G60075					AT1G09890			AT1G53970					AT1G09176			AT1G51050					AT1G12010			AT1G23100
AT1G06990			AT5G24610					AT1G05400			AT1G61097					AT1G10400			AT1G57810					AT1G09930	OLIGOPEPTIDE TRANSPORTER 2 (OPT2)		AT1G51880	ROOT HAIR SPECIFIC 6 (RHS6)				AT1G12030			AT1G23910
AT1G07645	DESSICATION-INDUCED 1VOC SUPERFAMILY PROTEIN (DSI-1VOC)		AT5G25410					AT1G05550			AT1G62010					AT1G10560	PLANT U-BOX 18 (PUB18)		AT1G63057					AT1G09932			AT1G51890					AT1G12100			AT1G24060
AT1G08990	PLANT GLYCOGENIN-LIKE STARCH INITIATION PROTEIN 5 (PGSIP5)		AT5G26140	LONELY GUY 9 (LOG9)				AT1G05577			AT1G62695					AT1G10620	PROLINE-RICH EXTENSIN-LIKE RECEPTOR KINASE 11 (PERK11)		AT1G63060					AT1G09935			AT1G52696					AT1G12630			AT1G24540	CYTOCHROME P450, FAMILY 86, SUBFAMILY C, POLYPEPTIDE 1 (CYP86C1)
AT1G10270	GLUTAMINE-RICH PROTEIN 23 (GRP23)		AT5G33405					AT1G05580	CATION/H+ EXCHANGER 23 (CHX23)		AT1G67775	CLAVATA3/ESR-RELATED 8 (CLE8)				AT1G11080	SERINE CARBOXYPEPTIDASE-LIKE 31 (scpl31)		AT1G65385					AT1G11230			AT1G53140	DYNAMIN RELATED PROTEIN 5A (DRP5A)				AT1G12672			AT1G25330	CESTA (CES)
AT1G10385			AT5G36250					AT1G06135			AT2G01800					AT1G11150			AT1G67105					AT1G12090	EXTENSIN-LIKE PROTEIN (ELP)		AT1G53820					AT1G12740	CYTOCHROME P450, FAMILY 87, SUBFAMILY A, POLYPEPTIDE 2 (CYP87A2)		AT1G26700	MILDEW RESISTANCE LOCUS O 14 (MLO14)
AT1G11370			AT5G37270					AT1G06280	LOB DOMAIN-CONTAINING PROTEIN 2 (LBD2)		AT2G14490					AT1G11220			AT1G67430					AT1G12110	NITRATE TRANSPORTER 1.1 (NRT1.1)		AT1G54880					AT1G13600	BASIC LEUCINE-ZIPPER 58 (bZIP58)		AT1G26820	RIBONUCLEASE 3 (RNS3)
AT1G11740			AT5G37940					AT1G06340			AT2G16520					AT1G11520			AT1G72580					AT1G12560	EXPANSIN A7 (EXPA7)		AT1G55030					AT1G13605			AT1G27220
AT1G12064			AT5G37950					AT1G06350			AT2G17295					AT1G11580	METHYLESTERASE PCR A (PMEPCRA)		AT1G74510					AT1G12950	ROOT HAIR SPECIFIC 2 (RSH2)		AT1G55660					AT1G13607			AT1G28430	CYTOCHROME P450, FAMILY 705, SUBFAMILY A, POLYPEPTIDE 24 (CYP705A24)
AT1G12070			AT5G37970					AT1G06360			AT2G19806					AT1G11770			AT2G02670					AT1G12960			AT1G57830					AT1G13608			AT1G28447
AT1G12200	FLAVIN MONOOXYGENASE (FMO)		AT5G38005					AT1G06800	PHOSPHOLIPASE A I GAMMA 1 (PLA-I{gamma}1)		AT2G21727					AT1G12570			AT2G17477					AT1G13280	ALLENE OXIDE CYCLASE 4 (AOC4)		AT1G59670	GLUTATHIONE S-TRANSFERASE TAU 15 (GSTU15)				AT1G13609			AT1G28450	AGAMOUS-LIKE 58 (AGL58)
AT1G12805			AT5G38270					AT1G06810			AT2G21890	CINNAMYL ALCOHOL DEHYDROGENASE HOMOLOG 3 (CAD3)				AT1G13590	PHYTOSULFOKINE 1 PRECURSOR (PSK1)		AT2G18200					AT1G13290	DEFECTIVELY ORGANIZED TRIBUTARIES 5 (DOT5)		AT1G59675					AT1G13610			AT1G28460	AGAMOUS-LIKE 59 (AGL59)
AT1G14630			AT5G38390					AT1G07175			AT2G21920					AT1G13620	ROOT MERISTEM GROWTH FACTOR 2 (RGF2)		AT2G18600					AT1G13430	SULFOTRANSFERASE 4C (ST4C)		AT1G59680	EMBRYO SAC DEVELOPMENT ARREST 1 (EDA1)				AT1G14100	FUCOSYLTRANSFERASE 8 (FUT8)		AT1G28630
AT1G15320			AT5G45875	SCR-LIKE 27 (SCRL27)				AT1G07280			AT2G23420	NICOTINATE PHOSPHORIBOSYLTRANSFERASE 2 (NAPRT2)				AT1G14250			AT2G21905					AT1G14220			AT1G59690					AT1G14600			AT1G29010
AT1G15840			AT5G56510	PUMILIO 12 (PUM12)				AT1G07985			AT2G23640	RETICULAN LIKE PROTEIN B13 (RTNLB13)				AT1G14780			AT2G21910	CYTOCHROME P450, FAMILY 96, SUBFAMILY A, POLYPEPTIDE 5 (CYP96A5)				AT1G14240			AT1G62700	ARABIDOPSIS NAC DOMAIN CONTAINING PROTEIN 26 (ANAC026)				AT1G14890			AT1G31090
AT1G17345								AT1G08065	ALPHA CARBONIC ANHYDRASE 5 (ACA5)		AT2G36500					AT1G16905			AT2G29790					AT1G14580			AT1G63205					AT1G15550	GIBBERELLIN 3-OXIDASE 1 (GA3OX1)		AT1G31166
AT1G18100	(E12A11)							AT1G09480			AT2G38990					AT1G17710	PHOSPHOETHANOLAMINE/PHOSPHOCHOLINE PHOSPHATASE 1 (PEPC1)		AT2G29820					AT1G15590			AT1G63206					AT1G18050			AT1G31260	ZINC TRANSPORTER 10 PRECURSOR (ZIP10)
AT1G18120								AT1G09486			AT2G40210	AGAMOUS-LIKE 48 (AGL48)				AT1G17770	SU(VAR)3-9 HOMOLOG 7 (SUVH7)		AT2G31432					AT1G15600			AT1G65365					AT1G18400	BR ENHANCED EXPRESSION 1 (BEE1)		AT1G31780
AT1G18191								AT1G09500			AT2G43871					AT1G18760			AT2G31700					AT1G15620			AT1G65670	CYTOCHROME P450, FAMILY 702, SUBFAMILY A, POLYPEPTIDE 1 (CYP702A1)				AT1G18710	MYB DOMAIN PROTEIN 47 (MYB47)		AT1G31983
AT1G19460								AT1G09790	COBRA-LIKE PROTEIN 6 PRECURSOR (COBL6)		AT2G45110	EXPANSIN B4 (EXPB4)				AT1G18770			AT2G32698	MICRORNA407 (MIR407)				AT1G16390	ORGANIC CATION/CARNITINE TRANSPORTER 3 (OCT3)		AT1G65990					AT1G19960			AT1G32020
AT1G20070								AT1G09960	SUCROSE TRANSPORTER 4 (SUT4)		AT2G45434					AT1G19060			AT2G32835	RALF-LIKE 16 (RALFL16)				AT1G16400	CYTOCHROME P450, FAMILY 79, SUBFAMILY F, POLYPEPTIDE 2 (CYP79F2)		AT1G66000					AT1G20130			AT1G33020
AT1G20080	(SYTB)							AT1G10010	AMINO ACID PERMEASE 8 (AAP8)		AT2G48130					AT1G19250	FLAVIN-DEPENDENT MONOOXYGENASE 1 (FMO1)		AT2G34204	MICRORNA399E (MIR399E)				AT1G16410	CYTOCHROME P450 79F1 (CYP79F1)		AT1G66010					AT1G21120	INDOLE GLUCOSINOLATE O-METHYLTRANSFERASE 2 (IGMT2)		AT1G33850
AT1G23300								AT1G10250			AT3G02680	NIJMEGEN BREAKAGE SYNDROME 1 (NBS1)				AT1G19670	CHLOROPHYLLASE 1 (CLH1)		AT2G34208	MICRORNA399F (MIR399F)				AT1G17010			AT1G78470					AT1G21326			AT1G33870
AT1G27461								AT1G10380			AT3G10470					AT1G19850	MONOPTEROS (MP)		AT2G38920					AT1G18570	MYB DOMAIN PROTEIN 51 (MYB51)		AT2G01008					AT1G21530			AT1G33880
AT1G28640								AT1G10480	ZINC FINGER PROTEIN 5 (ZFP5)		AT3G11160					AT1G20735			AT2G40995					AT1G18780			AT2G01010					AT1G21550			AT1G33890
AT1G28650								AT1G10680	P-GLYCOPROTEIN 10 (PGP10)		AT3G14500					AT1G20900	ESCAROLA (ESC)		AT2G41997	LOW-MOLECULAR-WEIGHT CYSTEINE-RICH 51 (LCR51)				AT1G19320			AT2G02340	PHLOEM PROTEIN 2-B8 (PP2-B8)				AT1G22150	SULFATE TRANSPORTER 1;3 (SULTR1;3)		AT1G33900
AT1G29195								AT1G10682			AT3G15935					AT1G20940			AT3G01345					AT1G19500			AT2G03030					AT1G22380	UDP-GLUCOSYL TRANSFERASE 85A3 (UGT85A3)		AT1G33910
AT1G30100	NINE-CIS-EPOXYCAROTENOID DIOXYGENASE 5 (NCED5)							AT1G10880			AT3G17540					AT1G21300			AT3G02960					AT1G19510	RAD-LIKE 5 (RL5)		AT2G10450					AT1G22400	(UGT85A1)		AT1G33920	PHLOEM PROTEIN 2-A4 (PP2-A4)
AT1G30840	PURINE PERMEASE 4 (PUP4)							AT1G11250	SYNTAXIN OF PLANTS 125 (SYP125)		AT3G17550					AT1G21360	GLYCOLIPID TRANSFER PROTEIN 2 (GLTP2)		AT3G04525					AT1G20180			AT2G17070					AT1G22480			AT1G33925
AT1G32100	PINORESINOL REDUCTASE 1 (PRR1)							AT1G11572			AT3G17560					AT1G21973			AT3G05450					AT1G20375	MICRORNA394A (MIR394A)		AT2G19420					AT1G22490			AT1G33930
AT1G32560	LATE EMBRYOGENESIS ABUNDANT 4-1 (AtLEA4-1)							AT1G11670			AT3G17570					AT1G22250			AT3G13435					AT1G20380			AT2G19425	MICRORNA156G (MIR156G)				AT1G22900			AT1G34046
AT1G34540	CYTOCHROME P450, FAMILY 94, SUBFAMILY D, POLYPEPTIDE 1 (CYP94D1)							AT1G12160			AT3G18550	BRANCHED 1 (BRC1)				AT1G22360	UDP-GLUCOSYL TRANSFERASE 85A2 (UGT85A2)		AT3G16590					AT1G20800			AT2G19890					AT1G22910			AT1G34047
AT1G36060								AT1G14040			AT3G21000					AT1G22500	ARABIDOPSIS TOXICOS EN LEVADURA 15 (ATL15)		AT3G16680					AT1G20990			AT2G19893					AT1G24145			AT1G34790	TRANSPARENT TESTA 1 (TT1)
AT1G47540								AT1G14730			AT3G21010					AT1G23040			AT3G20705					AT1G21525			AT2G21980					AT1G24147			AT1G35170
AT1G47560	EXOCYST COMPLEX COMPONENT SEC3B (SEC3B)							AT1G15330			AT3G21020					AT1G23200			AT3G20997	LOW-MOLECULAR-WEIGHT CYSTEINE-RICH 55 (LCR55)				AT1G21540			AT2G22055	RALF-LIKE 15 (RALFL15)				AT1G25400			AT1G35183
AT1G48130	1-CYSTEINE PEROXIREDOXIN 1 (PER1)							AT1G15470			AT3G21030					AT1G23201			AT3G21360					AT1G21940			AT2G22060					AT1G25988			AT1G35186
AT1G48990								AT1G16530	ASYMMETRIC LEAVES 2-LIKE 9 (ASL9)		AT3G21040					AT1G23350			AT3G22000					AT1G21990			AT2G22335					AT1G26945	KIDARI (KDR)		AT1G35260	MLP-LIKE PROTEIN 165 (MLP165)
AT1G49005	CLAVATA3/ESR-RELATED 11 (CLE11)							AT1G17060	CYTOCHROME P450 72C1 (CYP72C1)		AT3G22235					AT1G23380	KNOTTED1-LIKE HOMEOBOX GENE 6 (KNAT6)		AT3G22057					AT1G22210	TREHALOSE-6-PHOSPHATE PHOSPHATASE C (TPPC)		AT2G22520					AT1G27020			AT1G35270
AT1G49330								AT1G17150			AT3G22240					AT1G23760	(JP630)		AT3G22231	PATHOGEN AND CIRCADIAN CONTROLLED 1 (PCC1)				AT1G22220	AUXIN UP-REGULATED F-BOX PROTEIN 2 (AUF2)		AT2G23580	METHYL ESTERASE 4 (MES4)				AT1G27030			AT1G35290
AT1G54530								AT1G17190	GLUTATHIONE S-TRANSFERASE TAU 26 (GSTU26)		AT3G27325					AT1G24110			AT3G23100	HOMOLOG OF HUMAN DNA LIGASE IV-BINDING PROTEIN XRCC4 (XRCC4)				AT1G22440			AT2G24748					AT1G27490			AT1G35300
AT1G60570								AT1G17420	LIPOXYGENASE 3 (LOX3)		AT3G27410					AT1G24148			AT3G23870					AT1G22990	HEAVY METAL ASSOCIATED ISOPRENYLATED PLANT PROTEIN 22 (HIPP22)		AT2G25500					AT1G28230	PURINE PERMEASE 1 (PUP1)		AT1G35310	MLP-LIKE PROTEIN 168 (MLP168)
AT1G63710	CYTOCHROME P450, FAMILY 86, SUBFAMILY A, POLYPEPTIDE 7 (CYP86A7)							AT1G17700	PRENYLATED RAB ACCEPTOR 1.F1 (PRA1.F1)		AT3G27940	LOB DOMAIN-CONTAINING PROTEIN 26 (LBD26)				AT1G25230			AT3G23920	BETA-AMYLASE 1 (BAM1)				AT1G23770			AT2G26865					AT1G28270	RALF-LIKE 4 (RALFL4)		AT1G35360
AT1G67100	LOB DOMAIN-CONTAINING PROTEIN 40 (LBD40)							AT1G18200	RAB GTPASE HOMOLOG A6B (RABA6b)		AT3G28290	(AT14A)				AT1G25240			AT3G25265	LOW-MOLECULAR-WEIGHT CYSTEINE-RICH 4 (LCR4)				AT1G24140			AT2G28020					AT1G28290	ARABINOGALACTAN PROTEIN 31 (AGP31)		AT1G35365
AT1G69600	ZINC FINGER HOMEODOMAIN 1 (ZFHD1)							AT1G18210			AT3G28610					AT1G25422			AT3G25270					AT1G24480			AT2G28030					AT1G28400			AT1G35545
AT1G70380								AT1G18350	MAP KINASE KINASE 7 (MKK7)		AT3G43120					AT1G25450	3-KETOACYL-COA SYNTHASE 5 (KCS5)		AT3G27950					AT1G24485			AT2G31760	ARIADNE 10 (ARI10)				AT1G28470	NAC DOMAIN CONTAINING PROTEIN 10 (NAC010)		AT1G35550
AT1G71470								AT1G18970	GERMIN-LIKE PROTEIN 4 (GLP4)		AT3G49200					AT1G25510			AT3G29385					AT1G24577			AT2G31770	ARIADNE 9 (ARI9)				AT1G29670			AT1G35890
AT1G71960	ATP-BINDING CASETTE G25 (ABCG25)							AT1G19160			AT3G55100	ATP-BINDING CASSETTE G17 (ABCG17)				AT1G26410			AT3G29580					AT1G24590	DORNROSCHEN-LIKE (DRNL)		AT2G32788					AT1G29920	CHLOROPHYLL A/B-BINDING PROTEIN 2 (CAB2)		AT1G42980
AT1G72125								AT1G19230			AT3G55270	MITOGEN-ACTIVATED PROTEIN KINASE PHOSPHATASE 1 (MKP1)				AT1G26600	CLAVATA3/ESR-RELATED 9 (CLE9)		AT3G29640					AT1G24620			AT2G34820					AT1G30780			AT1G43020
AT1G75160								AT1G19830			AT3G59150					AT1G26970			AT3G30340					AT1G26380			AT2G34825	RALF-LIKE 20 (RALFL20)				AT1G31140	GORDITA (GOA)		AT1G43640	TUBBY LIKE PROTEIN 5 (TLP5)
AT1G75450	CYTOKININ OXIDASE 5 (CKX5)							AT1G19890	MALE-GAMETE-SPECIFIC HISTONE H3 (MGH3)		AT4G21600	ENDONUCLEASE 5 (ENDO5)				AT1G27610			AT3G43100					AT1G26390			AT2G34880	MATERNAL EFFECT EMBRYO ARREST 27 (MEE27)				AT1G31163			AT1G44180
AT1G75470	PURINE PERMEASE 15 (PUP15)							AT1G19900			AT4G30067	LOW-MOLECULAR-WEIGHT CYSTEINE-RICH 63 (LCR63)				AT1G27620			AT3G43230					AT1G26420			AT2G38544					AT1G31245			AT1G44286
AT1G77640								AT1G20540			AT4G31260					AT1G27990			AT3G44765					AT1G28070			AT2G39320					AT1G31250			AT1G44750	PURINE PERMEASE 11 (PUP11)
AT1G77650								AT1G20740			AT5G02700					AT1G28030			AT3G49765					AT1G28080			AT2G40990					AT1G31530			AT1G46192
AT1G77655								AT1G20790			AT5G02920					AT1G28590			AT3G55900					AT1G28375			AT2G42820	HVA22-LIKE PROTEIN F (HVA22F)				AT1G31540			AT1G46840
AT1G77700								AT1G21286			AT5G02930					AT1G30190			AT3G58400					AT1G29080			AT2G42835					AT1G31580	(ECS1)		AT1G47480
AT1G78030								AT1G21290			AT5G04370	(NAMT1)				AT1G30700			AT3G61898					AT1G30350			AT2G44250					AT1G31885	NOD26-LIKE INTRINSIC PROTEIN 3;1 (NIP3;1)		AT1G47705
AT1G78090	TREHALOSE-6-PHOSPHATE PHOSPHATASE B (TPPB)							AT1G21310	EXTENSIN 3 (EXT3)		AT5G06278					AT1G30710			AT4G05105	MICRORNA397A (MIR397A)				AT1G30720			AT3G01240					AT1G32270	(ATSYP24)		AT1G47813
AT1G78450								AT1G21320			AT5G10660					AT1G30730			AT4G11810					AT1G31720			AT3G01250					AT1G32280			AT1G48325
AT1G78500								AT1G21475			AT5G10670					AT1G30740			AT4G13345	MATERNAL EFFECT EMBRYO ARREST 55 (MEE55)				AT1G32140			AT3G02310	SEPALLATA 2 (SEP2)				AT1G32660			AT1G49100
AT1G78950								AT1G21490			AT5G14650					AT1G31173	MICRORNA167D (MIR167D)		AT4G15290	(ATCSLB05)				AT1G32710			AT3G04540					AT1G32850	UBIQUITIN-SPECIFIC PROTEASE 11 (UBP11)		AT1G49110
AT1G78955	CAMELLIOL C SYNTHASE 1 (CAMS1)							AT1G21850	SKU5 SIMILAR 8 (sks8)		AT5G15320					AT1G32172			AT4G16220					AT1G32980			AT3G04765	MICRORNA167C (MIR167C)				AT1G33080			AT1G49430	LONG-CHAIN ACYL-COA SYNTHETASE 2 (LACS2)
AT1G79360	ORGANIC CATION/CARNITINE TRANSPORTER 2 (OCT2)							AT1G21860	SKU5 SIMILAR 7 (sks7)		AT5G17100					AT1G32240	KANADI 2 (KAN2)		AT4G16235					AT1G33720	CYTOCHROME P450, FAMILY 76, SUBFAMILY C, POLYPEPTIDE 6 (CYP76C6)		AT3G05460					AT1G33320			AT1G49770	RETARDED GROWTH OF EMBRYO 1 (RGE1)
AT1G80133								AT1G21970	LEAFY COTYLEDON 1 (LEC1)		AT5G19050					AT1G32450	NITRATE TRANSPORTER 1.5 (NRT1.5)		AT4G22165					AT1G33730	CYTOCHROME P450, FAMILY 76, SUBFAMILY C, POLYPEPTIDE 5 (CYP76C5)		AT3G06019					AT1G33440			AT1G50210
AT1G80340	GIBBERELLIN 3-OXIDASE 2 (GA3OX2)							AT1G21980	PHOSPHATIDYLINOSITOL-4-PHOSPHATE 5-KINASE 1 (PIP5K1)		AT5G23180					AT1G33280	NAC DOMAIN CONTAINING PROTEIN 15 (NAC015)		AT4G23350					AT1G34480			AT3G09922	INDUCED BY PHOSPHATE STARVATION1 (IPS1)				AT1G33860			AT1G50220
AT1G80580								AT1G22110			AT5G23190	CYTOCHROME P450, FAMILY 86, SUBFAMILY B, POLYPEPTIDE 1 (CYP86B1)				AT1G33670			AT4G23710	VACUOLAR ATP SYNTHASE SUBUNIT G2 (VAG2)				AT1G34520			AT3G09925					AT1G34050			AT1G50930
AT2G01770	VACUOLAR IRON TRANSPORTER 1 (VIT1)							AT1G22710	SUCROSE-PROTON SYMPORTER 2 (SUC2)		AT5G23665					AT1G33750			AT4G23713	MICRORNA319A (MIR319A)				AT1G34575			AT3G09930					AT1G34650	HOMEODOMAIN GLABROUS 10 (HDG10)		AT1G51320
AT2G05580								AT1G23070			AT5G24190					AT1G33760			AT4G27597					AT1G34580			AT3G09940	MONODEHYDROASCORBATE REDUCTASE (MDHAR)				AT1G35210			AT1G51810
AT2G13550								AT1G23730	BETA CARBONIC ANHYDRASE 3 (BCA3)		AT5G24200					AT1G33960	AVRRPT2-INDUCED GENE 1 (AIG1)		AT4G29273	LOW-MOLECULAR-WEIGHT CYSTEINE-RICH 23 (LCR23)				AT1G35465			AT3G10330					AT1G35230	ARABINOGALACTAN PROTEIN 5 (AGP5)		AT1G51823
AT2G16700	ACTIN DEPOLYMERIZING FACTOR 5 (ADF5)							AT1G23810			AT5G25030					AT1G34140	POLY(A) BINDING PROTEIN 1 (PAB1)		AT4G33230					AT1G44150			AT3G10575					AT1G35250			AT1G51830
AT2G18460	LIKE COV 3 (LCV3)							AT1G23965			AT5G25415					AT1G34330			AT4G33790	ECERIFERUM 4 (CER4)				AT1G46480	WUSCHEL RELATED HOMEOBOX 4 (WOX4)		AT3G10580					AT1G35255			AT1G51913
AT2G19770	PROFILIN 5 (PRF5)							AT1G24070	CELLULOSE SYNTHASE-LIKE A10 (CSLA10)		AT5G26146					AT1G35730	PUMILIO 9 (PUM9)		AT4G39756					AT1G46552			AT3G10585					AT1G35450			AT1G51915
AT2G20430	ROP-INTERACTIVE CRIB MOTIF-CONTAINING PROTEIN 6 (RIC6)							AT1G24470	BETA-KETOACYL REDUCTASE 2 (KCR2)		AT5G26147	MICRORNA156F (MIR156F)				AT1G35750	PUMILIO 10 (PUM10)		AT5G04210					AT1G47530			AT3G10595					AT1G35490			AT1G51920
AT2G21260								AT1G24733			AT5G28000					AT1G43800	FLORAL TRANSITION AT THE MERISTEM1 (FTM1)		AT5G05025					AT1G47730			AT3G11435	MICRORNA172C (MIR172C)				AT1G35880			AT1G51930
AT2G21780								AT1G25410	ISOPENTENYLTRANSFERASE 6 (IPT6)		AT5G38020					AT1G44800	SILIQUES ARE RED 1 (SIAR1)		AT5G05030					AT1G47860			AT3G13370					AT1G43650			AT1G51990
AT2G23210								AT1G25425	CLAVATA3/ESR-RELATED 43 (CLE43)		AT5G42635					AT1G47430			AT5G06630					AT1G48000	MYB DOMAIN PROTEIN 112 (MYB112)		AT3G14830					AT1G43790	TRACHEARY ELEMENT DIFFERENTIATION-RELATED 6 (TED6)		AT1G52191
AT2G23220	CYTOCHROME P450, FAMILY 81, SUBFAMILY D, POLYPEPTIDE 6 (CYP81D6)							AT1G25530			AT5G44310					AT1G47435			AT5G09978	ELICITOR PEPTIDE 7 PRECURSOR (PEP7)				AT1G48690			AT3G15536					AT1G44090	GIBBERELLIN 20-OXIDASE 5 (GA20OX5)		AT1G54470	RESISTANCE TO PERONOSPORA PARASITICA 27 (RPP27)
AT2G23510	SPERMIDINE DISINAPOYL ACYLTRANSFERASE (SDT)							AT1G26355	SPIRAL1-LIKE1 (SP1L1)		AT5G51480	SKU5 SIMILAR 2 (SKS2)				AT1G48070			AT5G10504					AT1G48820			AT3G17261					AT1G44224			AT1G55591	MICRORNA158B (MIR158B)
AT2G25890								AT1G26400			AT5G61110					AT1G50090	BRANCHED-CHAIN AMINO ACID TRANSAMINASE 7 (BCAT7)		AT5G10590					AT1G49030			AT3G17265					AT1G44478			AT1G55720	CATION EXCHANGER 6 (CAX6)
AT2G27080								AT1G27550			AT5G61630					AT1G51460	ATP-BINDING CASSETTE G13 (ABCG13)		AT5G11530	EMBRYONIC FLOWER 1 (EMF1)				AT1G49450			AT3G17270					AT1G44542			AT1G56360	PURPLE ACID PHOSPHATASE 6 (PAP6)
AT2G27690	CYTOCHROME P450, FAMILY 94, SUBFAMILY C, POLYPEPTIDE 1 (CYP94C1)							AT1G27560								AT1G52150	(ATHB-15)		AT5G17080					AT1G49470			AT3G17320	F-BOX OVEREXPRESSED/OPPRESSED ABA SIGNALING 1 (FOA1)				AT1G44740			AT1G56380
AT2G28490								AT1G27580								AT1G53080			AT5G24206					AT1G49860	GLUTATHIONE S-TRANSFERASE (CLASS PHI) 14 (GSTF14)		AT3G17480					AT1G44830			AT1G56390
AT2G28590								AT1G28390								AT1G53700	WAG 1 (WAG1)		AT5G24220					AT1G50720			AT3G17490					AT1G45201	TRIACYLGLYCEROL LIPASE-LIKE 1 (TLL1)		AT1G56400
AT2G32830	PHOSPHATE TRANSPORTER 1;5 (PHT1;5)							AT1G29050	TRICHOME BIREFRINGENCE-LIKE 38 (TBL38)							AT1G53830	PECTIN METHYLESTERASE 2 (PME2)		AT5G24557					AT1G50990			AT3G20557					AT1G46120			AT1G56470
AT2G34700								AT1G30080								AT1G53980			AT5G26114					AT1G51355			AT3G20840	PLETHORA 1 (PLT1)				AT1G47885			AT1G56480
AT2G35300	LATE EMBRYOGENESIS ABUNDANT 18 (LEA18)							AT1G31355								AT1G53990	GDSL-MOTIF LIPASE 3 (GLIP3)		AT5G26120	ALPHA-L-ARABINOFURANOSIDASE 2 (ASD2)				AT1G53325			AT3G20980					AT1G47980			AT1G56730
AT2G36080								AT1G31990								AT1G54000	GDSL LIPASE-LIKE PROTEIN 22 (GLL22)		AT5G26130					AT1G53340			AT3G20990					AT1G47990	GIBBERELLIN 2-OXIDASE 4 (GA2OX4)		AT1G57650
AT2G37040	PHE AMMONIA LYASE 1 (pal1)							AT1G32170	XYLOGLUCAN ENDOTRANSGLUCOSYLASE/HYDROLASE 30 (XTH30)							AT1G54010			AT5G27035					AT1G53625			AT3G20993	LOW-MOLECULAR-WEIGHT CYSTEINE-RICH 56 (LCR56)				AT1G48280			AT1G58007
AT2G38900								AT1G32350	ALTERNATIVE OXIDASE 1D (AOX1D)							AT1G54020			AT5G27037					AT1G53633			AT3G21352					AT1G48500	JASMONATE-ZIM-DOMAIN PROTEIN 4 (JAZ4)		AT1G58037
AT2G38905								AT1G35140	PHOSPHATE-INDUCED 1 (PHI-1)							AT1G54200			AT5G35917	CYTOCHROME P450, FAMILY 79, SUBFAMILY A, POLYPEPTIDE 3 PSEUDOGENE (CYP79A3P)				AT1G54330	NAC DOMAIN CONTAINING PROTEIN 20 (NAC020)		AT3G21830	SKP1-LIKE 8 (SK8)				AT1G48910	YUCCA 10 (YUC10)		AT1G58310
AT2G41225								AT1G47510	INOSITOL POLYPHOSPHATE 5-PHOSPHATASE 11 (5PTASE11)							AT1G55240			AT5G37330					AT1G54890			AT3G21840	SKP1-LIKE 7 (SK7)				AT1G49120	CYTOKININ RESPONSE FACTOR 9 (CRF9)		AT1G58320
AT2G41360								AT1G48800								AT1G55260			AT5G37820	NOD26-LIKE INTRINSIC PROTEIN 4;2 (NIP4;2)				AT1G55035			AT3G21850	SKP1-LIKE 9 (SK9)				AT1G49370			AT1G59453
AT2G41660	MIZU-KUSSEI 1 (MIZ1)							AT1G49930								AT1G55410			AT5G37960					AT1G56040			AT3G21920					AT1G50130			AT1G59530	BASIC LEUCINE-ZIPPER 4 (bZIP4)
AT2G44470	BETA GLUCOSIDASE 29 (BGLU29)							AT1G50650								AT1G55420	EMBRYO SAC DEVELOPMENT ARREST 11 (EDA11)		AT5G37990					AT1G56550	RHAMNOGALACTURONAN SPECI&#64257;C XYLOSYLTRANSFERASE 3 (RGXT3)		AT3G22710					AT1G50470			AT1G59535
AT2G44581								AT1G53540								AT1G55430			AT5G38378					AT1G58450	TETRATRICOPEPTIDE REPEAT 6 (TPR6)		AT3G22723					AT1G51000			AT1G59722
AT2G44798								AT1G53683	MICRORNA169D (MIR169D)							AT1G55440			AT5G39230					AT1G60040	AGAMOUS-LIKE 49 (AGL49)		AT3G22730					AT1G51805			AT1G60095
AT2G45360								AT1G53690								AT1G56020			AT5G41660					AT1G60300			AT3G23130	SUPERMAN (SUP)				AT1G51820			AT1G60783
AT2G45750								AT1G54575								AT1G56160	MYB DOMAIN PROTEIN 72 (MYB72)		AT5G43035					AT1G60830			AT3G23633					AT1G52000			AT1G60983	SCR-LIKE 8 (SCRL8)
AT2G45760	BON ASSOCIATION PROTEIN 2 (BAP2)							AT1G54860								AT1G56165			AT5G44440					AT1G61105			AT3G24225	CLAVATA3/ESR-RELATED 19 (CLE19)				AT1G52100			AT1G60985	SCR-LIKE 6 (SCRL6)
AT2G47200								AT1G54870								AT1G56510	WHITE RUST RESISTANCE 4 (WRR4)		AT5G44940					AT1G61110	NAC DOMAIN CONTAINING PROTEIN 25 (NAC025)		AT3G24700					AT1G52190			AT1G60986	SCR-LIKE 4 (SCRL4)
AT2G47260	WRKY DNA-BINDING PROTEIN 23 (WRKY23)							AT1G55010	PLANT DEFENSIN 1.5 (PDF1.5)							AT1G56553			AT5G44950					AT1G61540			AT3G25630					AT1G52400	BETA GLUCOSIDASE 18 (BGLU18)		AT1G61070	LOW-MOLECULAR-WEIGHT CYSTEINE-RICH 66 (LCR66)
AT2G48090								AT1G55380								AT1G56555			AT5G46880	HOMEOBOX-7 (HB-7)				AT1G61680	TERPENE SYNTHASE 14 (TPS14)		AT3G26934					AT1G52410	TSK-ASSOCIATING PROTEIN 1 (TSA1)		AT1G61080
AT3G01516								AT1G56100								AT1G57800	VARIANT IN METHYLATION 5 (VIM5)		AT5G47280	ADR1-LIKE 3 (ADR1-L3)				AT1G62035	MICRORNA171C (MIR171C)		AT3G28240					AT1G52440			AT1G61270
AT3G04545								AT1G56150								AT1G58270	(ZW9)		AT5G47300					AT1G62060			AT3G28243					AT1G52800			AT1G61320
AT3G05300								AT1G56520								AT1G58400			AT5G51280					AT1G62262	SLAC1 HOMOLOGUE 4 (SLAH4)		AT3G28250					AT1G52827	CADMIUM TOLERANCE 1 (CDT1)		AT1G61563	RALF-LIKE 8 (RALFL8)
AT3G07250								AT1G56540								AT1G59700	GLUTATHIONE S-TRANSFERASE TAU 16 (GSTU16)		AT5G51530					AT1G62440	LEUCINE-RICH REPEAT/EXTENSIN 2 (LRX2)		AT3G28280					AT1G52830	INDOLE-3-ACETIC ACID 6 (IAA6)		AT1G61566	RALF-LIKE 9 (RALFL9)
AT3G07260								AT1G58360	AMINO ACID PERMEASE 1 (AAP1)							AT1G60240			AT5G65330	AGAMOUS-LIKE 78 (AGL78)				AT1G62450			AT3G28330					AT1G52840			AT1G61688
AT3G07880	SUPERCENTIPEDE1 (SCN1)							AT1G60072	MICRORNA859A (MIR859A)							AT1G60250								AT1G62560	FLAVIN-MONOOXYGENASE GLUCOSINOLATE S-OXYGENASE 3 (FMO GS-OX3)		AT3G28360	ATP-BINDING CASSETTE B16 (ABCB16)				AT1G52990			AT1G61700
AT3G08040	FERRIC REDUCTASE DEFECTIVE 3 (FRD3)							AT1G60073	MICRORNA774A (MIR774A)							AT1G61090								AT1G62710	BETA VACUOLAR PROCESSING ENZYME (BETA-VPE)		AT3G29050					AT1G53163			AT1G62090
AT3G09375								AT1G60110								AT1G61093								AT1G62760			AT3G29070					AT1G54300			AT1G62160
AT3G09385								AT1G61800	GLUCOSE-6-PHOSPHATE/PHOSPHATE TRANSLOCATOR 2 (GPT2)							AT1G61095								AT1G64030	SERPIN 3 (SRP3)		AT3G29430					AT1G54400			AT1G62333
AT3G09400	POL-LIKE 3 (PLL3)							AT1G62420								AT1G61820	BETA GLUCOSIDASE 46 (BGLU46)							AT1G64035			AT3G29560					AT1G54450			AT1G62340	ABNORMAL LEAF-SHAPE 1 (ALE1)
AT3G11110								AT1G63030	DWARF AND DELAYED FLOWERING 2 (ddf2)							AT1G62300	(WRKY6)							AT1G64590			AT3G29970					AT1G54660			AT1G62940	ACYL-COA SYNTHETASE 5 (ACOS5)
AT3G11180								AT1G63650	ENHANCER OF GLABRA 3 (EGL3)							AT1G62500								AT1G64910			AT3G30110					AT1G54930			AT1G63057
AT3G12203	SERINE CARBOXYPEPTIDASE-LIKE 17 (scpl17)							AT1G64060	RESPIRATORY BURST OXIDASE PROTEIN F (RBOH F)							AT1G62570	FLAVIN-MONOOXYGENASE GLUCOSINOLATE S-OXYGENASE 4 (FMO GS-OX4)							AT1G64920			AT3G30580					AT1G54940	PLANT GLYCOGENIN-LIKE STARCH INITIATION PROTEIN 4 (PGSIP4)		AT1G64480	CALCINEURIN B-LIKE PROTEIN 8 (CBL8)
AT3G13510								AT1G64235								AT1G62630								AT1G65870			AT3G30839					AT1G55390			AT1G65352
AT3G13784	CELL WALL INVERTASE 5 (CWINV5)							AT1G64585	ROTUNDIFOLIA LIKE 22 (RTFL22)							AT1G63070								AT1G65875			AT3G31068					AT1G55600	WRKY DNA-BINDING PROTEIN 10 (WRKY10)		AT1G65481
AT3G14040								AT1G64660	METHIONINE GAMMA-LYASE (MGL)							AT1G63450	ROOT HAIR SPECIFIC 8 (RHS8)							AT1G66040	VARIANT IN METHYLATION 4 (VIM4)		AT3G31420					AT1G55640	PRENYLATED RAB ACCEPTOR 1.G1 (PRA1.G1)		AT1G65484
AT3G14300	(ATPMEPCRC)							AT1G65730	YELLOW STRIPE LIKE 7 (YSL7)							AT1G63920								AT1G66090			AT3G44425					AT1G55928			AT1G65750
AT3G15280								AT1G67770	TERMINAL EAR1-LIKE 2 (TEL2)							AT1G64160	DIRIGENT PROTEIN 5 (DIR5)							AT1G66245			AT3G44770					AT1G56240	PHLOEM PROTEIN 2-B13 (PP2-B13)		AT1G65760
AT3G15510	NAC DOMAIN CONTAINING PROTEIN 2 (NAC2)							AT1G68170								AT1G64618								AT1G66770	(SWEET6)		AT3G44780					AT1G56242			AT1G65770	ASCORBIC ACID MANNOSE PATHWAY REGULATOR 1 (AMR1)
AT3G15604								AT1G68180								AT1G64940	CYTOCHROME P450, FAMILY 87, SUBFAMILY A, POLYPEPTIDE 6 (CYP89A6)							AT1G66950	ATP-BINDING CASSETTE G39 (ABCG39)		AT3G45935					AT1G56250	PHLOEM PROTEIN 2-B14 (PP2-B14)		AT1G66030	CYTOCHROME P450, FAMILY 96, SUBFAMILY A, POLYPEPTIDE 14 PSEUDOGENE (CYP96A14P)
AT3G15605								AT1G68240								AT1G65210								AT1G67025			AT3G47040					AT1G56410	EARLY-RESPONSIVE TO DEHYDRATION 2 (ERD2)		AT1G66210
AT3G15800								AT1G68460	ISOPENTENYLTRANSFERASE 1 (IPT1)							AT1G65370								AT1G67030	ZINC FINGER PROTEIN 6 (ZFP6)		AT3G48209					AT1G56490			AT1G66220
AT3G16150	ASPARAGINASE B1 (ASPGB1)							AT1G68470								AT1G65450								AT1G68480	JAGGED (JAG)		AT3G48310	CYTOCHROME P450, FAMILY 71, SUBFAMILY A, POLYPEPTIDE 22 (CYP71A22)				AT1G56600	GALACTINOL SYNTHASE 2 (GolS2)		AT1G66440
AT3G17200								AT1G68875								AT1G65570								AT1G68520			AT3G50295					AT1G56620			AT1G66630
AT3G17203	GIBBERELLIN 2-OXIDASE 5 (GA2OX5)							AT1G70390								AT1G65880	BENZOYLOXYGLUCOSINOLATE 1 (BZO1)							AT1G68530	3-KETOACYL-COA SYNTHASE 6 (KCS6)		AT3G50400					AT1G56630			AT1G66640
AT3G21210								AT1G70680								AT1G65890	ACYL ACTIVATING ENZYME 12 (AAE12)							AT1G69140			AT3G51057					AT1G56650	PRODUCTION OF ANTHOCYANIN PIGMENT 1 (PAP1)		AT1G66852
AT3G21600								AT1G70690	HOPW1-1-INDUCED GENE1 (HWI1)							AT1G66110								AT1G69150			AT3G55370	OBF-BINDING PROTEIN 3 (OBP3)				AT1G56680			AT1G66855
AT3G22410								AT1G70720								AT1G66120	ACYL-ACTIVATING ENZYME 11 (AAE11)							AT1G69310	WRKY DNA-BINDING PROTEIN 57 (WRKY57)		AT3G55512	MICRORNA172D (MIR172D)				AT1G57670			AT1G66860
AT3G22560								AT1G70970								AT1G67750								AT1G69630			AT3G55590					AT1G58050			AT1G66870
AT3G22640	(PAP85)							AT1G71000								AT1G67810	SULFUR E2 (SUFE2)							AT1G69870	NITRATE TRANSPORTER 1.7 (NRT1.7)		AT3G57140	SUGAR-DEPENDENT 1-LIKE (SDP1-LIKE)				AT1G58260	CYTOCHROME P450 79C2 (CYP79C2)		AT1G67450
AT3G22650	CEGENDUO (CEG)							AT1G71002	MICRORNA858A (MIR858A)							AT1G68390								AT1G71390	RECEPTOR LIKE PROTEIN 11 (RLP11)		AT3G57250					AT1G58330	(ZW2)		AT1G67455
AT3G22740	HOMOCYSTEINE S-METHYLTRANSFERASE 3 (HMT3)							AT1G71160	3-KETOACYL-COA SYNTHASE 7 (KCS7)							AT1G68510	LOB DOMAIN-CONTAINING PROTEIN 42 (LBD42)							AT1G71520			AT3G58290					AT1G58340	(ZF14)		AT1G68210	PSEUDO-RESPONSE REGULATOR 6 (APRR6)
AT3G23245								AT1G72080								AT1G68850								AT1G71691			AT3G58390					AT1G60450	GALACTINOL SYNTHASE 7 (GolS7)		AT1G68270
AT3G24640								AT1G72100								AT1G70250								AT1G71692	AGAMOUS-LIKE 12 (AGL12)		AT3G58420					AT1G60470	GALACTINOL SYNTHASE 4 (GolS4)		AT1G69790
AT3G24650	ABA INSENSITIVE 3 (ABI3)							AT1G72200								AT1G70260								AT1G72110			AT3G58877					AT1G60980	GIBBERELLIN 20-OXIDASE 4 (GA20OX4)		AT1G69792	MICRORNA395D (MIR395D)
AT3G25080								AT1G72490								AT1G70270								AT1G72140			AT3G58880					AT1G61590			AT1G69795	MICRORNA395E (MIR395E)
AT3G25160								AT1G72860								AT1G70440	SIMILAR TO RCD ONE 3 (SRO3)							AT1G72290			AT3G59230					AT1G62540	FLAVIN-MONOOXYGENASE GLUCOSINOLATE S-OXYGENASE 2 (FMO GS-OX2)		AT1G71290
AT3G26790	FUSCA 3 (FUS3)							AT1G73120								AT1G70510	KNOTTED-LIKE FROM ARABIDOPSIS THALIANA 2 (KNAT2)							AT1G73260	KUNITZ TRYPSIN INHIBITOR 1 (KTI1)		AT3G59240					AT1G62660			AT1G74820
AT3G28345	ATP-BINDING CASSETTE B15 (ABCB15)							AT1G73220	ORGANIC CATION/CARNITINE TRANSPORTER1 (OCT1)							AT1G70540	EMBRYO SAC DEVELOPMENT ARREST 24 (EDA24)							AT1G73620			AT3G59455					AT1G64405			AT2G01800
AT3G28740	CYTOCHROME P450, FAMILY 81, SUBFAMILY D, POLYPEPTIDE 11 (CYP81D11)							AT1G73560								AT1G70670	CALEOSIN 4 (CLO4)							AT1G73870			AT3G59790	MAP KINASE 10 (MPK10)				AT1G64625			AT2G03830	ROOT MERISTEM GROWTH FACTOR 8 (RGF8)
AT3G29150								AT1G74140								AT1G70910	DESPIERTO (DEP)							AT1G73965	CLAVATA3/ESR-RELATED 13 (CLE13)		AT3G62336					AT1G64700			AT2G03850
AT3G29260								AT1G74620								AT1G70990								AT1G74010			AT4G01516					AT1G65300	AGAMOUS-LIKE 38 (AGL38)		AT2G03955
AT3G36659								AT1G74990								AT1G71050	HEAVY METAL ASSOCIATED ISOPRENYLATED PLANT PROTEIN 20 (HIPP20)							AT1G74660	MINI ZINC FINGER 1 (MIF1)		AT4G09950					AT1G65480	FLOWERING LOCUS T (FT)		AT2G03960
AT3G43270								AT1G75388	CONSERVED PEPTIDE UPSTREAM OPEN READING FRAME 5 (CPuORF5)							AT1G71380	CELLULASE 3 (CEL3)							AT1G75710			AT4G10340	LIGHT HARVESTING COMPLEX OF PHOTOSYSTEM II 5 (LHCB5)				AT1G65483			AT2G03970
AT3G43431								AT1G75390	BASIC LEUCINE-ZIPPER 44 (bZIP44)							AT1G71890	(SUC5)							AT1G75790	SKU5 SIMILAR 18 (sks18)		AT4G11580					AT1G65486			AT2G03972
AT3G44290	NAC DOMAIN CONTAINING PROTEIN 60 (NAC060)							AT1G75394								AT1G72570								AT1G75870			AT4G11730					AT1G65500			AT2G04020
AT3G44460	(DPBF2)							AT1G76110								AT1G72590								AT1G75880			AT4G13190					AT1G66190			AT2G04032	ZINC TRANSPORTER 7 PRECURSOR (ZIP7)
AT3G49150								AT1G76500	SUPPRESSOR OF PHYB-4#3 (SOB3)							AT1G73010	PHOSPHATE STARVATION-INDUCED GENE 2 (PS2)							AT1G76135	MICRORNA394B (MIR394B)		AT4G14251					AT1G66370	MYB DOMAIN PROTEIN 113 (MYB113)		AT2G04045
AT3G50480	HOMOLOG OF RPW8 4 (HR4)							AT1G76830								AT1G73590	PIN-FORMED 1 (PIN1)							AT1G76220			AT4G14460					AT1G66570	SUCROSE-PROTON SYMPORTER 7 (SUC7)		AT2G04047
AT3G50890	HOMEOBOX PROTEIN 28 (HB28)							AT1G77780								AT1G74000	STRICTOSIDINE SYNTHASE 3 (SS3)							AT1G76230			AT4G14630	GERMIN-LIKE PROTEIN 9 (GLP9)				AT1G66700	(PXMT1)		AT2G04150
AT3G50980	DEHYDRIN XERO 1 (XERO1)							AT1G78320	GLUTATHIONE S-TRANSFERASE TAU 23 (GSTU23)							AT1G74080	MYB DOMAIN PROTEIN 122 (MYB122)							AT1G76250			AT4G15300	CYTOCHROME P450, FAMILY 702, SUBFAMILY A, POLYPEPTIDE 2 (CYP702A2)				AT1G66850			AT2G04300
AT3G50990								AT1G78460								AT1G75620								AT1G76290			AT4G15320	CELLULOSE SYNTHASE-LIKE B6 (CSLB06)				AT1G66880			AT2G04480
AT3G53232	ROTUNDIFOLIA LIKE 1 (RTFL1)							AT1G78760								AT1G75830	LOW-MOLECULAR-WEIGHT CYSTEINE-RICH 67 (LCR67)							AT1G76965			AT4G15710					AT1G67130			AT2G04495
AT3G54040								AT1G78770	ANAPHASE PROMOTING COMPLEX 6 (APC6)							AT1G76210								AT1G77950	AGAMOUS-LIKE 67 (AGL67)		AT4G15970					AT1G67195	MICRORNA414 (MIR414)		AT2G04570
AT3G54940								AT1G78840								AT1G76430	PHOSPHATE TRANSPORTER 1;9 (PHT1;9)							AT1G78170			AT4G16230					AT1G67200			AT2G04920
AT3G56060								AT1G78960	LUPEOL SYNTHASE 2 (LUP2)							AT1G76610								AT1G78330			AT4G17713					AT1G67270			AT2G12646
AT3G57460								AT1G78970	LUPEOL SYNTHASE 1 (LUP1)							AT1G77110	PIN-FORMED 6 (PIN6)							AT1G78720			AT4G18850					AT1G67328			AT2G13623
AT3G57620								AT1G78980	STRUBBELIG-RECEPTOR FAMILY 5 (SRF5)							AT1G78476								AT1G78750			AT4G19330					AT1G67330			AT2G13640
AT3G59130								AT1G79160								AT1G78490	CYTOCHROME P450, FAMILY 708, SUBFAMILY A, POLYPEPTIDE 3 (CYP708A3)							AT1G80220			AT4G23360					AT1G67390			AT2G14280
AT3G59850								AT1G79170								AT1G78640								AT1G80390	INDOLE-3-ACETIC ACID INDUCIBLE 15 (IAA15)		AT4G24060					AT1G68050	FLAVIN-BINDING, KELCH REPEAT, F BOX 1 (FKF1)		AT2G14282	SCR-LIKE 18 (SCRL18)
AT3G60900	FASCICLIN-LIKE ARABINOGALACTAN-PROTEIN 10 (FLA10)							AT1G79450	ALA-INTERACTING SUBUNIT 5 (ALIS5)							AT1G79250	AGC KINASE 1.7 (AGC1.7)							AT1G80840	WRKY DNA-BINDING PROTEIN 40 (WRKY40)		AT4G24644					AT1G68150	WRKY DNA-BINDING PROTEIN 9 (WRKY9)		AT2G14420
AT3G60955	CYTOCHROME P450, FAMILY 76, SUBFAMILY C, POLYPEPTIDE 8, PSEUDOGENE (CYP76C8P)							AT1G79480								AT1G79370	CYTOCHROME P450, FAMILY 79, SUBFAMILY C, POLYPEPTIDE 1 (CYP79C1)							AT2G01020			AT4G24652					AT1G68280			AT2G14430
AT3G61118								AT1G79760	DOWNSTREAM TARGET OF AGL15-4 (DTA4)							AT1G79680	WALL ASSOCIATED KINASE (WAK)-LIKE 10 (WAKL10)							AT2G02070	INDETERMINATE(ID)-DOMAIN 5 (IDD5)		AT4G29280	LOW-MOLECULAR-WEIGHT CYSTEINE-RICH 22 (LCR22)				AT1G68320	MYB DOMAIN PROTEIN 62 (MYB62)		AT2G14440
AT3G61340								AT1G79770								AT1G79800	EARLY NODULIN-LIKE PROTEIN 7 (ENODL7)							AT2G02680			AT4G35400					AT1G68500			AT2G14510
AT3G62210	EMBRYO SAC DEVELOPMENT ARREST 32 (EDA32)							AT1G79860	RHO GUANYL-NUCLEOTIDE EXCHANGE FACTOR 12 (ROPGEF12)							AT1G80090	CBS DOMAIN CONTAINING PROTEIN 4 (CBSX4)							AT2G02700			AT5G02980					AT1G68600			AT2G14620	XYLOGLUCAN ENDOTRANSGLUCOSYLASE/HYDROLASE 10 (XTH10)
AT3G62610	MYB DOMAIN PROTEIN 11 (MYB11)							AT1G80140								AT1G80100	HISTIDINE PHOSPHOTRANSFER PROTEIN 6 (HP6)							AT2G02990	RIBONUCLEASE 1 (RNS1)		AT5G02990					AT1G68620			AT2G15025
AT3G62680	PROLINE-RICH PROTEIN 3 (PRP3)							AT1G80160	GLYOXYLASE I 7 (GLYI7)							AT1G80240	DUF642 L-GALL RESPONSIVE GENE 1 (DGR1)							AT2G03000			AT5G03837					AT1G69690	TEOSINTE BRANCHED1/CYCLOIDEA/PCF 15 (TCP15)		AT2G15029
AT4G02330	(ATPMEPCRB)							AT1G80540								AT2G01430	HOMEOBOX-LEUCINE ZIPPER PROTEIN 17 (HB17)							AT2G03500			AT5G07310					AT1G69860			AT2G15030
AT4G11040								AT1G80760	NOD26-LIKE INTRINSIC PROTEIN 6;1 (NIP6;1)							AT2G01900								AT2G04420			AT5G11660					AT1G70560	TRYPTOPHAN AMINOTRANSFERASE OF ARABIDOPSIS 1 (TAA1)		AT2G15042
AT4G12210								AT1G80865								AT2G01960	TETRASPANIN14 (TET14)							AT2G13680	CALLOSE SYNTHASE 5 (CALS5)		AT5G15800	SEPALLATA1 (SEP1)				AT1G71880	SUCROSE-PROTON SYMPORTER 1 (SUC1)		AT2G15080	RECEPTOR LIKE PROTEIN 19 (RLP19)
AT4G14315								AT2G01240								AT2G02660								AT2G14560	LATE UPREGULATED IN RESPONSE TO HYALOPERONOSPORA PARASITICA (LURP1)		AT5G17730					AT1G72000	ALKALINE/NEUTRAL INVERTASE F (A/N-InvF)		AT2G15260
AT4G14320								AT2G01500	PRETTY FEW SEEDS 2 (PFS2)							AT2G03360								AT2G14670	SUCROSE-PROTON SYMPORTER 8 (SUC8)		AT5G17740					AT1G72230			AT2G15325
AT4G14690	EARLY LIGHT-INDUCIBLE PROTEIN 2 (ELIP2)							AT2G01810								AT2G04050								AT2G15020			AT5G18880					AT1G73325			AT2G15350	FUCOSYLTRANSFERASE 10 (FUT10)
AT4G16820	PHOSPHOLIPASE A I BETA 2 (PLA-I{beta]2)							AT2G02120	(PDF2.1)							AT2G04100								AT2G15318			AT5G18890	NUCLEOSIDE HYDROLASE 4 (NSH4)				AT1G73330	DROUGHT-REPRESSED 4 (DR4)		AT2G15370	FUCOSYLTRANSFERASE 5 (FUT5)
AT4G19380								AT2G02130	LOW-MOLECULAR-WEIGHT CYSTEINE-RICH 68 (LCR68)							AT2G04110								AT2G16365			AT5G19473					AT1G73830	BR ENHANCED EXPRESSION 3 (BEE3)		AT2G15660	AGAMOUS-LIKE 95 (AGL95)
AT4G21370	PSEUDOGENE OF S-LOCUS RECEPTOR KINASE A (PSEUDOSRKA)							AT2G02135	LOW-MOLECULAR-WEIGHT CYSTEINE-RICH 71 (LCR71)							AT2G04500								AT2G16990			AT5G20260					AT1G74650	MYB DOMAIN PROTEIN 31 (MYB31)		AT2G16840
AT4G22230								AT2G02140	LOW-MOLECULAR-WEIGHT CYSTEINE-RICH 72 (LCR72)							AT2G15010								AT2G17590			AT5G23380					AT1G75250	RAD-LIKE 6 (RL6)		AT2G17080
AT4G22233								AT2G09800								AT2G16230								AT2G17600			AT5G24205					AT1G75490			AT2G17090	SHORT SUSPENSOR (SSP)
AT4G22235								AT2G15400	(NRPE3B)							AT2G16730	(BGAL13)							AT2G17785			AT5G25370	PHOSPHOLIPASE D ALPHA 3 (PLDALPHA3)				AT1G75750	GAST1 PROTEIN HOMOLOG 1 (GASA1)		AT2G17305
AT4G22390								AT2G18620								AT2G16760								AT2G17940			AT5G25420					AT1G76410	(ATL8)		AT2G17330	CYTOCHROME P450 51G2 (CYP51G2)
AT4G24180	THAUMATIN-LIKE PROTEIN 1 (TLP1)							AT2G18820								AT2G16890								AT2G17950	WUSCHEL (WUS)		AT5G26260					AT1G76930	EXTENSIN 4 (EXT4)		AT2G18190
AT4G25140	OLEOSIN 1 (OLEO1)							AT2G18880	VERNALIZATION5/VIN3-LIKE 2 (VEL2)							AT2G16895								AT2G17960			AT5G28030	L-CYSTEINE DESULFHYDRASE 1 (DES1)				AT1G77160			AT2G18590
AT4G25250								AT2G19660								AT2G17050								AT2G18080	EMBRYO SAC DEVELOPMENT ARREST 2 (EDA2)		AT5G28463					AT1G77610			AT2G18690
AT4G25330								AT2G20350								AT2G17470	ALUMINIUM ACTIVATED MALATE TRANSPORTER 6 (ALMT6)							AT2G18196			AT5G33350					AT1G77690	LIKE AUX1 3 (LAX3)		AT2G18800	XYLOGLUCAN ENDOTRANSGLUCOSYLASE/HYDROLASE 21 (XTH21)
AT4G27140	SEED STORAGE ALBUMIN 1 (SESA1)							AT2G21490	DEHYDRIN LEA (LEA)							AT2G17500								AT2G18480			AT5G33355					AT1G77990	(AST56)		AT2G18870	VERNALIZATION5/VIN3-LIKE 3 (VEL3)
AT4G27150	SEED STORAGE ALBUMIN 2 (SESA2)							AT2G21720								AT2G18210								AT2G18570			AT5G37145					AT1G79420			AT2G20170
AT4G27160	SEED STORAGE ALBUMIN 3 (SESA3)							AT2G21930								AT2G18810								AT2G19200			AT5G37160					AT1G80820	CINNAMOYL COA REDUCTASE (CCR2)		AT2G20619
AT4G27170	SEED STORAGE ALBUMIN 4 (SESA4)							AT2G22180								AT2G19500	CYTOKININ OXIDASE 2 (CKX2)							AT2G19320			AT5G37200					AT2G01660	PLASMODESMATA-LOCATED PROTEIN 6 (PDLP6)		AT2G20805
AT4G30290	XYLOGLUCAN ENDOTRANSGLUCOSYLASE/HYDROLASE 19 (XTH19)							AT2G22470	ARABINOGALACTAN PROTEIN 2 (AGP2)							AT2G19610								AT2G19460			AT5G37320					AT2G01890	PURPLE ACID PHOSPHATASE 8 (PAP8)		AT2G21580
AT4G31830								AT2G22590								AT2G20570	GBF'S PRO-RICH REGION-INTERACTING FACTOR 1 (GPRI1)							AT2G19630			AT5G37470					AT2G01990			AT2G22805
AT4G31900	PICKLE RELATED 2 (PKR2)							AT2G23130	ARABINOGALACTAN PROTEIN 17 (AGP17)							AT2G21100								AT2G20520	FASCICLIN-LIKE ARABINOGALACTAN 6 (FLA6)		AT5G37810	NOD26-LIKE INTRINSIC PROTEIN 4;1 (NIP4;1)				AT2G02000	GLUTAMATE DECARBOXYLASE 3 (GAD3)		AT2G23834
AT4G33020	(ZIP9)							AT2G23900								AT2G21900	WRKY DNA-BINDING PROTEIN 59 (WRKY59)							AT2G20825	ULTRAPETALA 2 (ULT2)		AT5G37910					AT2G02010	GLUTAMATE DECARBOXYLASE 4 (GAD4)		AT2G23860
AT4G35650	ISOCITRATE DEHYDROGENASE III (IDH-III)							AT2G24810								AT2G22340								AT2G21110			AT5G38090					AT2G02060			AT2G23870
AT4G36380	ROTUNDIFOLIA 3 (ROT3)							AT2G25150								AT2G22860	PHYTOSULFOKINE 2 PRECURSOR (PSK2)							AT2G21140	PROLINE-RICH PROTEIN 2 (PRP2)		AT5G38350					AT2G02540	HOMEOBOX PROTEIN 21 (HB21)		AT2G24710	GLUTAMATE RECEPTOR 2.3 (GLR2.3)
AT4G39130								AT2G25260								AT2G22970	SERINE CARBOXYPEPTIDASE-LIKE 11 (SCPL11)							AT2G21990			AT5G38760					AT2G03250			AT2G24730
AT4G39860								AT2G26040	PYR1-LIKE 2 (PYL2)							AT2G23440								AT2G22330	CYTOCHROME P450, FAMILY 79, SUBFAMILY B, POLYPEPTIDE 3 (CYP79B3)		AT5G39920					AT2G03560			AT2G25230	MYB DOMAIN PROTEIN 100 (MYB100)
AT5G02230								AT2G26160								AT2G23630	SKU5 SIMILAR 16 (sks16)							AT2G22760			AT5G40050					AT2G03740			AT2G25370
AT5G02330								AT2G26450								AT2G23800	GERANYLGERANYL PYROPHOSPHATE SYNTHASE 2 (GGPS2)							AT2G22810	1-AMINOCYCLOPROPANE-1-CARBOXYLATE SYNTHASE 4 (ACS4)		AT5G41494					AT2G03840	TETRASPANIN13 (TET13)		AT2G25380
AT5G02350								AT2G27520								AT2G25470	RECEPTOR LIKE PROTEIN 21 (RLP21)							AT2G23030	SNF1-RELATED PROTEIN KINASE 2.9 (SNRK2.9)		AT5G41500					AT2G03900			AT2G25390
AT5G02360								AT2G28790								AT2G25770								AT2G23230			AT5G41505					AT2G03910			AT2G26940
AT5G02420								AT2G29380	HIGHLY ABA-INDUCED PP2C GENE 3 (HAI3)							AT2G25780								AT2G24255			AT5G41550					AT2G04025	ROOT MERISTEM GROWTH FACTOR 3 (RGF3)		AT2G27070	RESPONSE REGULATOR 13 (RR13)
AT5G03260	LACCASE 11 (LAC11)							AT2G29654								AT2G25790								AT2G24260	LJRHL1-LIKE 1 (LRL1)		AT5G41663	MICRORNA319B (MIR319B)				AT2G04046			AT2G27375
AT5G03795								AT2G29660								AT2G25810	TONOPLAST INTRINSIC PROTEIN 4;1 (TIP4;1)							AT2G25090	CBL-INTERACTING PROTEIN KINASE 16 (CIPK16)		AT5G43175					AT2G04160	AUXIN-INDUCED IN ROOT CULTURES 3 (AIR3)		AT2G27535
AT5G03810								AT2G29810								AT2G26050								AT2G25095	MICRORNA156A (MIR156A)		AT5G43185					AT2G04170			AT2G28056	MICRORNA172A (MIR172A)
AT5G03820								AT2G31005								AT2G26820	PHLOEM PROTEIN 2-A3 (PP2-A3)							AT2G25160	CYTOCHROME P450, FAMILY 82, SUBFAMILY F, POLYPEPTIDE 1 (CYP82F1)		AT5G43196					AT2G04795			AT2G28170	(ATCHX7)
AT5G06040								AT2G31990								AT2G26870	NON-SPECIFIC PHOSPHOLIPASE C2 (NPC2)							AT2G25330			AT5G43200					AT2G05133			AT2G28700	AGAMOUS-LIKE 46 (AGL46)
AT5G07190	SEED GENE 3 (ATS3)							AT2G32190								AT2G27670								AT2G25340	VESICLE-ASSOCIATED MEMBRANE PROTEIN 712 (VAMP712)		AT5G44470					AT2G05140			AT2G28760	UDP-XYL SYNTHASE 6 (UXS6)
AT5G07480	KAR-UP OXIDOREDUCTASE 1 (KUOX1)							AT2G34080								AT2G27990	BEL1-LIKE HOMEODOMAIN 8 (BLH8)							AT2G25510			AT5G44960					AT2G05380	GLYCINE-RICH PROTEIN 3 SHORT ISOFORM (GRP3S)		AT2G28970
AT5G07490								AT2G34110								AT2G28420	GLYOXYLASE I 8 (GLYI8)							AT2G25820	ETHYLENE AND SALT INDUCIBLE 2 (ESE2)		AT5G44970					AT2G05520	GLYCINE-RICH PROTEIN 3 (GRP-3)		AT2G30090
AT5G07500	(PEI1)							AT2G34185								AT2G28610	PRESSED FLOWER (PRS)							AT2G26010	PLANT DEFENSIN 1.3 (PDF1.3)		AT5G44973					AT2G05540			AT2G30670
AT5G08460								AT2G34490	CYTOCHROME P450, FAMILY 710, SUBFAMILY A, POLYPEPTIDE 2 (CYP710A2)							AT2G28780								AT2G26020	PLANT DEFENSIN 1.2B (PDF1.2b)		AT5G46010					AT2G05850	SERINE CARBOXYPEPTIDASE-LIKE 38 (scpl38)		AT2G30890
AT5G08695								AT2G34540								AT2G29090	CYTOCHROME P450, FAMILY 707, SUBFAMILY A, POLYPEPTIDE 2 (CYP707A2)							AT2G27660			AT5G46875					AT2G07042			AT2G31215
AT5G09210								AT2G35290								AT2G29440	GLUTATHIONE S-TRANSFERASE TAU 6 (GSTU6)							AT2G27700			AT5G46877					AT2G07130			AT2G31220
AT5G09360	LACCASE 14 (LAC14)							AT2G35770	SERINE CARBOXYPEPTIDASE-LIKE 28 (scpl28)							AT2G29610								AT2G28010			AT5G46960					AT2G10940			AT2G31470	DROUGHT TOLERANCE REPRESSOR (DOR)
AT5G09550								AT2G35810								AT2G29780								AT2G28150			AT5G49780					AT2G11810	MONOGALACTOSYLDIACYLGLYCEROL SYNTHASE TYPE C (MGDC)		AT2G35670	FERTILIZATION INDEPENDENT SEED 2 (FIS2)
AT5G09876								AT2G35820								AT2G29800								AT2G28870			AT5G49850					AT2G13630			AT2G35990	LONELY GUY 2 (LOG2)
AT5G10120								AT2G36640	EMBRYONIC CELL PROTEIN 63 (ECP63)							AT2G30210	LACCASE 3 (LAC3)							AT2G29350	SENESCENCE-ASSOCIATED GENE 13 (SAG13)		AT5G51845					AT2G13820	XYLOGEN PROTEIN 2 (XYP2)		AT2G36255
AT5G13330	RELATED TO AP2 6L (Rap2.6L)							AT2G36940								AT2G30220								AT2G29370			AT5G53635					AT2G14070			AT2G36260
AT5G14180	MYZUS PERSICAE-INDUCED LIPASE 1 (MPL1)							AT2G37820								AT2G30230								AT2G29600			AT5G54030					AT2G14206			AT2G36985	ROTUNDIFOLIA4 (ROT4)
AT5G14345	EARLY NODULIN-LIKE PROTEIN 21 (ENODL21)							AT2G37830								AT2G30240	(ATCHX13)							AT2G30300			AT5G55855					AT2G14210	AGAMOUS-LIKE 44 (AGL44)		AT2G39851
AT5G14690								AT2G38060	PHOSPHATE TRANSPORTER 4;2 (PHT4;2)							AT2G30340	LOB DOMAIN-CONTAINING PROTEIN 13 (LBD13)							AT2G30310			AT5G56400					AT2G14290			AT2G39855
AT5G14860								AT2G38320	TRICHOME BIREFRINGENCE-LIKE 34 (TBL34)							AT2G31180	MYB DOMAIN PROTEIN 14 (MYB14)							AT2G31160	LIGHT SENSITIVE HYPOCOTYLS 3 (LSH3)		AT5G56410					AT2G14550			AT2G45840
AT5G16460								AT2G38870								AT2G31425								AT2G31690			AT5G61100					AT2G14580	BASIC PATHOGENESIS-RELATED PROTEIN 1 (PRB1)		AT3G01323
AT5G16700								AT2G38970								AT2G31430								AT2G31945			AT5G61720					AT2G14610	PATHOGENESIS-RELATED GENE 1 (PR1)		AT3G01324
AT5G17040								AT2G39350	ATP-BINDING CASSETTE G1 (ABCG1)							AT2G31460								AT2G32620	CELLULOSE SYNTHASE-LIKE B (CSLB02)		AT5G65230	MYB DOMAIN PROTEIN 53 (MYB53)				AT2G14635			AT3G01329
AT5G17980								AT2G40180	PHOSPHATASE 2C5 (PP2C5)							AT2G31940								AT2G32785								AT2G14700			AT3G09140
AT5G19040	ISOPENTENYLTRANSFERASE 5 (IPT5)							AT2G40220	ABA INSENSITIVE 4 (ABI4)							AT2G32160								AT2G34140								AT2G14760			AT3G09285	MICRORNA 2111A (MIR2111A)
AT5G19110								AT2G40250								AT2G32270	ZINC TRANSPORTER 3 PRECURSOR (ZIP3)							AT2G34350								AT2G14920	SULFOTRANSFERASE 4A (ST4A)		AT3G10460
AT5G20370								AT2G40470	LOB DOMAIN-CONTAINING PROTEIN 15 (LBD15)							AT2G32487								AT2G34830	WRKY DNA-BINDING PROTEIN 35 (WRKY35)							AT2G15090	3-KETOACYL-COA SYNTHASE 8 (KCS8)		AT3G13630
AT5G20670								AT2G41230	ORGAN SIZE RELATED 1 (ORS1)							AT2G32550								AT2G34870	MATERNAL EFFECT EMBRYO ARREST 26 (MEE26)							AT2G15220			AT3G18217	MICRORNA157C (MIR157C)
AT5G21130								AT2G41231								AT2G32690	GLYCINE-RICH PROTEIN 23 (GRP23)							AT2G35215								AT2G15310	ADP-RIBOSYLATION FACTOR B1A (ARFB1A)		AT3G19310
AT5G22300	NITRILASE 4 (NIT4)							AT2G41260	(M17)							AT2G32790								AT2G36026								AT2G15590			AT3G19890
AT5G23235								AT2G41415								AT2G33070	NITRILE SPECIFIER PROTEIN 2 (NSP2)							AT2G36030								AT2G15765			AT3G22142
AT5G23810	AMINO ACID PERMEASE 7 (AAP7)							AT2G41470								AT2G33270	ATYPICAL CYS HIS RICH THIOREDOXIN 3 (ACHT3)							AT2G36325								AT2G16050			AT3G23270
AT5G24600								AT2G41690	HEAT SHOCK TRANSCRIPTION FACTOR B3 (HSFB3)							AT2G33350								AT2G36890	REGULATOR OF AXILLARY MERISTEMS 2 (RAX2)							AT2G16130	POLYOL/MONOSACCHARIDE TRANSPORTER 2 (PMT2)		AT3G24068
AT5G25020								AT2G41800								AT2G33520								AT2G37370								AT2G16835			AT3G25280
AT5G27370								AT2G41810								AT2G33655								AT2G37440								AT2G17060			AT3G27160	GLUCOSE HYPERSENSITIVE 1 (GHS1)
AT5G27380	GLUTATHIONE SYNTHETASE 2 (GSH2)							AT2G41850	POLYGALACTURONASE ABSCISSION ZONE A. THALIANA (PGAZAT)							AT2G34202	MICRORNA399D (MIR399D)							AT2G37700								AT2G18010			AT3G27710	ARIADNE 3 (ARI3)
AT5G28145								AT2G42040								AT2G34210								AT2G37720	TRICHOME BIREFRINGENCE-LIKE 15 (TBL15)							AT2G18350	HOMEOBOX PROTEIN 24 (HB24)		AT3G28020
AT5G33400								AT2G42090	ACTIN 9 (ACT9)							AT2G34810								AT2G37730								AT2G18360			AT3G28350
AT5G35777								AT2G42350								AT2G35460								AT2G37740	ZINC-FINGER PROTEIN 10 (ZFP10)							AT2G18720			AT3G28520
AT5G36240								AT2G42660								AT2G35830								AT2G38230	PYRIDOXINE BIOSYNTHESIS 1.1 (PDX1.1)							AT2G18980			AT3G28540
AT5G37070								AT2G42720								AT2G36190	CELL WALL INVERTASE 4 (cwINV4)							AT2G38240								AT2G19110	HEAVY METAL ATPASE 4 (HMA4)		AT3G28820
AT5G37280								AT2G43470								AT2G36210								AT2G38300								AT2G19150			AT3G28830
AT5G37620								AT2G43590								AT2G36420	TON1 RECRUITING MOTIF 27 (TRM27)							AT2G38520								AT2G19410			AT3G28855
AT5G38000								AT2G43600								AT2G36690								AT2G38540	LIPID TRANSFER PROTEIN 1 (LP1)							AT2G20800	NAD(P)H DEHYDROGENASE B4 (NDB4)		AT3G28910	MYB DOMAIN PROTEIN 30 (MYB30)
AT5G38010								AT2G43610								AT2G37810								AT2G39310	JACALIN-RELATED LECTIN 22 (JAL22)							AT2G20875	EPIDERMAL PATTERNING FACTOR 1 (EPF1)		AT3G29110
AT5G38393								AT2G43870								AT2G38080	IRREGULAR XYLEM 12 (IRX12)							AT2G39640								AT2G22190	TREHALOSE-6-PHOSPHATE PHOSPHATASE E (TPPE)		AT3G29633
AT5G38750								AT2G44370								AT2G38530	LIPID TRANSFER PROTEIN 2 (LTP2)							AT2G39850								AT2G22540	SHORT VEGETATIVE PHASE (SVP)		AT3G30210	MYB DOMAIN PROTEIN 121 (MYB121)
AT5G38790								AT2G44380								AT2G39175	MICRORNA160A (MIR160A)							AT2G40050								AT2G22620			AT3G30260	AGAMOUS-LIKE 79 (AGL79)
AT5G43030								AT2G44460	BETA GLUCOSIDASE 28 (BGLU28)							AT2G39490								AT2G40390								AT2G22800	(HAT9)		AT3G30280
AT5G43040								AT2G44910	HOMEOBOX-LEUCINE ZIPPER PROTEIN 4 (HB4)							AT2G40170	LATE EMBRYOGENESIS ABUNDANT 6 (GEA6)							AT2G40500								AT2G22980	SERINE CARBOXYPEPTIDASE-LIKE 13 (SCPL13)		AT3G30281
AT5G44120	CRUCIFERINA (CRA1)							AT2G44920								AT2G40260								AT2G40520								AT2G23010	SERINE CARBOXYPEPTIDASE-LIKE 9 (SCPL9)		AT3G30290	CYTOCHROME P450, FAMILY 702, SUBFAMILY A, POLYPEPTIDE 8 (CYP702A8)
AT5G44220								AT2G44990	CAROTENOID CLEAVAGE DIOXYGENASE 7 (CCD7)							AT2G40370	LACCASE 5 (LAC5)							AT2G40900								AT2G23760	BEL1-LIKE HOMEODOMAIN 4 (BLH4)		AT3G42830
AT5G45180								AT2G45210								AT2G40475	ALTERED SEED GERMINATION 8 (ASG8)							AT2G41370	BLADE ON PETIOLE2 (BOP2)							AT2G23850			AT3G43410
AT5G45830	DELAY OF GERMINATION 1 (DOG1)							AT2G45340								AT2G40910								AT2G41480								AT2G24000	SERINE CARBOXYPEPTIDASE-LIKE 22 (scpl22)		AT3G43820
AT5G45840								AT2G45430	AT-HOOK MOTIF NUCLEAR-LOCALIZED PROTEIN 22 (AHL22)							AT2G41270								AT2G42180								AT2G24660			AT3G43825
AT5G45880								AT2G46130	WRKY DNA-BINDING PROTEIN 43 (WRKY43)							AT2G41280	(M10)							AT2G42480								AT2G24762	GLUTAMINE DUMPER 4 (GDU4)		AT3G43860	GLYCOSYL HYDROLASE 9A4 (GH9A4)
AT5G49180								AT2G46690								AT2G41290	STRICTOSIDINE SYNTHASE-LIKE 2 (SSL2)							AT2G42730								AT2G24850	TYROSINE AMINOTRANSFERASE 3 (TAT3)		AT3G43890
AT5G52500								AT2G47030	(VGDH1)							AT2G41380								AT2G42830	SHATTERPROOF 2 (SHP2)							AT2G24940	MEMBRANE-ASSOCIATED PROGESTERONE BINDING PROTEIN 2 (MAPR2)		AT3G43990
AT5G55800								AT2G47120								AT2G41860	CALCIUM-DEPENDENT PROTEIN KINASE 14 (CPK14)							AT2G43050	(ATPMEPCRD)							AT2G24945			AT3G44080
AT5G56990								AT2G47460	MYB DOMAIN PROTEIN 12 (MYB12)							AT2G42100								AT2G43150								AT2G25120			AT3G44090
AT5G57380	VERNALIZATION INSENSITIVE 3 (VIN3)							AT2G47485								AT2G42110								AT2G43220								AT2G26290	ROOT-SPECIFIC KINASE 1 (ARSK1)		AT3G44540	FATTY ACID REDUCTASE 4 (FAR4)
AT5G57390	AINTEGUMENTA-LIKE 5 (AIL5)							AT2G47560								AT2G42560								AT2G43270								AT2G26390			AT3G44550	FATTY ACID REDUCTASE 5 (FAR5)
AT5G57391								AT2G47670								AT2G42990								AT2G43570	CHITINASE, PUTATIVE (CHI)							AT2G26400	ACIREDUCTONE DIOXYGENASE 3 (ARD3)		AT3G44560	FATTY ACID REDUCTASE 8 (FAR8)
AT5G57750								AT2G47950								AT2G43880								AT2G43580								AT2G26560	PHOSPHOLIPASE A 2A (PLA2A)		AT3G44860	FARNESOIC ACID CARBOXYL-O-METHYLTRANSFERASE (FAMT)
AT5G59090	SUBTILASE 4.12 (SBT4.12)							AT2G48140	EMBRYO SAC DEVELOPMENT ARREST 4 (EDA4)							AT2G44220								AT2G43860								AT2G26690			AT3G44870
AT5G60250								AT3G01530	MYB DOMAIN PROTEIN 57 (MYB57)							AT2G44240								AT2G44330								AT2G26700	PINOID2 (PID2)		AT3G45070
AT5G62400								AT3G02440	TRICHOME BIREFRINGENCE-LIKE 20 (TBL20)							AT2G44810	DEFECTIVE ANTHER DEHISCENCE 1 (DAD1)							AT2G45190	ABNORMAL FLORAL ORGANS (AFO)							AT2G27220	BEL1-LIKE HOMEODOMAIN 5 (BLH5)		AT3G45243
AT5G62800								AT3G02970	EXORDIUM LIKE 6 (EXL6)							AT2G44840	ETHYLENE-RESPONSIVE ELEMENT BINDING FACTOR 13 (ERF13)							AT2G45410	LOB DOMAIN-CONTAINING PROTEIN 19 (LBD19)							AT2G27370	CASPARIAN STRIP MEMBRANE DOMAIN PROTEIN 3 (CASP3)		AT3G45245
AT5G62848	MICRORNA420 (MIR420)							AT3G02980	MEIOTIC CONTROL OF CROSSOVERS1 (MCC1)							AT2G45130	SPX DOMAIN GENE 3 (SPX3)							AT2G45660	AGAMOUS-LIKE 20 (AGL20)							AT2G28180	(ATCHX8)		AT3G45285
AT5G62850	VEGETATIVE CELL EXPRESSED1 (AtVEX1)							AT3G03280								AT2G45135								AT2G45970	CYTOCHROME P450, FAMILY 86, SUBFAMILY A, POLYPEPTIDE 8 (CYP86A8)							AT2G28210	ALPHA CARBONIC ANHYDRASE 2 (ACA2)		AT3G45490
AT5G65080	MADS AFFECTING FLOWERING 5 (MAF5)							AT3G03660	WUSCHEL RELATED HOMEOBOX 11 (WOX11)							AT2G45220								AT2G46140								AT2G28220			AT3G45500
AT5G66430								AT3G03680								AT2G45400	(BEN1)							AT2G46255	MICRORNA159C (MIR159C)							AT2G28500	LOB DOMAIN-CONTAINING PROTEIN 11 (LBD11)		AT3G45555
AT5G66690	(UGT72E2)							AT3G04170								AT2G45420	LOB DOMAIN-CONTAINING PROTEIN 18 (LBD18)							AT2G46300								AT2G28660			AT3G45673
								AT3G04180								AT2G45780								AT2G46493								AT2G28710			AT3G45700
								AT3G04190								AT2G47040	VANGUARD1 (VGD1)							AT2G46685	MICRORNA166A (MIR166A)							AT2G28960			AT3G45760
								AT3G04200								AT2G47050								AT2G46720	3-KETOACYL-COA SYNTHASE 13 (KCS13)							AT2G29100	GLUTAMATE RECEPTOR 2.9 (GLR2.9)		AT3G45810
								AT3G04530	PHOSPHOENOLPYRUVATE CARBOXYLASE KINASE 2 (PPCK2)							AT2G47280								AT2G46770	NAC SECONDARY WALL THICKENING PROMOTING FACTOR1 (NST1)							AT2G29110	GLUTAMATE RECEPTOR 2.8 (GLR2.8)		AT3G46400
								AT3G05150								AT2G47550								AT2G46990	INDOLE-3-ACETIC ACID INDUCIBLE 20 (IAA20)							AT2G29120	GLUTAMATE RECEPTOR 2.7 (GLR2.7)		AT3G46410
								AT3G05960	SUGAR TRANSPORTER 6 (STP6)							AT2G47570								AT2G47140	SHORT-CHAIN DEHYDROGENASE REDUCTASE 5 (SDR5)							AT2G29130	LACCASE 2 (LAC2)		AT3G46420
								AT3G05975								AT3G01085								AT2G47870								AT2G29250			AT3G46490
								AT3G06360	ARABINOGALACTAN PROTEIN 27 (AGP27)							AT3G01220	HOMEOBOX PROTEIN 20 (HB20)							AT2G47880								AT2G29330	TROPINONE REDUCTASE (TRI)		AT3G46500
								AT3G06370	SODIUM HYDROGEN EXCHANGER 4 (NHX4)							AT3G01260								AT3G01230								AT2G30432	TRICHOMELESS1 (TCL1)		AT3G46850
								AT3G06390								AT3G01270								AT3G01880								AT2G30680			AT3G46904
								AT3G06435								AT3G01680	SIEVE-ELEMENT-OCCLUSION-RELATED 1 (SEOR1)							AT3G03290								AT2G30760			AT3G47050
								AT3G09162								AT3G01700	ARABINOGALACTAN PROTEIN 11 (AGP11)							AT3G03410								AT2G30766			AT3G47510
								AT3G10340	PHENYLALANINE AMMONIA-LYASE 4 (PAL4)							AT3G01900	CYTOCHROME P450, FAMILY 94, SUBFAMILY B, POLYPEPTIDE 2 (CYP94B2)							AT3G03470	CYTOCHROME P450, FAMILY 87, SUBFAMILY A, POLYPEPTIDE 9 (CYP89A9)							AT2G30770	CYTOCHROME P450, FAMILY 71, SUBFAMILY A, POLYPEPTIDE 13 (CYP71A13)		AT3G47610
								AT3G10600	CATIONIC AMINO ACID TRANSPORTER 7 (CAT7)							AT3G01940								AT3G03670								AT2G30900	TRICHOME BIREFRINGENCE-LIKE 43 (TBL43)		AT3G47870	LOB DOMAIN-CONTAINING PROTEIN 27 (LBD27)
								AT3G10780								AT3G01950								AT3G03720	CATIONIC AMINO ACID TRANSPORTER 4 (CAT4)							AT2G30933			AT3G48208
								AT3G10815								AT3G01960								AT3G04070	NAC DOMAIN CONTAINING PROTEIN 47 (NAC047)							AT2G30940			AT3G48231	LOW-MOLECULAR-WEIGHT CYSTEINE-RICH 48 (LCR48)
								AT3G11060								AT3G01961								AT3G04220								AT2G31070	TCP DOMAIN PROTEIN 10 (tcp10)		AT3G48745
								AT3G11150								AT3G02620								AT3G04290	LI-TOLERANT LIPASE 1 (LTL1)							AT2G31230	ETHYLENE-RESPONSIVE ELEMENT BINDING FACTOR 15 (ERF15)		AT3G50376
								AT3G11165								AT3G03230								AT3G04715								AT2G32960	PLANT AND FUNGI ATYPICAL DUAL-SPECI&#64257;CITY PHOSPHATASE 2 (PFA-DSP2)		AT3G52680
								AT3G11325								AT3G03240								AT3G05858								AT2G33385	ACTIN-RELATED PROTEIN C2B (arpc2b)		AT3G53290	CYTOCHROME P450, FAMILY 71, SUBFAMILY B, POLYPEPTIDE 30 PSEUDOGENE (CYP71B30P)
								AT3G11370								AT3G03260	HOMEODOMAIN GLABROUS 8 (HDG8)							AT3G05950								AT2G34000			AT3G53294
								AT3G11740								AT3G03530	NON-SPECIFIC PHOSPHOLIPASE C4 (NPC4)							AT3G06020	FANTASTIC FOUR 4 (FAF4)							AT2G34925	CLAVATA3/ESR-RELATED 42 (CLE42)		AT3G55677
								AT3G11930								AT3G03760	LOB DOMAIN-CONTAINING PROTEIN 20 (LBD20)							AT3G06120	MUTE (MUTE)							AT2G35612			AT3G56780
								AT3G12000								AT3G04100	AGAMOUS-LIKE 57 (AGL57)							AT3G06460								AT2G36020	HVA22-LIKE PROTEIN J (HVA22J)		AT3G58030
								AT3G12090	TETRASPANIN6 (TET6)							AT3G04320								AT3G07830								AT2G36770			AT3G58080
								AT3G12143								AT3G04330								AT3G07840								AT2G36780			AT3G58310
								AT3G12410								AT3G04360								AT3G07850								AT2G36815			AT3G58330
								AT3G12420								AT3G04370	PLASMODESMATA-LOCATED PROTEIN 4 (PDLP4)							AT3G07970	QUARTET 2 (QRT2)							AT2G36830	GAMMA TONOPLAST INTRINSIC PROTEIN (GAMMA-TIP)		AT3G58440
								AT3G12430								AT3G04570	AT-HOOK MOTIF NUCLEAR-LOCALIZED PROTEIN 19 (AHL19)							AT3G09220	LACCASE 7 (LAC7)							AT2G36970			AT3G59170
								AT3G12440								AT3G05155								AT3G09270	GLUTATHIONE S-TRANSFERASE TAU 8 (GSTU8)							AT2G37460			AT3G59455
								AT3G12450								AT3G05400								AT3G09960								AT2G37610			AT3G61500
								AT3G12460								AT3G05440								AT3G10590								AT2G38090			AT3G61962
								AT3G12470								AT3G06778								AT3G10790								AT2G38120	AUXIN RESISTANT 1 (AUX1)		AT3G62830	(AUD1)
								AT3G13175								AT3G07820								AT3G11430	GLYCEROL-3-PHOSPHATE ACYLTRANSFERASE 5 (GPAT5)							AT2G38250			AT4G01420	CALCINEURIN B-LIKE PROTEIN 5 (CBL5)
								AT3G13400	SKU5 SIMILAR 13 (sks13)							AT3G08490								AT3G11580								AT2G38940	PHOSPHATE TRANSPORTER 1;4 (PHT1;4)		AT4G01533
								AT3G13790	(ATBFRUCT1)							AT3G08500	MYB DOMAIN PROTEIN 83 (MYB83)							AT3G11920								AT2G39010	PLASMA MEMBRANE INTRINSIC PROTEIN 2E (PIP2E)		AT4G01650
								AT3G14370	(WAG2)							AT3G09520	EXOCYST SUBUNIT EXO70 FAMILY PROTEIN H4 (EXO70H4)							AT3G12720	MYB DOMAIN PROTEIN 67 (MYB67)							AT2G39250	SCHNARCHZAPFEN (SNZ)		AT4G01830	ATP-BINDING CASSETTE B5 (ABCB5)
								AT3G14450	CTC-INTERACTING DOMAIN 9 (CID9)							AT3G10510								AT3G12850								AT2G40240			AT4G02180
								AT3G14480								AT3G11260	WUSCHEL RELATED HOMEOBOX 5 (WOX5)							AT3G12880								AT2G40740	WRKY DNA-BINDING PROTEIN 55 (WRKY55)		AT4G03160
								AT3G15370	EXPANSIN 12 (EXPA12)							AT3G11402								AT3G12890	ACTIVATOR OF SPOMIN::LUC2 (ASML2)							AT2G40750	WRKY DNA-BINDING PROTEIN 54 (WRKY54)		AT4G03165
								AT3G15670								AT3G11480	(BSMT1)							AT3G12910								AT2G41445			AT4G03170
								AT3G15680								AT3G12500	BASIC CHITINASE (HCHIB)							AT3G13228								AT2G41870			AT4G03565
								AT3G15830								AT3G12502								AT3G13229								AT2G41940	ZINC FINGER PROTEIN 8 (ZFP8)		AT4G03566
								AT3G15870								AT3G12730								AT3G13390	SKU5 SIMILAR 11 (sks11)							AT2G42530	COLD REGULATED 15B (COR15B)		AT4G03570
								AT3G15909								AT3G13130								AT3G13500								AT2G43140			AT4G04080	ISCU-LIKE 3 (ISU3)
								AT3G15910								AT3G13140								AT3G13950								AT2G43920	HARMLESS TO OZONE LAYER 2 (HOL2)		AT4G04510	CYSTEINE-RICH RLK (RECEPTOR-LIKE PROTEIN KINASE) 38 (CRK38)
								AT3G16460	JACALIN-RELATED LECTIN 34 (JAL34)							AT3G13280								AT3G14060								AT2G44110	MILDEW RESISTANCE LOCUS O 15 (MLO15)		AT4G04900	ROP-INTERACTIVE CRIB MOTIF-CONTAINING PROTEIN 10 (RIC10)
								AT3G16920	CHITINASE-LIKE PROTEIN 2 (CTL2)							AT3G13380	BRI1-LIKE 3 (BRL3)							AT3G14780								AT2G44480	BETA GLUCOSIDASE 17 (BGLU17)		AT4G05130	EQUILIBRATIVE NUCLEOSIDE TRANSPORTER 4 (ENT4)
								AT3G17110								AT3G13432								AT3G15240								AT2G45830	DOWNSTREAM TARGET OF AGL15 2 (DTA2)		AT4G05500
								AT3G17520								AT3G13433								AT3G15534								AT3G01080	WRKY DNA-BINDING PROTEIN 58 (WRKY58)		AT4G08090
								AT3G17530								AT3G13437								AT3G15540	INDOLE-3-ACETIC ACID INDUCIBLE 19 (IAA19)							AT3G01490			AT4G08263
								AT3G17980	C2 DOMAIN (C2)							AT3G13730	CYTOCHROME P450, FAMILY 90, SUBFAMILY D, POLYPEPTIDE 1 (CYP90D1)							AT3G16390	NITRILE SPECIFIER PROTEIN 3 (NSP3)							AT3G01500	CARBONIC ANHYDRASE 1 (CA1)		AT4G08290
								AT3G18560								AT3G13890	MYB DOMAIN PROTEIN 26 (MYB26)							AT3G16400	NITRILE SPECIFIER PROTEIN 1 (NSP1)							AT3G01860			AT4G08395
								AT3G18610	NUCLEOLIN LIKE 2 (NUC-L2)							AT3G13960	GROWTH-REGULATING FACTOR 5 (GRF5)							AT3G16440	MYROSINASE-BINDING PROTEIN-LIKE PROTEIN-300B (MLP-300B)							AT3G02150	PLASTID TRANSCRIPTION FACTOR 1 (PTF1)		AT4G08450
								AT3G18650	AGAMOUS-LIKE 103 (agl103)							AT3G13980								AT3G16670								AT3G04210			AT4G08670
								AT3G18660	PLANT GLYCOGENIN-LIKE STARCH INITIATION PROTEIN 1 (PGSIP1)							AT3G14250								AT3G17050								AT3G04990			AT4G08770	PEROXIDASE 37 (Prx37)
								AT3G19530								AT3G14320								AT3G17180	SERINE CARBOXYPEPTIDASE-LIKE 33 (scpl33)							AT3G06490	MYB DOMAIN PROTEIN 108 (MYB108)		AT4G08800
								AT3G19920								AT3G14362	ROTUNDIFOLIA LIKE 10 (RTFL10)							AT3G17260								AT3G06990			AT4G08990
								AT3G20210	DELTA VACUOLAR PROCESSING ENZYME (DELTA-VPE)							AT3G14385	MICRORNA169F (MIR169F)							AT3G17730	NAC DOMAIN CONTAINING PROTEIN 57 (NAC057)							AT3G09280			AT4G09110
								AT3G21270	DOF ZINC FINGER PROTEIN 2 (DOF2)							AT3G14490								AT3G18220	LIPID PHOSPHATE PHOSPHATASE 4 (LPP4)							AT3G09290	TELOMERASE ACTIVATOR1 (TAC1)		AT4G09120
								AT3G21520	DUF679 DOMAIN MEMBRANE PROTEIN 1 (DMP1)							AT3G15820	REDUCED OLEATE DESATURATION 1 (ROD1)							AT3G18260								AT3G09680			AT4G09468
								AT3G21755								AT3G15960								AT3G18518	ROTUNDIFOLIA LIKE 20 (RTFL20)							AT3G10116			AT4G09644
								AT3G21760	HYPOSTATIN RESISTANCE 1 (HYR1)							AT3G16370								AT3G19410								AT3G10240			AT4G09647
								AT3G21791								AT3G16410	NITRILE SPECIFIER PROTEIN 4 (NSP4)							AT3G20160								AT3G11750	(FOLB1)		AT4G09984	LOW-MOLECULAR-WEIGHT CYSTEINE-RICH 34 (LCR34)
								AT3G21800	UDP-GLUCOSYL TRANSFERASE 71B8 (UGT71B8)							AT3G16420	PYK10-BINDING PROTEIN 1 (PBP1)							AT3G20360								AT3G13810	INDETERMINATE(ID)-DOMAIN 11 (IDD11)		AT4G10160
								AT3G22250								AT3G16450	JACALIN-RELATED LECTIN 33 (JAL33)							AT3G20460								AT3G15500	NAC DOMAIN CONTAINING PROTEIN 3 (NAC3)		AT4G10190
								AT3G22400	(LOX5)							AT3G16580								AT3G20555								AT3G16240	DELTA TONOPLAST INTEGRAL PROTEIN (DELTA-TIP)		AT4G10290
								AT3G22510								AT3G16660								AT3G20590								AT3G17060			AT4G10595	LOW-MOLECULAR-WEIGHT CYSTEINE-RICH 2 (LCR2)
								AT3G22760	(SOL1)							AT3G16960								AT3G20850								AT3G17185	TRANS-ACTING SIRNA3 (TAS3)		AT4G10596
								AT3G22840	EARLY LIGHT-INDUCABLE PROTEIN (ELIP1)							AT3G17070								AT3G20975								AT3G20610			AT4G10600
								AT3G22920								AT3G17140								AT3G20978								AT3G21330			AT4G10780
								AT3G23050	INDOLE-3-ACETIC ACID 7 (IAA7)							AT3G17150								AT3G21550	DUF679 DOMAIN MEMBRANE PROTEIN 2 (DMP2)							AT3G21420	LATERAL BRANCHING OXIDOREDUCTASE 1 (LBO1)		AT4G11400
								AT3G23060								AT3G17152								AT3G21790								AT3G22060			AT4G11940
								AT3G23090								AT3G17500								AT3G22700								AT3G22415			AT4G12360
								AT3G23970								AT3G18150								AT3G23030	INDOLE-3-ACETIC ACID INDUCIBLE 2 (IAA2)							AT3G22800			AT4G12440	ADENINE PHOSPHORIBOSYL TRANSFERASE 4 (APT4)
								AT3G24250								AT3G18955								AT3G23635	ROTUNDIFOLIA LIKE 13 (RTFL13)							AT3G22820	CHALLAH-LIKE 1 (CLL1)		AT4G12800	PHOTOSYSTEM I SUBUNIT L (PSAL)
								AT3G24400	PROLINE-RICH EXTENSIN-LIKE RECEPTOR KINASE 2 (PERK2)							AT3G18957								AT3G23637	DEVIL 21 (DVL21)							AT3G22830	HEAT SHOCK TRANSCRIPTION FACTOR A6B (HSFA6B)		AT4G12820
								AT3G24420								AT3G19960	MYOSIN 1 (ATM1)							AT3G23860								AT3G22886	MICRORNA167A (MIR167A)		AT4G12825
								AT3G24610								AT3G20470	GLYCINE-RICH PROTEIN 5 (GRP5)							AT3G24220	NINE-CIS-EPOXYCAROTENOID DIOXYGENASE 6 (NCED6)							AT3G24535			AT4G12890
								AT3G24670								AT3G20580	COBRA-LIKE PROTEIN 10 PRECURSOR (COBL10)							AT3G24540	PROLINE-RICH EXTENSIN-LIKE RECEPTOR KINASE 3 (PERK3)							AT3G25200			AT4G12920	UNDEAD (UND)
								AT3G24770	CLAVATA3/ESR-RELATED 41 (CLE41)							AT3G20710								AT3G24710								AT3G25760	ALLENE OXIDE CYCLASE 1 (AOC1)		AT4G12930
								AT3G25620	ATP-BINDING CASSETTE G21 (ABCG21)							AT3G21090	ATP-BINDING CASSETTE G15 (ABCG15)							AT3G25050	XYLOGLUCAN ENDOTRANSGLUCOSYLASE/HYDROLASE 3 (XTH3)							AT3G25770	ALLENE OXIDE CYCLASE 2 (AOC2)		AT4G13075	RALF-LIKE 30 (RALFL30)
								AT3G25730	ETHYLENE RESPONSE DNA BINDING FACTOR 3 (EDF3)							AT3G21460								AT3G25190								AT3G25780	ALLENE OXIDE CYCLASE 3 (AOC3)		AT4G13080	XYLOGLUCAN ENDOTRANSGLUCOSYLASE/HYDROLASE 1 (XTH1)
								AT3G25810								AT3G21710								AT3G25640								AT3G26390			AT4G13095	LOW-MOLECULAR-WEIGHT CYSTEINE-RICH 37 (LCR37)
								AT3G26110								AT3G21720	ISOCITRATE LYASE (ICL)							AT3G25650	SKP1-LIKE 15 (SK15)							AT3G27840	RIBOSOMAL PROTEIN L12-B (RPL12-B)		AT4G13240	RHO GUANYL-NUCLEOTIDE EXCHANGE FACTOR 9 (ROPGEF9)
								AT3G26140								AT3G21750	UDP-GLUCOSYL TRANSFERASE 71B1 (UGT71B1)							AT3G25655	INFLORESCENCE DEFICIENT IN ABSCISSION (IDA)-LIKE 1 (IDL1)							AT3G28857	PACLOBUTRAZOL RESISTANCE 5 (PRE5)		AT4G13261
								AT3G26470								AT3G21860	SKP1-LIKE 10 (SK10)							AT3G25750								AT3G29060			AT4G13262
								AT3G27025								AT3G21870	CYCLIN P2;1 (CYCP2;1)							AT3G25790								AT3G29190			AT4G13263
								AT3G27480								AT3G21880								AT3G25795								AT3G30160			AT4G13266
								AT3G27490								AT3G22275								AT3G26280	CYTOCHROME P450, FAMILY 71, SUBFAMILY B, POLYPEPTIDE 4 (CYP71B4)							AT3G42180			AT4G13280	TERPENOID SYNTHASE 12 (TPS12)
								AT3G27650	LOB DOMAIN-CONTAINING PROTEIN 25 (LBD25)							AT3G22570								AT3G26550								AT3G43200			AT4G13285
								AT3G27660	OLEOSIN 4 (OLEO4)							AT3G22910								AT3G26930								AT3G43660			AT4G13290	CYTOCHROME P450, FAMILY 71, SUBFAMILY A, POLYPEPTIDE 19 (CYP71A19)
								AT3G28415	ATP-BINDING CASSETTE B22 (ABCB22)							AT3G23109								AT3G26940	CONSTITUTIVE DIFFERENTIAL GROWTH 1 (CDG1)							AT3G43850			AT4G13300	TERPENOID SYNTHASE 13 (TPS13)
								AT3G28590								AT3G23120	RECEPTOR LIKE PROTEIN 38 (RLP38)							AT3G28007	(SWEET4)							AT3G44120			AT4G13310	CYTOCHROME P450, FAMILY 71, SUBFAMILY A, POLYPEPTIDE 20 (CYP71A20)
								AT3G28611								AT3G23220	ETHYLENE AND SALT INDUCIBLE 1 (ESE1)							AT3G28223								AT3G44140			AT4G13493	MICRORNA850A (MIR850A)
								AT3G29030	EXPANSIN A5 (EXPA5)							AT3G23230	TRANSCRIPTIONAL REGULATOR OF DEFENSE RESPONSE 1 (TDR1)							AT3G28230								AT3G44150			AT4G13494	MICRORNA863A (MIR863A)
								AT3G29156								AT3G23250	MYB DOMAIN PROTEIN 15 (MYB15)							AT3G28260								AT3G44220			AT4G13560	UNFERTILIZED EMBRYO SAC 15 (UNE15)
								AT3G29370	P1R3 (P1R3)							AT3G23550								AT3G28270								AT3G44516			AT4G13570	HISTONE H2A 4 (HTA4)
								AT3G29410								AT3G23630	ISOPENTENYLTRANSFERASE 7 (IPT7)							AT3G28390	ATP-BINDING CASSETTE B18 (ABCB18)							AT3G44970			AT4G13965
								AT3G30460								AT3G24230								AT3G28500								AT3G44990	XYLOGLUCAN ENDO-TRANSGLYCOSYLASE-RELATED 8 (XTR8)		AT4G15060
								AT3G30842	ATP-BINDING CASSETTE G38 (ABCG38)							AT3G24240								AT3G28917	MINI ZINC FINGER 2 (MIF2)							AT3G45060	HIGH AFFINITY NITRATE TRANSPORTER 2.6 (NRT2.6)		AT4G15061
								AT3G31005								AT3G24580								AT3G28990								AT3G45080			AT4G15733	SCR-LIKE 11 (SCRL11)
								AT3G32040								AT3G24690								AT3G29590	(AT5MAT)							AT3G45130	LANOSTEROL SYNTHASE 1 (LAS1)		AT4G15735	SCR-LIKE 10 (SCRL10)
								AT3G42806								AT3G24780								AT3G29635								AT3G45140	LIPOXYGENASE 2 (LOX2)		AT4G15740
								AT3G43430								AT3G25170	RALF-LIKE 26 (RALFL26)							AT3G29636								AT3G45150	TCP DOMAIN PROTEIN 16 (TCP16)		AT4G15755
								AT3G44300	NITRILASE 2 (NIT2)							AT3G25180	CYTOCHROME P450, FAMILY 82, SUBFAMILY G, POLYPEPTIDE 1 (CYP82G1)							AT3G30350	ROOT MERISTEM GROWTH FACTOR 4 (RGF4)							AT3G45280	SYNTAXIN OF PLANTS 72 (SYP72)		AT4G15990
								AT3G44830								AT3G25260								AT3G30733								AT3G45290	MILDEW RESISTANCE LOCUS O 3 (MLO3)		AT4G16000
								AT3G45000	(VPS24.2)							AT3G25420	SERINE CARBOXYPEPTIDASE-LIKE 21 (scpl21)							AT3G31051								AT3G46310			AT4G16008
								AT3G45860	CYSTEINE-RICH RLK (RECEPTOR-LIKE PROTEIN KINASE) 4 (CRK4)							AT3G25490								AT3G32030								AT3G46710			AT4G16920
								AT3G47400								AT3G25905	CLAVATA3/ESR-RELATED 27 (CLE27)							AT3G41762								AT3G48230			AT4G16930
								AT3G48270	CYTOCHROME P450, FAMILY 71, SUBFAMILY A, POLYPEPTIDE 26 (CYP71A26)							AT3G26010								AT3G44326								AT3G48970			AT4G17860
								AT3G48350	CYSTEINE ENDOPEPTIDASE 3 (CEP3)							AT3G26120	TERMINAL EAR1-LIKE 1 (TEL1)							AT3G44704								AT3G49162			AT4G18050	ATP-BINDING CASSETTE B9 (ABCB9)
								AT3G48630								AT3G26147								AT3G44910	CATION/H+ EXCHANGER 12 (CHX12)							AT3G49210			AT4G18390	TEOSINTE BRANCHED 1, CYCLOIDEA AND PCF TRANSCRIPTION FACTOR 2 (TCP2)
								AT3G48640								AT3G26150	CYTOCHROME P450, FAMILY 71, SUBFAMILY B, POLYPEPTIDE 16 (CYP71B16)							AT3G45260								AT3G49780	PHYTOSULFOKINE 4 PRECURSOR (PSK4)		AT4G18870
								AT3G48700	CARBOXYESTERASE 13 (CXE13)							AT3G26190	CYTOCHROME P450, FAMILY 71, SUBFAMILY B, POLYPEPTIDE 21 (CYP71B21)							AT3G45610	DOF TRANSCRIPTION FACTOR 6 (DOF6)							AT3G49940	LOB DOMAIN-CONTAINING PROTEIN 38 (LBD38)		AT4G19250
								AT3G48850	PHOSPHATE TRANSPORTER 3;2 (PHT3;2)							AT3G26200	CYTOCHROME P450, FAMILY 71, SUBFAMILY B, POLYPEPTIDE 22 (CYP71B22)							AT3G45940								AT3G49980			AT4G19630
								AT3G49190								AT3G26270	CYTOCHROME P450, FAMILY 71, SUBFAMILY B, POLYPEPTIDE 25 (CYP71B25)							AT3G48290	CYTOCHROME P450, FAMILY 71, SUBFAMILY A, POLYPEPTIDE 24 (CYP71A24)							AT3G50130			AT4G19633
								AT3G49380	IQ-DOMAIN 15 (iqd15)							AT3G26290	CYTOCHROME P450, FAMILY 71, SUBFAMILY B, POLYPEPTIDE 26 (CYP71B26)							AT3G48298								AT3G50140			AT4G20200
								AT3G50770	CALMODULIN-LIKE 41 (CML41)							AT3G26460								AT3G48300	CYTOCHROME P450, FAMILY 71, SUBFAMILY A, POLYPEPTIDE 23 (CYP71A23)							AT3G50350			AT4G20210
								AT3G50970	LOW TEMPERATURE-INDUCED 30 (LTI30)							AT3G26610								AT3G48340	CYSTEINE ENDOPEPTIDASE 2 (CEP2)							AT3G50373			AT4G20670
								AT3G51171								AT3G27095								AT3G48510								AT3G50450	HOMOLOG OF RPW8 1 (HR1)		AT4G20680
								AT3G51200								AT3G27250								AT3G48550								AT3G50710			AT4G21363
								AT3G51560								AT3G27400								AT3G48740	(SWEET11)							AT3G50740	UDP-GLUCOSYL TRANSFERASE 72E1 (UGT72E1)		AT4G22430
								AT3G51860	CATION EXCHANGER 3 (CAX3)							AT3G27473								AT3G49110	PEROXIDASE CA (PRXCA)							AT3G51420	STRICTOSIDINE SYNTHASE-LIKE 4 (SSL4)		AT4G22440
								AT3G52525	OVATE FAMILY PROTEIN 6 (OFP6)							AT3G27510								AT3G49270								AT3G51750			AT4G22460
								AT3G52970	CYTOCHROME P450, FAMILY 76, SUBFAMILY G, POLYPEPTIDE 1 (CYP76G1)							AT3G28320								AT3G49280								AT3G51760			AT4G22485
								AT3G53010								AT3G28580								AT3G49330								AT3G52480			AT4G26340
								AT3G53330								AT3G28890	RECEPTOR LIKE PROTEIN 43 (RLP43)							AT3G49450								AT3G52510			AT4G28920
								AT3G53720	CATION/H+ EXCHANGER 20 (CHX20)							AT3G29040								AT3G49460								AT3G52520			AT4G28930
								AT3G54410								AT3G32047								AT3G49580	RESPONSE TO LOW SULFUR 1 (LSU1)							AT3G52820	PURPLE ACID PHOSPHATASE 22 (PAP22)		AT4G29970
								AT3G54770								AT3G41768								AT3G49620	DARK INDUCIBLE 11 (DIN11)							AT3G53300	CYTOCHROME P450, FAMILY 71, SUBFAMILY B, POLYPEPTIDE 31 (CYP71B31)		AT4G29980
								AT3G56350								AT3G43110								AT3G49630								AT3G53640			AT4G30040
								AT3G57680								AT3G43720								AT3G49700	1-AMINOCYCLOPROPANE-1-CARBOXYLATE SYNTHASE 9 (ACS9)							AT3G53820			AT4G30050
								AT3G58120	(BZIP61)							AT3G44755								AT3G49820								AT3G54600	(DJ1F)		AT4G35820
								AT3G59680								AT3G46613	ROTUNDIFOLIA LIKE 4 (RTFL4)							AT3G50220	IRREGULAR XYLEM 15 (IRX15)							AT3G55646			AT4G37820
								AT3G59845								AT3G46890								AT3G50330	HECATE 2 (HEC2)							AT3G55700			AT4G39420
								AT3G60120	BETA GLUCOSIDASE 27 (BGLU27)							AT3G46910								AT3G51060	STYLISH 1 (STY1)							AT3G55710			AT5G02700
								AT3G60420								AT3G47220	PHOSPHATIDYLINOSITOL-SPECIFIC PHOSPHOLIPASE C9 (PLC9)							AT3G51070								AT3G55734	MICRORNA393B (MIR393B)		AT5G03060
								AT3G60670								AT3G47410								AT3G51075								AT3G56390			AT5G03610
								AT3G60730								AT3G47710	BANQUO 3 (BNQ3)							AT3G51360								AT3G56400	WRKY DNA-BINDING PROTEIN 70 (WRKY70)		AT5G05598
								AT3G61150	HOMEODOMAIN GLABROUS 1 (HDG1)							AT3G47740	ATP-BINDING CASSETTE A3 (ABCA3)							AT3G52000	SERINE CARBOXYPEPTIDASE-LIKE 36 (scpl36)							AT3G56810			AT5G06640	EXTENSIN 10 (EXT10)
								AT3G61270								AT3G47750	ATP-BINDING CASSETTE A4 (ABCA4)							AT3G52020	SERINE CARBOXYPEPTIDASE-LIKE 39 (scpl39)							AT3G58000			AT5G07210	RESPONSE REGULATOR 21 (RR21)
								AT3G61290								AT3G47980								AT3G52561								AT3G59930			AT5G07225
								AT3G61910	NAC DOMAIN PROTEIN 66 (NAC066)							AT3G48280	CYTOCHROME P450, FAMILY 71, SUBFAMILY A, POLYPEPTIDE 25 (CYP71A25)							AT3G52790								AT3G60560			AT5G16567
								AT3G61920								AT3G48650								AT3G53770								AT3G61040	CYTOCHROME P450, FAMILY 76, SUBFAMILY C, POLYPEPTIDE 7 (CYP76C7)		AT5G17340
								AT3G61930								AT3G49040								AT3G53790	TRF-LIKE 4 (TRFL4)							AT3G61182	LOW-MOLECULAR-WEIGHT CYSTEINE-RICH 54 (LCR54)		AT5G18990
								AT3G62100	INDOLE-3-ACETIC ACID INDUCIBLE 30 (IAA30)							AT3G49115								AT3G54340	APETALA 3 (AP3)							AT3G61185			AT5G22420	FATTY ACID REDUCTASE 7 (FAR7)
								AT3G62460								AT3G49340								AT3G54450								AT3G61470	PHOTOSYSTEM I LIGHT HARVESTING COMPLEX GENE 2 (LHCA2)		AT5G22560
								AT3G62710								AT3G49440								AT3G55110	ATP-BINDING CASSETTE G18 (ABCG18)							AT4G00114			AT5G23212
								AT3G62990								AT3G49760	BASIC LEUCINE-ZIPPER 5 (bZIP5)							AT3G55130	ATP-BINDING CASSETTE G19 (ABCG19)							AT4G00540	MYB DOMAIN PROTEIN 3R2 (MYB3R2)		AT5G24200
								AT4G00730	ANTHOCYANINLESS 2 (ANL2)							AT3G49770								AT3G55190								AT4G01720	(WRKY47)		AT5G24410	6-PHOSPHOGLUCONOLACTONASE 4 (PGL4)
								AT4G01140								AT3G50337								AT3G57130	BLADE ON PETIOLE 1 (BOP1)							AT4G01770	RHAMNOGALACTURONAN XYLOSYLTRANSFERASE 1 (RGXT1)		AT5G25320
								AT4G01600								AT3G50760	GALACTURONOSYLTRANSFERASE-LIKE 2 (GATL2)							AT3G58210								AT4G02270	ROOT HAIR SPECIFIC 13 (RHS13)		AT5G26320
								AT4G01920								AT3G50870	MONOPOLE (MNP)							AT3G58450								AT4G03298			AT5G26630
								AT4G01930								AT3G51190								AT3G58860								AT4G03300			AT5G27870
								AT4G02110								AT3G51220								AT3G58865	SADHU NON-CODING RETROTRANSPOSON 10-1 (SADHU10-1)							AT4G03610			AT5G27880
								AT4G03038								AT3G52440								AT3G58890								AT4G03620			AT5G27882
								AT4G03039	MICRORNA826A (MIR826A)							AT3G52780	(PAP20)							AT3G59460								AT4G04450	(WRKY42)		AT5G28240
								AT4G03040								AT3G52980								AT3G60470								AT4G04990			AT5G28463
								AT4G03050	(AOP3)							AT3G53015	MICRORNA771A (MIR771A)							AT3G60590								AT4G05350			AT5G28510	BETA GLUCOSIDASE 24 (BGLU24)
								AT4G03450								AT3G53016	MICRORNA851A (MIR851A)							AT3G60647								AT4G06534			AT5G28515
								AT4G04830	METHIONINE SULFOXIDE REDUCTASE B5 (MSRB5)							AT3G54700	PHOSPHATE TRANSPORTER 1;7 (PHT1;7)							AT3G60650								AT4G07940			AT5G28520
								AT4G04840	METHIONINE SULFOXIDE REDUCTASE B6 (MSRB6)							AT3G55180								AT3G60780								AT4G08040	1-AMINOCYCLOPROPANE-1-CARBOXYLATE SYNTHASE 11 (ACS11)		AT5G28690
								AT4G05110	EQUILIBRATIVE NUCLEOSIDE TRANSPORTER 6 (ENT6)							AT3G55230								AT3G61720								AT4G08300			AT5G35341
								AT4G08868								AT3G55240								AT3G61840								AT4G08360			AT5G35550	TRANSPARENT TESTA 2 (TT2)
								AT4G09030	ARABINOGALACTAN PROTEIN 10 (AGP10)							AT3G55570								AT3G62230	DUO1-ACTIVATED F-BOX 1 (DAF1)							AT4G08570			AT5G35950
								AT4G09740	GLYCOSYL HYDROLASE 9B14 (GH9B14)							AT3G55580								AT3G62529								AT4G08840	PUMILIO 11 (PUM11)		AT5G36100
								AT4G09745								AT3G55890								AT3G63110	ISOPENTENYLTRANSFERASE 3 (IPT3)							AT4G08870	ARGININE AMIDOHYDROLASE 2 (ARGAH2)		AT5G36150	PUTATIVE PENTACYCLIC TRITERPENE SYNTHASE 3 (PEN3)
								AT4G10020	HYDROXYSTEROID DEHYDROGENASE 5 (HSD5)							AT3G55970	JASMONATE-REGULATED GENE 21 (JRG21)							AT4G00210	LOB DOMAIN-CONTAINING PROTEIN 31 (LBD31)							AT4G09100			AT5G36293
								AT4G11350								AT3G56891								AT4G00250								AT4G09530			AT5G37476
								AT4G13130								AT3G57240	BETA-1,3-GLUCANASE 3 (BG3)							AT4G00300								AT4G09820	TRANSPARENT TESTA 8 (TT8)		AT5G37650
								AT4G14020								AT3G57260	BETA-1,3-GLUCANASE 2 (BGL2)							AT4G00390								AT4G09890			AT5G37690
								AT4G14750	IQ-DOMAIN 19 (IQD19)							AT3G57270	BETA-1,3-GLUCANASE 1 (BG1)							AT4G00400	GLYCEROL-3-PHOSPHATE ACYLTRANSFERASE 8 (GPAT8)							AT4G10201			AT5G37800	RHD SIX-LIKE 1 (RSL1)
								AT4G14780								AT3G57510	(ADPG1)							AT4G00870								AT4G10465			AT5G38080
								AT4G14940	AMINE OXIDASE 1 (AO1)							AT3G57950								AT4G01360	BYPASS 3 (BPS3)							AT4G10865			AT5G38230
								AT4G15160								AT3G58960								AT4G01380								AT4G11211			AT5G38386
								AT4G15210	BETA-AMYLASE 5 (BAM5)							AT3G59070								AT4G01390								AT4G11310			AT5G38910
								AT4G15975								AT3G59120								AT4G01515								AT4G11320			AT5G38950
								AT4G16260								AT3G59710								AT4G01520	NAC DOMAIN CONTAINING PROTEIN 67 (NAC067)							AT4G11393			AT5G38960
								AT4G16267								AT3G60140	DARK INDUCIBLE 2 (DIN2)							AT4G02300								AT4G11655			AT5G39260	EXPANSIN A21 (EXPA21)
								AT4G16270								AT3G60520								AT4G02780	GA REQUIRING 1 (GA1)							AT4G12290			AT5G39270	EXPANSIN A22 (EXPA22)
								AT4G16390	SUPPRESSOR OF VARIEGATION 7 (SVR7)							AT3G60870	AT-HOOK MOTIF NUCLEAR-LOCALIZED PROTEIN 18 (AHL18)							AT4G02810	FANTASTIC FOUR 1 (FAF1)							AT4G12430	TREHALOSE-6-PHOSPHATE PHOSPHATASE F (TPPF)		AT5G39280	EXPANSIN A23 (EXPA23)
								AT4G16460								AT3G61400								AT4G03060	ALKENYL HYDROXALKYL PRODUCING 2 (AOP2)							AT4G12432	CONSERVED PEPTIDE UPSTREAM OPEN READING FRAME 26 (CPuORF26)		AT5G39420	CDC2C (cdc2cAt)
								AT4G16690	METHYL ESTERASE 16 (MES16)							AT3G61721								AT4G03063								AT4G12530			AT5G39430
								AT4G18350	NINE-CIS-EPOXYCAROTENOID DIOXYGENASE 2 (NCED2)							AT3G61723								AT4G03540								AT4G12870			AT5G39440	SNF1-RELATED PROTEIN KINASE 1.3 (SnRK1.3)
								AT4G18650								AT3G61897	MICRORNA166B (MIR166B)							AT4G05100	MYB DOMAIN PROTEIN 74 (MYB74)							AT4G12940			AT5G39471
								AT4G18660								AT3G62097								AT4G10370								AT4G12950			AT5G39620	RAB GTPASE HOMOLOG G1 (RABG1)
								AT4G18680								AT4G00080	UNFERTILIZED EMBRYO SAC 11 (UNE11)							AT4G10740								AT4G12960	GAMMA-INTERFERON-RESPONSIVE LYSOSOMAL THIOL REDUCTASE (GILT)		AT5G39630
								AT4G18900								AT4G00190	PECTIN METHYLESTERASE 38 (PME38)							AT4G11200								AT4G13090	XYLOGLUCAN ENDOTRANSGLUCOSYLASE/HYDROLASE 2 (XTH2)		AT5G39635	MICRORNA169C (MIR169C)
								AT4G19430								AT4G00260	MATERNAL EFFECT EMBRYO ARREST 45 (MEE45)							AT4G11590								AT4G13235	EMBRYO SAC DEVELOPMENT ARREST 21 (EDA21)		AT5G39700	MYB DOMAIN PROTEIN 89 (MYB89)
								AT4G20700								AT4G00310	EMBRYO SAC DEVELOPMENT ARREST 8 (EDA8)							AT4G11880	AGAMOUS-LIKE 14 (AGL14)							AT4G13410	(ATCSLA15)		AT5G40290
								AT4G21605								AT4G00872								AT4G11911								AT4G13440			AT5G40382
								AT4G21690	GIBBERELLIN 3-OXIDASE 3 (GA3OX3)							AT4G01180								AT4G12050								AT4G13490			AT5G40440	MITOGEN-ACTIVATED PROTEIN KINASE KINASE 3 (MKK3)
								AT4G21910								AT4G01460								AT4G13195	CLAVATA3/ESR-RELATED 44 (CLE44)							AT4G13495			AT5G41300
								AT4G21920								AT4G01525	SADHU NON-CODING RETROTRANSPOSON 5-1 (SADHU5-1)							AT4G13700	PURPLE ACID PHOSPHATASE 23 (PAP23)							AT4G13770	CYTOCHROME P450, FAMILY 83, SUBFAMILY A, POLYPEPTIDE 1 (CYP83A1)		AT5G41310
								AT4G21926								AT4G01985								AT4G13790								AT4G14250			AT5G41630
								AT4G21930								AT4G02100								AT4G14165								AT4G14368			AT5G41830
								AT4G22090								AT4G02160								AT4G14260								AT4G14370			AT5G43066
								AT4G22960								AT4G02690								AT4G14465	AT-HOOK MOTIF NUCLEAR-LOCALIZED PROTEIN 20 (AHL20)							AT4G14400	ACCELERATED CELL DEATH 6 (ACD6)		AT5G43110	PUMILIO 14 (PUM14)
								AT4G23700	CATION/H+ EXCHANGER 17 (CHX17)							AT4G03500								AT4G14640	CALMODULIN 8 (CAM8)							AT4G14550	INDOLE-3-ACETIC ACID INDUCIBLE 14 (IAA14)		AT5G43120
								AT4G24026								AT4G05430								AT4G14815								AT4G14661			AT5G43300	GLYCEROPHOSPHODIESTER PHOSPHODIESTERASE 3 (GDPD3)
								AT4G24030								AT4G09452								AT4G15350	CYTOCHROME P450, FAMILY 705, SUBFAMILY A, POLYPEPTIDE 2 (CYP705A2)							AT4G15440	HYDROPEROXIDE LYASE 1 (HPL1)		AT5G43620
								AT4G24310								AT4G09920								AT4G15380	CYTOCHROME P450, FAMILY 705, SUBFAMILY A, POLYPEPTIDE 4 (CYP705A4)							AT4G15610			AT5G44060
								AT4G24340								AT4G10380	NOD26-LIKE INTRINSIC PROTEIN 5;1 (NIP5;1)							AT4G15393	CYTOCHROME P450, FAMILY 702, SUBFAMILY A, POLYPEPTIDE 5 (CYP702A5)							AT4G15750			AT5G44555
								AT4G25020								AT4G10490								AT4G15396	CYTOCHROME P450, FAMILY 702, SUBFAMILY A, POLYPEPTIDE 6 (CYP702A6)							AT4G15870	TERPENE SYNTHASE 1 (TS1)		AT5G44565
								AT4G25190	QWRF DOMAIN CONTAINING 7 (QWRF7)							AT4G10500								AT4G15700								AT4G15980			AT5G44578
								AT4G25590	ACTIN DEPOLYMERIZING FACTOR 7 (ADF7)							AT4G10850	(SWEET7)							AT4G15960								AT4G17505			AT5G44840
								AT4G25760	GLUTAMINE DUMPER 2 (GDU2)							AT4G11610								AT4G16600								AT4G17512			AT5G46120
								AT4G25780								AT4G12270								AT4G17690								AT4G17990			AT5G46130
								AT4G25790								AT4G13210								AT4G17710	HOMEODOMAIN GLABROUS 4 (HDG4)							AT4G18170	WRKY DNA-BINDING PROTEIN 28 (WRKY28)		AT5G46600
								AT4G25950	VACUOLAR ATP SYNTHASE G3 (VATG3)							AT4G13840								AT4G17800								AT4G18250			AT5G46610
								AT4G25960	ATP-BINDING CASSETTE B2 (ABCB2)							AT4G14810								AT4G17970	ALUMINUM-ACTIVATED, MALATE TRANSPORTER 12 (ALMT12)							AT4G18280			AT5G46810
								AT4G26740	SEED GENE 1 (ATS1)							AT4G14811	MICRORNA780A (MIR780A)							AT4G18610	LIGHT SENSITIVE HYPOCOTYLS 9 (LSH9)							AT4G19520			AT5G46820
								AT4G26950								AT4G15270								AT4G18620	PYR1-LIKE 13 (PYL13)							AT4G19690	IRON-REGULATED TRANSPORTER 1 (IRT1)		AT5G46940
								AT4G27550	TREHALOSE-6-PHOSPHATASE SYNTHASE S4 (TPS4)							AT4G15280	UDP-GLUCOSYL TRANSFERASE 71B5 (UGT71B5)							AT4G18690								AT4G20095			AT5G48510
								AT4G27590								AT4G15390								AT4G18860								AT4G20220			AT5G48980
								AT4G28395	ANTHER 7 (A7)							AT4G15417	RNASE II-LIKE 1 (RTL1)							AT4G18940								AT4G20250			AT5G49240	PSEUDO-RESPONSE REGULATOR 4 (APRR4)
								AT4G28397								AT4G15630								AT4G18990	XYLOGLUCAN ENDOTRANSGLUCOSYLASE/HYDROLASE 29 (XTH29)							AT4G20450			AT5G49250
								AT4G28520	CRUCIFERIN 3 (CRU3)							AT4G16095								AT4G19800								AT4G20970			AT5G49660	XYLEM INTERMIXED WITH PHLOEM 1 (XIP1)
								AT4G28530	NAC DOMAIN CONTAINING PROTEIN 74 (NAC074)							AT4G16560								AT4G19810	CLASS V CHITINASE (ChiC)							AT4G21060			AT5G49870
								AT4G29150	IQ-DOMAIN 25 (IQD25)							AT4G16563								AT4G19910								AT4G21080			AT5G50040
								AT4G29340	PROFILIN 4 (PRF4)							AT4G16730	TERPENE SYNTHASE 02 (TPS02)							AT4G21010								AT4G21970			AT5G50050
								AT4G29740	CYTOKININ OXIDASE 4 (CKX4)							AT4G16740	TERPENE SYNTHASE 03 (TPS03)							AT4G21020								AT4G22020			AT5G50060
								AT4G30064	LOW-MOLECULAR-WEIGHT CYSTEINE-RICH 61 (LCR61)							AT4G16745								AT4G21750	MERISTEM LAYER 1 (ATML1)							AT4G22214			AT5G50190
								AT4G30072								AT4G16990	RESISTANCE TO LEPTOSPHAERIA MACULANS 3 (RLM3)							AT4G22170								AT4G22470			AT5G50220
								AT4G30450								AT4G17680								AT4G22180								AT4G22700	LOB DOMAIN-CONTAINING PROTEIN 32 (LBD32)		AT5G50260	CYSTEINE ENDOPEPTIDASE 1 (CEP1)
								AT4G30460								AT4G18330								AT4G22630								AT4G23720			AT5G50805
								AT4G30540								AT4G18335								AT4G23500								AT4G23990	CELLULOSE SYNTHASE LIKE G3 (CSLG3)		AT5G52130
								AT4G31250								AT4G18340								AT4G24050								AT4G24000	CELLULOSE SYNTHASE LIKE G2 (CSLG2)		AT5G52140
								AT4G31710	GLUTAMATE RECEPTOR 2.4 (GLR2.4)							AT4G18510	CLAVATA3/ESR-RELATED 2 (CLE2)							AT4G24140								AT4G24010	CELLULOSE SYNTHASE LIKE G1 (CSLG1)		AT5G52145
								AT4G31877	MICRORNA156C (MIR156C)							AT4G18550	DAD1-LIKE SEEDING ESTABLISHMENT-RELATED LIPASE (DSEL)							AT4G24420								AT4G24660	HOMEOBOX PROTEIN 22 (HB22)		AT5G52150
								AT4G32090								AT4G18640	MORPHOGENESIS OF ROOT HAIR 1 (MRH1)							AT4G24640	(APPB1)							AT4G26150	CYTOKININ-RESPONSIVE GATA FACTOR 1 (CGA1)		AT5G52670
								AT4G32100								AT4G18920								AT4G24650	ISOPENTENYLTRANSFERASE 4 (IPT4)							AT4G26255			AT5G52680
								AT4G32540	YUCCA 1 (YUC1)							AT4G19030	NOD26-LIKE MAJOR INTRINSIC PROTEIN 1 (NLM1)							AT4G25530	FLOWERING WAGENINGEN (FWA)							AT4G28730	GLUTAREDOXIN C5 (GrxC5)		AT5G52690
								AT4G32780								AT4G19720								AT4G26050	PLANT INTRACELLULAR RAS GROUP-RELATED LRR 8 (PIRL8)							AT4G29930			AT5G52700
								AT4G32785								AT4G19730								AT4G26200	1-AMINO-CYCLOPROPANE-1-CARBOXYLATE SYNTHASE 7 (ACS7)							AT4G30230			AT5G52710
								AT4G32810	CAROTENOID CLEAVAGE DIOXYGENASE 8 (CCD8)							AT4G19740								AT4G26270	PHOSPHOFRUCTOKINASE 3 (PFK3)							AT4G30970			AT5G52720
								AT4G32870								AT4G19820								AT4G26420	(GAMT1)							AT4G30975			AT5G52760
								AT4G32880	HOMEOBOX GENE 8 (HB-8)							AT4G21200	GIBBERELLIN 2-OXIDASE 8 (GA2OX8)							AT4G26820								AT4G31380	FPF1-LIKE PROTEIN 1 (FLP1)		AT5G52770
								AT4G33220	PECTIN METHYLESTERASE 44 (PME44)							AT4G21445								AT4G26880								AT4G32280	INDOLE-3-ACETIC ACID INDUCIBLE 29 (IAA29)		AT5G53390
								AT4G33420								AT4G21903								AT4G28365	EARLY NODULIN-LIKE PROTEIN 3 (ENODL3)							AT4G33120			AT5G53592
								AT4G33830								AT4G22540	OSBP(OXYSTEROL BINDING PROTEIN)-RELATED PROTEIN 2A (ORP2A)							AT4G28420								AT4G34060	DEMETER-LIKE PROTEIN 3 (DML3)		AT5G53720
								AT4G34380								AT4G23020	TON1 RECRUITING MOTIF 11 (TRM11)							AT4G28780								AT4G34580	CAN OF WORMS1 (COW1)		AT5G53730
								AT4G34419								AT4G23215								AT4G28800								AT4G35280	DUO1-ACTIVATED ZINC FINGER 2 (DAZ2)		AT5G54206
								AT4G34970	ACTIN DEPOLYMERIZING FACTOR 9 (ADF9)							AT4G23960								AT4G28840								AT4G35690			AT5G54210
								AT4G35060	HEAVY METAL ASSOCIATED ISOPRENYLATED PLANT PROTEIN 25 (HIPP25)							AT4G23970								AT4G28850	XYLOGLUCAN ENDOTRANSGLUCOSYLASE/HYDROLASE 26 (XTH26)							AT4G36110	SMALL AUXIN UPREGULATED RNA 9 (SAUR9)		AT5G54215
								AT4G35370								AT4G24070								AT4G29100								AT4G36870	BEL1-LIKE HOMEODOMAIN 2 (BLH2)		AT5G54220
								AT4G36280								AT4G24080	ALDOLASE LIKE (ALL1)							AT4G29270								AT4G37530			AT5G54225	LOW-MOLECULAR-WEIGHT CYSTEINE-RICH 83 (LCR83)
								AT4G36370								AT4G25010	(SWEET14)							AT4G29276								AT4G37730	BASIC LEUCINE-ZIPPER 7 (bZIP7)		AT5G56250	HAPLESS 8 (HAP8)
								AT4G37070	(PLP1)							AT4G25040								AT4G29281								AT4G37750	AINTEGUMENTA (ANT)		AT5G57200
								AT4G37400	CYTOCHROME P450, FAMILY 81, SUBFAMILY F, POLYPEPTIDE 3 (CYP81F3)							AT4G25090								AT4G30140	CUTICLE DESTRUCTING FACTOR 1 (CDEF1)							AT4G37770	1-AMINO-CYCLOPROPANE-1-CARBOXYLATE SYNTHASE 8 (ACS8)		AT5G57340
								AT4G37420								AT4G25110	METACASPASE 2 (MC2)							AT4G30170								AT4G37780	MYB DOMAIN PROTEIN 87 (MYB87)		AT5G60580
								AT4G39010	GLYCOSYL HYDROLASE 9B18 (GH9B18)							AT4G25430	TON1 RECRUITING MOTIF 23 (TRM23)							AT4G30180								AT4G37790	(HAT22)		AT5G62110
								AT4G39290								AT4G25810	XYLOGLUCAN ENDOTRANSGLYCOSYLASE 6 (XTR6)							AT4G30280	XYLOGLUCAN ENDOTRANSGLUCOSYLASE/HYDROLASE 18 (XTH18)							AT4G37800	XYLOGLUCAN ENDOTRANSGLUCOSYLASE/HYDROLASE 7 (XTH7)		AT5G62980	(FOLB2)
								AT4G39610								AT4G25820	XYLOGLUCAN ENDOTRANSGLUCOSYLASE/HYDROLASE 14 (XTH14)							AT4G30590	EARLY NODULIN-LIKE PROTEIN 12 (ENODL12)							AT4G38860			AT5G63170
								AT5G01050								AT4G26390								AT4G31950	CYTOCHROME P450, FAMILY 82, SUBFAMILY C, POLYPEPTIDE 3 (CYP82C3)							AT4G38870			AT5G63660	(PDF2.5)
								AT5G01120								AT4G28040								AT4G32650	POTASSIUM CHANNEL IN ARABIDOPSIS THALIANA 3 (KAT3)							AT4G39060
								AT5G01190	LACCASE 10 (LAC10)							AT4G28088								AT4G33040								AT5G01690	CATION/H+ EXCHANGER 27 (CHX27)
								AT5G01240	LIKE AUXIN RESISTANT 1 (LAX1)							AT4G28090	SKU5 SIMILAR 10 (sks10)							AT4G34250	3-KETOACYL-COA SYNTHASE 16 (KCS16)							AT5G01747	MICRORNA164B (MIR164B)
								AT5G01280								AT4G28110	MYB DOMAIN PROTEIN 41 (MYB41)							AT4G34790								AT5G04275	MICRORNA172B (MIR172B)
								AT5G01490	CATION EXCHANGER 4 (CAX4)							AT4G28330								AT4G34800								AT5G05113
								AT5G02110	CYCLIN D7;1 (CYCD7;1)							AT4G28340								AT4G35150								AT5G05600
								AT5G02260	EXPANSIN A9 (EXPA9)							AT4G28500	NAC DOMAIN CONTAINING PROTEIN 73 (NAC073)							AT4G35160								AT5G05840
								AT5G02510								AT4G29110								AT4G35380								AT5G06530	ATP-BINDING CASSETTE G22 (ABCG22)
								AT5G03120								AT4G29770								AT4G35390	AT-HOOK PROTEIN OF GA FEEDBACK 1 (AGF1)							AT5G06570
								AT5G03495								AT4G30070	LOW-MOLECULAR-WEIGHT CYSTEINE-RICH 59 (LCR59)							AT4G36350	PURPLE ACID PHOSPHATASE 25 (PAP25)							AT5G06610
								AT5G04310								AT4G30730								AT4G36740	HOMEOBOX PROTEIN 40 (HB40)							AT5G06650	GLABROUS INFLORESCENCE STEMS 2 (GIS2)
								AT5G04380								AT4G31330								AT4G37060	PATATIN-LIKE PROTEIN 5 (PLP5)							AT5G07230
								AT5G05430								AT4G31350								AT4G37390	(BRU6)							AT5G07800
								AT5G06080	LOB DOMAIN-CONTAINING PROTEIN 33 (LBD33)							AT4G31390	ABC1-LIKE KINASE RELATED TO CHLOROPHYLL DEGRADATION AND OXIDATIVE STRESS 1 (ACDO1)							AT4G37650	SHORT ROOT (SHR)							AT5G10945	MICRORNA156D (MIR156D)
								AT5G06500	AGAMOUS-LIKE 96 (AGL96)							AT4G31610	REPRODUCTIVE MERISTEM 1 (REM1)							AT4G37970	CINNAMYL ALCOHOL DEHYDROGENASE 6 (CAD6)							AT5G10946
								AT5G06720	PEROXIDASE 2 (PA2)							AT4G31910								AT4G37990	ELICITOR-ACTIVATED GENE 3-2 (ELI3-2)							AT5G11060	KNOTTED1-LIKE HOMEOBOX GENE 4 (KNAT4)
								AT5G06730								AT4G31940	CYTOCHROME P450, FAMILY 82, SUBFAMILY C, POLYPEPTIDE 4 (CYP82C4)							AT4G38000	DNA BINDING WITH ONE FINGER 4.7 (DOF4.7)							AT5G11130
								AT5G06839	TGACG (TGA) MOTIF-BINDING PROTEIN 10 (TGA10)							AT4G31970	CYTOCHROME P450, FAMILY 82, SUBFAMILY C, POLYPEPTIDE 2 (CYP82C2)							AT4G38190	CELLULOSE SYNTHASE LIKE D4 (CSLD4)							AT5G11990
								AT5G06990								AT4G32105								AT4G38770	PROLINE-RICH PROTEIN 4 (PRP4)							AT5G14290
								AT5G07010	SULFOTRANSFERASE 2A (ST2A)							AT4G32490	EARLY NODULIN-LIKE PROTEIN 4 (ENODL4)							AT4G39000	GLYCOSYL HYDROLASE 9B17 (GH9B17)							AT5G14300	PROHIBITIN 5 (PHB5)
								AT5G07530	GLYCINE RICH PROTEIN 17 (GRP17)							AT4G32500	K+ TRANSPORTER 5 (KT5)							AT4G39360								AT5G14730
								AT5G07600								AT4G33800								AT4G39410	WRKY DNA-BINDING PROTEIN 13 (WRKY13)							AT5G15160	BANQUO 2 (BNQ2)
								AT5G07990	TRANSPARENT TESTA 7 (TT7)							AT4G33810								AT4G39590								AT5G15180
								AT5G09370								AT4G33840								AT4G39650	GAMMA-GLUTAMYL TRANSPEPTIDASE 2 (GGT2)							AT5G15725
								AT5G09640	SERINE CARBOXYPEPTIDASE-LIKE 19 (SCPL19)							AT4G34170								AT4G39940	APS-KINASE 2 (AKN2)							AT5G15970	(KIN2)
								AT5G09730	BETA-XYLOSIDASE 3 (BXL3)							AT4G34520	3-KETOACYL-COA SYNTHASE 18 (KCS18)							AT5G01380								AT5G16570	GLUTAMINE SYNTHETASE 1;4 (GLN1;4)
								AT5G10100	TREHALOSE-6-PHOSPHATE PHOSPHATASE I (TPPI)							AT4G35010	BETA-GALACTOSIDASE 11 (BGAL11)							AT5G02000								AT5G16580	BETA GLUCOSIDASE 2 (BGLU2)
								AT5G10140	FLOWERING LOCUS C (FLC)							AT4G36220	FERULIC ACID 5-HYDROXYLASE 1 (FAH1)							AT5G02090								AT5G16600	MYB DOMAIN PROTEIN 43 (MYB43)
								AT5G10170	MYO-INOSITOL-1-PHOSPHATE SYNTHASE 3 (MIPS3)							AT4G36560								AT5G02540								AT5G17330	GLUTAMATE DECARBOXYLASE (GAD)
								AT5G10300	METHYL ESTERASE 5 (MES5)							AT4G36570	RAD-LIKE 3 (RL3)							AT5G03000								AT5G18037
								AT5G10510	AINTEGUMENTA-LIKE 6 (AIL6)							AT4G36600								AT5G03790	HOMEOBOX 51 (HB51)							AT5G19875
								AT5G10625								AT4G36620	GATA TRANSCRIPTION FACTOR 19 (GATA19)							AT5G03840	TERMINAL FLOWER 1 (TFL1)							AT5G21110
								AT5G10990								AT4G37520								AT5G03980								AT5G21482	CYTOKININ OXIDASE 7 (CKX7)
								AT5G11230								AT4G37950								AT5G04690								AT5G21950
								AT5G11320	YUCCA4 (YUC4)							AT4G37980	ELICITOR-ACTIVATED GENE 3-1 (ELI3-1)							AT5G05340	PEROXIDASE 52 (PRX52)							AT5G21960
								AT5G11570								AT4G38220	AQUAPORIN INTERACTOR (AQI)							AT5G06070	RABBIT EARS (RBE)							AT5G22410	ROOT HAIR SPECIFIC 18 (RHS18)
								AT5G11870								AT4G38420	SKU5 SIMILAR 9 (sks9)							AT5G06090	GLYCEROL-3-PHOSPHATE ACYLTRANSFERASE 7 (GPAT7)							AT5G22570	WRKY DNA-BINDING PROTEIN 38 (WRKY38)
								AT5G11930								AT4G39700								AT5G06380								AT5G22610
								AT5G12060								AT4G39745								AT5G06790								AT5G22720
								AT5G12940								AT4G39750								AT5G07000	SULFOTRANSFERASE 2B (ST2B)							AT5G22860
								AT5G13080	WRKY DNA-BINDING PROTEIN 75 (WRKY75)							AT4G39753								AT5G07040								AT5G23210	SERINE CARBOXYPEPTIDASE-LIKE 34 (SCPL34)
								AT5G13220	JASMONATE-ZIM-DOMAIN PROTEIN 10 (JAZ10)							AT4G39760								AT5G07050								AT5G23790	GALACTINOL SYNTHASE 5 (GolS5)
								AT5G14010	KNUCKLES (KNU)							AT4G39950	CYTOCHROME P450, FAMILY 79, SUBFAMILY B, POLYPEPTIDE 2 (CYP79B2)							AT5G07060	MOS4-ASSOCIATED COMPLEX SUBUNIT 5C (MAC5C)							AT5G25120	YTOCHROME P450, FAMILY 71, SUBFAMILY B, POLYPEPTIDE 11 (CYP71B11)
								AT5G14011								AT5G02340								AT5G07080								AT5G25230
								AT5G15240								AT5G02460								AT5G07690	MYB DOMAIN PROTEIN 29 (MYB29)							AT5G25610	RESPONSIVE TO DESSICATION 22 (RD22)
								AT5G15480								AT5G02640								AT5G09970	CYTOCHROME P450, FAMILY 78, SUBFAMILY A, POLYPEPTIDE 7 (CYP78A7)							AT5G25810	TINY (tny)
								AT5G15650	REVERSIBLY GLYCOSYLATED POLYPEPTIDE 2 (RGP2)							AT5G02750	SHOOT GRAVITROPISM 9 (SGR9)							AT5G10340								AT5G26330
								AT5G15830	BASIC LEUCINE-ZIPPER 3 (bZIP3)							AT5G03150	JACKDAW (JKD)							AT5G11540	L -GULONO-1,4-LACTONE ( L -GULL) OXIDASE 3 (GULLO3)							AT5G26340	(MSS1)
								AT5G16230								AT5G03480								AT5G11550								AT5G26620
								AT5G16235								AT5G03570	IRON REGULATED 2 (IREG2)							AT5G11610								AT5G26660	MYB DOMAIN PROTEIN 86 (MYB86)
								AT5G16285								AT5G04120								AT5G14940								AT5G27807	MICRORNA164C (MIR164C)
								AT5G16286								AT5G04200	METACASPASE 9 (MC9)							AT5G15150	HOMEOBOX 3 (HB-3)							AT5G28180
								AT5G16740								AT5G04680								AT5G15790								AT5G28285
								AT5G16900								AT5G04730								AT5G16530	PIN-FORMED 5 (PIN5)							AT5G35110
								AT5G17430	BABY BOOM (BBM)							AT5G05020								AT5G16920								AT5G35830
								AT5G17450	HEAVY METAL ASSOCIATED ISOPRENYLATED PLANT PROTEIN 21 (HIPP21)							AT5G05040								AT5G17750								AT5G35940
								AT5G17700								AT5G05290	EXPANSIN A2 (EXPA2)							AT5G18270	ARABIDOPSIS NAC DOMAIN CONTAINING PROTEIN 87 (ANAC087)							AT5G36110	CYTOCHROME P450, FAMILY 716, SUBFAMILY A, POLYPEPTIDE 1 (CYP716A1)
								AT5G17720								AT5G05657								AT5G18600								AT5G36220	CYTOCHROME P450, FAMILY 81, SUBFAMILY D, POLYPEPTIDE 1 (CYP81D1)
								AT5G17725								AT5G05720								AT5G18840								AT5G36925
								AT5G17810	WUSCHEL RELATED HOMEOBOX 12 (WOX12)							AT5G05770	WUSCHEL RELATED HOMEOBOX 7 (WOX7)							AT5G18860	NUCLEOSIDE HYDROLASE 3 (NSH3)							AT5G37180	SUCROSE SYNTHASE 5 (SUS5)
								AT5G17830								AT5G06330								AT5G18910								AT5G38240
								AT5G17870	PLASTID-SPECIFIC 50S RIBOSOMAL PROTEIN 6 (PSRP6)							AT5G06490								AT5G20240	PISTILLATA (PI)							AT5G38320
								AT5G18350								AT5G07030								AT5G22250	CCR4- ASSOCIATED FACTOR 1B (CAF1b)							AT5G38420	RUBISCO SMALL SUBUNIT 2B (RBCS2B)
								AT5G18450								AT5G07160								AT5G22260	MALE STERILITY 1 (MS1)							AT5G38700
								AT5G18460								AT5G07200	GIBBERELLIN 20-OXIDASE 3 (GA20OX3)							AT5G22270								AT5G38970	BRASSINOSTEROID-6-OXIDASE 1 (BR6OX1)
								AT5G18930	BUSHY AND DWARF 2 (BUD2)							AT5G07260								AT5G22390								AT5G39020
								AT5G19170								AT5G07330								AT5G22500	FATTY ACID REDUCTASE 1 (FAR1)							AT5G39210	CHLORORESPIRATORY REDUCTION 7 (CRR7)
								AT5G19560	ROP UANINE NUCLEOTIDE EXCHANGE FACTOR 10 (ROPGEF10)							AT5G07475								AT5G22580								AT5G39290	EXPANSIN A26 (EXP26)
								AT5G20630	GERMIN 3 (GER3)							AT5G07510	GLYCINE-RICH PROTEIN 14 (GRP14)							AT5G22910	CATION/H+ EXCHANGER 9 (CHX9)							AT5G39300	EXPANSIN A25 (EXPA25)
								AT5G20790								AT5G07520	GLYCINE-RICH PROTEIN 18 (GRP18)							AT5G23000	MYB DOMAIN PROTEIN 37 (MYB37)							AT5G39470
								AT5G21105								AT5G07540	GLYCINE-RICH PROTEIN 16 (GRP16)							AT5G23970								AT5G39473
								AT5G21150	ARGONAUTE 9 (AGO9)							AT5G07550	GLYCINE-RICH PROTEIN 19 (GRP19)							AT5G24110	WRKY DNA-BINDING PROTEIN 30 (WRKY30)							AT5G39533
								AT5G22810								AT5G07560	GLYCINE-RICH PROTEIN 20 (GRP20)							AT5G24155								AT5G39693	MICRORNA869A (MIR869A)
								AT5G23170								AT5G07630								AT5G24420	6-PHOSPHOGLUCONOLACTONASE 5 (PGL5)							AT5G40380	CYSTEINE-RICH RLK (RECEPTOR-LIKE PROTEIN KINASE) 42 (CRK42)
								AT5G23220	NICOTINAMIDASE 3 (NIC3)							AT5G07760								AT5G24880								AT5G40780	LYSINE HISTIDINE TRANSPORTER 1 (LHT1)
								AT5G23230	NICOTINAMIDASE 2 (NIC2)							AT5G07780								AT5G24910	CYTOCHROME P450, FAMILY 714, SUBFAMILY A, POLYPEPTIDE 1 (CYP714A1)							AT5G41250
								AT5G23830								AT5G08090								AT5G24950	CYTOCHROME P450, FAMILY 71, SUBFAMILY A, POLYPEPTIDE 15 (CYP71A15)							AT5G41410	BELL 1 (BEL1)
								AT5G23840								AT5G09560								AT5G25980	GLUCOSIDE GLUCOHYDROLASE 2 (TGG2)							AT5G41640
								AT5G23940	PERMEABLE LEAVES3 (PEL3)							AT5G09570								AT5G25990								AT5G41900
								AT5G23950								AT5G09976								AT5G26190								AT5G41905	MICRORNA166E (MIR166E)
								AT5G24130								AT5G10180	SULFATE TRANSPORTER 2;1 (SULTR2;1)							AT5G26250								AT5G42210
								AT5G24140	SQUALENE MONOOXYGENASE 2 (SQP2)							AT5G10210								AT5G26310	(UGT72E3)							AT5G42580	CYTOCHROME P450, FAMILY 705, SUBFAMILY A, POLYPEPTIDE 12 (CYP705A12)
								AT5G24580								AT5G10220	ANNEXIN 6 (ANN6)							AT5G26920	CAM-BINDING PROTEIN 60-LIKE G (CBP60G)							AT5G42750	BRI1 KINASE INHIBITOR 1 (BKI1)
								AT5G24770	VEGETATIVE STORAGE PROTEIN 2 (VSP2)							AT5G10580								AT5G27910	NUCLEAR FACTOR Y, SUBUNIT C8 (NF-YC8)							AT5G42930
								AT5G24820								AT5G11620								AT5G35600	HISTONE DEACETYLASE7 (HDA7)							AT5G43065
								AT5G24860	FLOWERING PROMOTING FACTOR 1 (FPF1)							AT5G12070								AT5G35660								AT5G43290	WRKY DNA-BINDING PROTEIN 49 (WRKY49)
								AT5G24920	GLUTAMINE DUMPER 5 (GDU5)							AT5G12270								AT5G35770	STERILE APETALA (SAP)							AT5G43410
								AT5G25490								AT5G13130								AT5G36870	GLUCAN SYNTHASE-LIKE 9 (GSL09)							AT5G43520
								AT5G25550								AT5G13170	SENESCENCE-ASSOCIATED GENE 29 (SAG29)							AT5G37170								AT5G43760	3-KETOACYL-COA SYNTHASE 20 (KCS20)
								AT5G25830	GATA TRANSCRIPTION FACTOR 12 (GATA12)							AT5G13250								AT5G37660	PLASMODESMATA-LOCATED PROTEIN 7 (PDLP7)							AT5G43840	HEAT SHOCK TRANSCRIPTION FACTOR A6A (HSFA6A)
								AT5G26150								AT5G13380								AT5G38120	(4CL8)							AT5G44020
								AT5G27530								AT5G13930	TRANSPARENT TESTA 4 (TT4)							AT5G38710								AT5G44400
								AT5G28635								AT5G14340	MYB DOMAIN PROTEIN 40 (MYB40)							AT5G38770	GLUTAMINE DUMPER 7 (GDU7)							AT5G44550
								AT5G30500	GALACTINOL SYNTHASE 10 (GolS10)							AT5G14920								AT5G39580								AT5G44570
								AT5G33330								AT5G15030								AT5G39650	DUO1-ACTIVATED UNKNOWN 2 (DAU2)							AT5G44572
								AT5G34871								AT5G15040								AT5G39930	CLP1-SIMILAR PROTEIN 5 (CLPS5)							AT5G44585
								AT5G36180	SERINE CARBOXYPEPTIDASE-LIKE 1 (scpl1)							AT5G15130	WRKY DNA-BINDING PROTEIN 72 (WRKY72)							AT5G40275								AT5G44610	MICROTUBULE-ASSOCIATED PROTEIN 18 (MAP18)
								AT5G37060	CATION/H+ EXCHANGER 24 (CHX24)							AT5G16090								AT5G40316								AT5G45070	PHLOEM PROTEIN 2-A8 (PP2-A8)
								AT5G37300	(WSD1)							AT5G16100								AT5G40590								AT5G45080	PHLOEM PROTEIN 2-A6 (PP2-A6)
								AT5G37540								AT5G17030	UDP-GLUCOSYL TRANSFERASE 78D3 (UGT78D3)							AT5G40800								AT5G45090	PHLOEM PROTEIN 2-A7 (PP2-A7)
								AT5G38030								AT5G17073								AT5G40960								AT5G45240
								AT5G38096								AT5G17090								AT5G41490								AT5G45307	MICRORNA168B (MIR168B)
								AT5G38160								AT5G17110								AT5G41491								AT5G45950
								AT5G38170								AT5G17120								AT5G41510								AT5G45960
								AT5G38280	PR5-LIKE RECEPTOR KINASE (PR5K)							AT5G17500								AT5G41570	WRKY DNA-BINDING PROTEIN 24 (WRKY24)							AT5G46140
								AT5G38800	BASIC LEUCINE-ZIPPER 43 (bZIP43)							AT5G17540								AT5G42700								AT5G46690	BETA HLH PROTEIN 71 (bHLH071)
								AT5G39240								AT5G17800	MYB DOMAIN PROTEIN 56 (MYB56)							AT5G43180								AT5G46730
								AT5G39720	AVIRULENCE INDUCED GENE 2 LIKE PROTEIN (AIG2L)							AT5G17820								AT5G43360	PHOSPHATE TRANSPORTER 1;3 (PHT1;3)							AT5G46950
								AT5G39850								AT5G18430								AT5G43610	SUCROSE-PROTON SYMPORTER 6 (SUC6)							AT5G47130
								AT5G39860	PACLOBUTRAZOL RESISTANCE1 (PRE1)							AT5G18690	ARABINOGALACTAN PROTEIN 25 (AGP25)							AT5G43870								AT5G49050
								AT5G39890								AT5G19270								AT5G43935	FLAVONOL SYNTHASE 6 (FLS6)							AT5G49810	METHIONINE S-METHYLTRANSFERASE (MMT)
								AT5G40560	DEGP PROTEASE 13 (DegP13)							AT5G19810								AT5G44345								AT5G50150
								AT5G40620								AT5G20100								AT5G44350								AT5G50160	FERRIC REDUCTION OXIDASE 8 (FRO8)
								AT5G41761								AT5G20270	HEPTAHELICAL TRANSMEMBRANE PROTEIN1 (HHP1)							AT5G44417								AT5G50200	WOUND-RESPONSIVE 3 (WR3)
								AT5G42445								AT5G20310								AT5G44418								AT5G50910
								AT5G42460								AT5G20390								AT5G44420	PLANT DEFENSIN 1.2 (PDF1.2)							AT5G50915
								AT5G42530								AT5G20560								AT5G44430	PLANT DEFENSIN 1.2C (PDF1.2c)							AT5G50950	FUMARASE 2 (FUM2)
								AT5G43020								AT5G20690								AT5G45450								AT5G51590
								AT5G43890	YUCCA5 (YUC5)							AT5G20820								AT5G45630								AT5G51795
								AT5G44260								AT5G22150								AT5G46200								AT5G52120	PHLOEM PROTEIN 2-A14 (PP2-A14)
								AT5G44265								AT5G22160								AT5G46260								AT5G52320	CYTOCHROME P450, FAMILY 96, SUBFAMILY A, POLYPEPTIDE 4 (CYP96A4)
								AT5G45580								AT5G22170								AT5G46830	NACL-INDUCIBLE GENE 1 (NIG1)							AT5G52730
								AT5G45650								AT5G22900	CATION/H+ EXCHANGER 3 (CHX3)							AT5G46874								AT5G52740
								AT5G45870	PYR1-LIKE 12 (PYL12)							AT5G23010	METHYLTHIOALKYLMALATE SYNTHASE 1 (MAM1)							AT5G47500	PECTIN METHYLESTERASE 5 (PME5)							AT5G52830	WRKY DNA-BINDING PROTEIN 27 (WRKY27)
								AT5G45890	SENESCENCE-ASSOCIATED GENE 12 (SAG12)							AT5G23260	TRANSPARENT TESTA16 (TT16)							AT5G47600								AT5G53190	(SWEET3)
								AT5G46000								AT5G23960	TERPENE SYNTHASE 21 (TPS21)							AT5G47920								AT5G53380
								AT5G46060								AT5G24090	CHITINASE A (CHIA)							AT5G49270	SHAVEN 2 (SHV2)							AT5G53510	OLIGOPEPTIDE TRANSPORTER 9 (OPT9)
								AT5G48140								AT5G24160	SQUALENE MONOXYGENASE 6 (SQE6)							AT5G49330	MYB DOMAIN PROTEIN 111 (MYB111)							AT5G53740
								AT5G48950	DHNA-COA THIOESTERASE 2 (DHNAT2)							AT5G24230								AT5G49490	AGAMOUS-LIKE 83 (AGL83)							AT5G53830
								AT5G50360								AT5G24530	DOWNY MILDEW RESISTANT 6 (DMR6)							AT5G49690								AT5G53840
								AT5G50361								AT5G24540	BETA GLUCOSIDASE 31 (BGLU31)							AT5G50175								AT5G54062
								AT5G50770	HYDROXYSTEROID DEHYDROGENASE 6 (HSD6)							AT5G24550	BETA GLUCOSIDASE 32 (BGLU32)							AT5G50300	AZA-GUANINE RESISTANT2 (AZG2)							AT5G54230	MYB DOMAIN PROTEIN 49 (MYB49)
								AT5G50880								AT5G24560	PHLOEM PROTEIN 2-B12 (PP2-B12)							AT5G50820	NAC DOMAIN CONTAINING PROTEIN 97 (NAC097)							AT5G54610	ANKYRIN (ANK)
								AT5G51210	OLEOSIN3 (OLEO3)							AT5G24780	VEGETATIVE STORAGE PROTEIN 1 (VSP1)							AT5G51310								AT5G54620
								AT5G51490								AT5G24790								AT5G51800								AT5G54710
								AT5G51500								AT5G24825	MICRORNA169B (MIR169B)							AT5G51810	GIBBERELLIN 20 OXIDASE 2 (GA20OX2)							AT5G54820
								AT5G51720	NEET GROUP PROTEIN (NEET)							AT5G24900	CYTOCHROME P450, FAMILY 714, SUBFAMILY A, POLYPEPTIDE 2 (CYP714A2)							AT5G51930								AT5G55720
								AT5G51760	ABA-HYPERSENSITIVE GERMINATION 1 (AHG1)							AT5G24960	CYTOCHROME P450, FAMILY 71, SUBFAMILY A, POLYPEPTIDE 14 (CYP71A14)							AT5G52067								AT5G56200
								AT5G51950								AT5G25110	CBL-INTERACTING PROTEIN KINASE 25 (CIPK25)							AT5G52160								AT5G56640	MYO-INOSITOL OXYGENASE 5 (MIOX5)
								AT5G52415								AT5G26594	RESPONSE REGULATOR 24 (RR24)							AT5G52350	EXOCYST SUBUNIT EXO70 FAMILY PROTEIN A3 (EXO70A3)							AT5G56840
								AT5G53100								AT5G26617								AT5G52390								AT5G56860	GATA, NITRATE-INDUCIBLE, CARBON METABOLISM-INVOLVED (GNC)
								AT5G53110								AT5G27310								AT5G53600								AT5G57220	CYTOCHROME P450, FAMILY 81, SUBFAMILY F, POLYPEPTIDE 2 (CYP81F2)
								AT5G53260								AT5G27690								AT5G53640								AT5G57670
								AT5G53270								AT5G28237								AT5G53790								AT5G59810	(SBT5.4)
								AT5G54020								AT5G35525								AT5G53810								AT5G60200	TARGET OF MONOPTEROS 6 (TMO6)
								AT5G54250	CYCLIC NUCLEOTIDE-GATED CATION CHANNEL 4 (CNGC4)							AT5G37478								AT5G53950	CUP-SHAPED COTYLEDON 2 (CUC2)							AT5G60850	OBF BINDING PROTEIN 4 (OBP4)
								AT5G54740	SEED STORAGE ALBUMIN 5 (SESA5)							AT5G37920								AT5G53960								AT5G61070	HISTONE DEACETYLASE OF THE RPD3/HDA1 SUPERFAMILY 18 (HDA18)
								AT5G54800	GLUCOSE 6-PHOSPHATE/PHOSPHATE TRANSLOCATOR 1 (GPT1)							AT5G38100								AT5G54040								AT5G61420	MYB DOMAIN PROTEIN 28 (MYB28)
								AT5G55050								AT5G38317	LOW-MOLECULAR-WEIGHT CYSTEINE-RICH 58 (LCR58)							AT5G54240								AT5G62120	RESPONSE REGULATOR 23 (RR23)
								AT5G55240	ARABIDOPSIS THALIANA PEROXYGENASE 2 (ATPXG2)							AT5G38396								AT5G54585								AT5G62420
								AT5G55250	IAA CARBOXYLMETHYLTRANSFERASE 1 (IAMT1)							AT5G38400								AT5G54660								AT5G63180
								AT5G55770								AT5G38435	S-PROTEIN HOMOLOGUE 8 (SPH8)							AT5G55750								AT5G64770	ROOT MERISTEM GROWTH FACTOR 9 (RGF9)
								AT5G57090	ETHYLENE INSENSITIVE ROOT 1 (EIR1)							AT5G38540								AT5G55780								AT5G64905	ELICITOR PEPTIDE 3 PRECURSOR (PROPEP3)
								AT5G57785								AT5G38550								AT5G56390								AT5G65170
								AT5G58400								AT5G38780								AT5G56560								AT5G65410	HOMEOBOX PROTEIN 25 (HB25)
								AT5G58460	CATION/H+ EXCHANGER 25 (CHX25)							AT5G41315	GLABROUS 3 (GL3)							AT5G56690								AT5G66700	HOMEOBOX 53 (HB53)
								AT5G58660								AT5G41590								AT5G56970	CYTOKININ OXIDASE 3 (CKX3)							AT5G67060	HECATE 1 (HEC1)
								AT5G59100								AT5G42203								AT5G57240	OSBP(OXYSTEROL BINDING PROTEIN)-RELATED PROTEIN 4C (ORP4C)							AT5G67430
								AT5G59220	HIGHLY ABA-INDUCED PP2C GENE 1 (HAI1)							AT5G42250								AT5G58390								AT5G67450	ZINC-FINGER PROTEIN 1 (ZF1)
								AT5G59230								AT5G42500								AT5G58784
								AT5G60060								AT5G42630	ABERRANT TESTA SHAPE (ATS)							AT5G58850	MYB DOMAIN PROTEIN 119 (MYB119)
								AT5G60070								AT5G44255								AT5G58860	CYTOCHROME P450, FAMILY 86, SUBFAMILY A, POLYPEPTIDE 1 (CYP86A1)
								AT5G60610								AT5G45640								AT5G59040	COPPER TRANSPORTER 3 (COPT3)
								AT5G60615								AT5G45690								AT5G59330
								AT5G60760								AT5G45860	PYR1-LIKE 11 (PYL11)							AT5G59340	WUSCHEL RELATED HOMEOBOX 2 (WOX2)
								AT5G60900	RECEPTOR-LIKE PROTEIN KINASE 1 (RLK1)							AT5G45980	WUSCHEL RELATED HOMEOBOX 8 (WOX8)							AT5G59520	ZRT/IRT-LIKE PROTEIN 2 (ZIP2)
								AT5G61120								AT5G45990								AT5G59990
								AT5G61605								AT5G46370	CA2+ ACTIVATED OUTWARD RECTIFYING K+ CHANNEL 2 (KCO2)							AT5G60010
								AT5G61610								AT5G47240	NUDIX HYDROLASE HOMOLOG 8 (NUDT8)							AT5G60720
								AT5G61620								AT5G47290								AT5G61690	ATP-BINDING CASSETTE A11 (ABCA11)
								AT5G61730	ATP-BINDING CASSETTE A9 (ABCA9)							AT5G47306								AT5G61710
								AT5G62210								AT5G48060								AT5G62510
								AT5G62750								AT5G48130								AT5G63087
								AT5G63085								AT5G48200								AT5G63250
								AT5G65100								AT5G48205								AT5G64100
								AT5G65140	TREHALOSE-6-PHOSPHATE PHOSPHATASE J (TPPJ)							AT5G48375	THIOGLUCOSIDE GLUCOSIDASE 3 (TGG3)							AT5G64110
								AT5G65280	GCR2-LIKE 1 (GCL1)							AT5G48420								AT5G64700
								AT5G65690	PHOSPHOENOLPYRUVATE CARBOXYKINASE 2 (PCK2)							AT5G48430								AT5G64870
								AT5G65850								AT5G49800								AT5G65158	PLAT DOMAIN PROTEIN 3 (PLAT3)
								AT5G66830								AT5G50750	REVERSIBLY GLYCOSYLATED POLYPEPTIDE 4 (RGP4)							AT5G66260
								AT5G66970								AT5G51030								AT5G66300	NAC DOMAIN CONTAINING PROTEIN 105 (NAC105)
								AT5G66980								AT5G51060	ROOT HAIR DEFECTIVE 2 (RHD2)							AT5G66390
								AT5G67620								AT5G51520								AT5G66400	RESPONSIVE TO ABA 18 (RAB18)
																AT5G52260	MYB DOMAIN PROTEIN 19 (MYB19)
																AT5G52300	LOW-TEMPERATURE-INDUCED 65 (LTI65)
																AT5G52400	CYTOCHROME P450, FAMILY 715, SUBFAMILY A, POLYPEPTIDE 1 (CYP715A1)
																AT5G53750
																AT5G53760	MILDEW RESISTANCE LOCUS O 11 (MLO11)
																AT5G53780
																AT5G54370
																AT5G54400
																AT5G54480
																AT5G55110
																AT5G55330
																AT5G55560
																AT5G55856
																AT5G56300	GIBBERELLIC ACID METHYLTRANSFERASE 2 (GAMT2)
																AT5G57420	INDOLE-3-ACETIC ACID INDUCIBLE 33 (IAA33)
																AT5G57510
																AT5G58670	PHOSPHOLIPASE C1 (PLC1)
																AT5G58910	LACCASE 16 (LAC16)
																AT5G59510	ROTUNDIFOLIA LIKE 5 (RTFL5)
																AT5G60470
																AT5G60480	HOMEOBOX PROTEIN 26 (HB26)
																AT5G60490	FASCICLIN-LIKE ARABINOGALACTAN-PROTEIN 12 (FLA12)
																AT5G61090
																AT5G62160	ZINC TRANSPORTER 12 PRECURSOR (ZIP12)
																AT5G62860
																AT5G63350
																AT5G63750	ARIADNE 13 (ARI13)
																AT5G64120
																AT5G64690
																AT5G65070	MADS AFFECTING FLOWERING 4 (MAF4)
																AT5G65730	XYLOGLUCAN ENDOTRANSGLUCOSYLASE/HYDROLASE 6 (XTH6)
																AT5G65800	ACC SYNTHASE 5 (ACS5)
																AT5G66220
																AT5G66230
																AT5G66990	RWP-RK DOMAIN-CONTAINING 3 (RKD3)
																AT5G67000
																AT5G67010
																AT5G67411
